# Supplementary material for: Super determinant1A, a RAWULdomain-containing protein, modulates axillary meristem formation and compound leaf development in tomato
Source: Plant Cell. 2021 May 1;33(7):2412–30. doi: 10.1093/plcell/koab121 (PMC8364250; doi:10.1093/plcell/koab121)
Supplement: koab121_Supplementary_Data [file koab121_supplementary_data.zip]

Archive with 5 entries (5 files):
- tpc.00574.2020-s01.pdf
- tpc.00574.2020-s02.xlsx
- tpc.00574.2020-s04.pdf
- tpc.00574.2020-s05.txt
- tpc.00574.2020-s06.txt
