# Supplementary material for: Super determinant1A, a RAWULdomain-containing protein, modulates axillary meristem formation and compound leaf development in tomato
Source: Plant Cell. 2021 May 1;33(7):2412–30. doi: 10.1093/plcell/koab121 (PMC8364250; doi:10.1093/plcell/koab121)
Supplement: koab121_Supplementary_Data [file koab121_supplementary_data.zip › tpc.00574.2020-s02.xlsx]

## Sheet: Suppl. DS1
Supplemental Data, López et al. (2021). RAWUL protein regulates axillary meristem formation. The Plant Cell.
Supplemental Data Set S1. SNPs in sde.
Chromosome	Region	Markers delimiting sde1a candidate region	Type	Reference	Allele	Reference allele	Length	Linkage	Zygosity	Count	Coverage	Frequency	Probability	Forward read count	Reverse read count	Forward read coverage	Reverse read coverage	Forward/reverse balance	Average quality	Read count	Read coverage	# unique start positions	# unique end positions	Read position test probability	Read direction test probability	Hyper-allelic	Genotype	Homopolymer	Homopolymer length	QUAL	Control count	Control coverage	Control frequency
SL4.0ch00	87216		SNV	A	G	No	1		Homozygous	25	25	100	1	12	13	12	13	0.48	37.8	25	25	24	24	1	1	no	G/G	No	1	108.478	0	42	0
SL4.0ch00	920538		SNV	C	T	No	1		Homozygous	28	28	100	1	14	14	14	14	0.5	35.8929	28	28	25	26	1	1	no	T/T	No	1	119.1	0	28	0
SL4.0ch00	955013		SNV	A	C	No	1		Homozygous	31	31	100	1	15	16	15	16	0.483871	37.2903	31	31	31	31	1	1	no	C/C	No	1	126.562	0	30	0
SL4.0ch00	1325817		SNV	G	A	No	1		Homozygous	23	23	100	1	12	11	12	11	0.478261	36.1739	23	23	22	22	1	1	no	A/A	No	1	104.026	0	21	0
SL4.0ch00	1681284		SNV	G	T	No	1		Homozygous	21	24	87.5	0.996427	12	9	13	11	0.428571	37.7143	21	24	19	20	0.995684	1	no	T/T	No	1	24.4693	0	50	0
SL4.0ch00	2173045		SNV	T	G	No	1		Homozygous	29	29	100	1	17	12	17	12	0.413793	33.5517	29	29	26	26	1	1	no	G/G	No	1	120.508	0	28	0
SL4.0ch00	2684121		SNV	G	C	No	1		Homozygous	30	30	100	1	18	12	18	12	0.4	34.8	30	30	28	29	1	1	no	C/C	No	1	123.551	0	25	0
SL4.0ch00	3524247^3524248		Insertion	-	A	No	1		Homozygous	55	55	100	1	15	40	15	40	0.272727	35.7091	55	55	42	41	1	1	no	A/A	No	1	200	0	106	0
SL4.0ch00	3539053^3539054		Insertion	-	A	No	1		Homozygous	57	59	96.6102	1	45	13	46	14	0.224138	35.0702	58	60	45	45	0.9999	1	no	A/A	No	1	140.973	0	117	0
SL4.0ch00	5726072		Deletion	C	-	No	1		Homozygous	21	23	91.3043	0.99943	9	12	11	12	0.428571	32.4762	21	23	21	20	0.999567	0.999732	no	-/-	No	1	32.4414	1	35	2.85714
SL4.0ch00	5736521		SNV	G	A	No	1		Homozygous	20	20	100	1	16	4	16	4	0.2	37.35	20	20	17	17	1	1	no	A/A	No	1	94.9954	0	28	0
SL4.0ch00	7163734		SNV	C	A	No	1		Homozygous	28	28	100	1	18	10	18	10	0.357143	35.5714	28	28	25	24	1	1	no	A/A	No	1	119.073	0	32	0
SL4.0ch00	8741287^8741288		Insertion	-	G	No	1		Homozygous	22	22	100	1	7	15	7	15	0.318182	36.3636	22	22	21	21	1	1	no	G/G	No	1	99.4418	0	32	0
SL4.0ch01	183824		SNV	T	A	No	1		Homozygous	28	31	90.3226	0.99999	14	14	15	16	0.5	38.0357	28	31	26	27	0.976218	1	no	A/A	No	1	49.9302	0	25	0
SL4.0ch01	473364		Deletion	T	-	No	1		Homozygous	20	23	86.9565	0.988827	18	2	21	2	0.1	34.7	20	23	17	16	0.732715	0.999171	no	-/-	No	1	19.5184	0	16	0
SL4.0ch01	1094747^1094748		Insertion	-	G	No	1		Homozygous	20	21	95.2381	0.999997	11	9	12	9	0.45	37.7	20	21	19	19	0.999926	1	no	G/G	No	1	55.5222	0	30	0
SL4.0ch01	1353762		Deletion	T	-	No	1		Homozygous	36	41	87.8049	0.999927	20	16	22	19	0.444444	34.1389	36	41	32	33	0.988364	1	no	-/-	No	1	41.3956	0	38	0
SL4.0ch01	1514694^1514695		Insertion	-	C	No	1		Homozygous	27	33	81.8182	0.980077	16	11	18	15	0.407407	37.3333	27	33	25	25	0.877579	0.999435	no	C/C	No	1	17.0066	0	37	0
SL4.0ch01	1607908		Deletion	A	-	No	1		Homozygous	23	26	88.4615	0.999445	14	9	16	10	0.391304	38.4783	23	26	21	21	0.92535	1	no	-/-	No	1	32.5539	0	40	0
SL4.0ch01	2055816		Deletion	T	-	No	1		Homozygous	36	41	87.8049	0.999976	16	20	19	22	0.444444	34.6389	36	41	34	34	0.992116	1	no	-/-	No	1	46.1323	0	32	0
SL4.0ch01	2417791^2417792		Insertion	-	A	No	1		Homozygous	37	39	94.8718	1	18	19	19	20	0.486486	38.6486	37	39	34	34	0.999838	1	no	A/A	No	1	85.0379	0	35	0
SL4.0ch01	2476410		Deletion	T	-	No	1		Homozygous	20	25	80	0.58467	9	11	9	16	0.45	28.1	20	25	18	16	0.584506	0.957193	no	-/T	No	1	3.81607	1	34	2.94118
SL4.0ch01	2527133		SNV	G	T	No	1		Homozygous	27	27	100	1	13	14	13	14	0.481481	35.5556	27	27	25	25	1	1	no	T/T	No	1	116.086	0	47	0
SL4.0ch01	3288190		SNV	G	A	No	1		Homozygous	25	25	100	1	12	13	12	13	0.48	36.56	25	25	24	24	1	1	no	A/A	No	1	110.044	0	31	0
SL4.0ch01	4378278		SNV	C	A	No	1		Homozygous	32	33	96.9697	1	14	18	15	18	0.4375	33.8125	32	33	26	26	0.999904	1	no	A/A	No	1	91.5512	0	28	0
SL4.0ch01	4425449		SNV	G	T	No	1		Homozygous	33	33	100	1	25	8	25	8	0.242424	37.6667	33	33	26	26	1	1	no	T/T	No	1	134.18	0	33	0
SL4.0ch01	4523909		Deletion	T	-	No	1		Homozygous	23	25	92	0.999943	14	9	16	9	0.391304	35.2174	23	25	20	18	0.999807	1	no	-/-	No	1	42.4162	1	30	3.33333
SL4.0ch01	5367662		Deletion	A	-	No	1		Homozygous	21	22	95.4545	0.999996	11	10	12	10	0.47619	38.1905	21	22	19	19	0.998934	1	no	-/-	No	1	53.5293	0	14	0
SL4.0ch01	5451986		Deletion	A	-	No	1		Homozygous	26	30	86.6667	0.998825	10	16	13	17	0.384615	35.7308	26	30	26	26	0.960132	0.998863	no	-/-	No	1	29.2998	1	26	3.84615
SL4.0ch01	5650368		Deletion	T	-	No	1		Homozygous	33	39	84.6154	0.999066	15	18	18	21	0.454545	37	33	39	30	30	0.983842	1	no	-/-	No	1	30.295	1	31	3.22581
SL4.0ch01	5683186		Deletion	C	-	No	1		Homozygous	32	32	100	1	19	13	19	13	0.40625	33.5	32	32	28	28	1	1	no	-/-	No	1	135.78	0	28	0
SL4.0ch01	6104145^6104146		Insertion	-	A	No	1		Homozygous	31	37	83.7838	0.998522	15	16	17	20	0.483871	38.5806	31	37	29	29	0.922077	1	no	A/A	No	1	28.3033	0	40	0
SL4.0ch01	6175489		SNV	C	A	No	1		Homozygous	28	28	100	1	13	15	13	15	0.464286	38.0714	28	28	23	24	1	1	no	A/A	No	1	119.075	0	45	0
SL4.0ch01	6427116		SNV	C	T	No	1		Homozygous	26	26	100	1	14	12	14	12	0.461538	37.1154	26	26	25	25	1	1	no	T/T	No	1	113.082	0	28	0
SL4.0ch01	7530615		SNV	C	A	No	1		Homozygous	37	37	100	1	19	18	19	18	0.486486	36.9459	37	37	32	32	1	1	no	A/A	No	1	146.758	0	48	0
SL4.0ch01	8885706		SNV	C	T	No	1		Homozygous	21	21	100	1	12	9	12	9	0.428571	38.5714	21	21	21	21	1	1	no	T/T	No	1	98.0322	0	34	0
SL4.0ch01	9151347		SNV	A	G	No	1		Homozygous	27	27	100	1	10	17	10	17	0.37037	39.3704	27	27	24	24	1	1	no	G/G	No	1	114.502	0	34	0
SL4.0ch01	9530421		SNV	T	C	No	1		Homozygous	20	20	100	1	10	10	10	10	0.5	37.4	20	20	20	20	1	1	no	C/C	No	1	93.4531	0	37	0
SL4.0ch01	9577111		Deletion	T	-	No	1		Homozygous	24	28	85.7143	0.994797	13	11	15	13	0.458333	33.875	24	28	22	21	0.900201	1	no	-/-	No	1	22.8372	1	35	2.85714
SL4.0ch01	10683685..10683686		MNV	GA	AG	No	2		Homozygous	27	27	100	1	19	8	19	8	0.296296	38.6296	27	27	26	26	1	1	no	AG/AG	No	1	200	0	34	0
SL4.0ch01	11611828		SNV	A	T	No	1		Homozygous	36	36	100	1	18	18	18	18	0.5	38.3889	36	36	34	34	1	1	no	T/T	No	1	143.111	0	30	0
SL4.0ch01	11745184		SNV	G	A	No	1		Homozygous	26	26	100	1	14	12	14	12	0.461538	38	26	26	25	26	1	1	no	A/A	No	1	113.057	0	33	0
SL4.0ch01	12665842		SNV	A	T	No	1		Homozygous	29	29	100	1	13	16	13	16	0.448276	35.4483	29	29	26	26	1	1	no	T/T	No	1	122.11	0	27	0
SL4.0ch01	12794817		SNV	C	G	No	1		Homozygous	31	31	100	1	11	20	11	20	0.354839	37.5484	31	31	28	29	1	1	no	G/G	No	1	126.536	0	35	0
SL4.0ch01	12971018		SNV	G	A	No	1		Homozygous	32	33	96.9697	1	13	19	14	19	0.40625	38.4062	32	33	29	29	0.999204	1	no	A/A	No	1	90.7702	0	32	0
SL4.0ch01	13449933		SNV	C	A	No	1		Homozygous	31	31	100	1	15	16	15	16	0.483871	37.4839	31	31	31	30	1	1	no	A/A	No	1	128.1	0	32	0
SL4.0ch01	14039112		SNV	G	A	No	1		Homozygous	29	29	100	1	15	14	15	14	0.482759	32.1724	29	29	25	25	1	1	no	A/A	No	1	122.067	0	23	0
SL4.0ch01	14160786		SNV	C	G	No	1		Homozygous	33	33	100	1	17	16	17	16	0.484848	37.6667	33	33	32	32	1	1	no	G/G	No	1	132.539	0	35	0
SL4.0ch01	14346665		SNV	G	A	No	1		Homozygous	36	36	100	1	12	24	12	24	0.333333	38.25	36	36	30	30	1	1	no	A/A	No	1	143.211	0	34	0
SL4.0ch01	14376292		Deletion	T	-	No	1		Homozygous	29	32	90.625	0.999967	15	14	16	16	0.482759	34.6552	29	32	26	26	0.973506	1	no	-/-	No	1	44.7872	0	35	0
SL4.0ch01	14669685^14669686		Insertion	-	A	No	1		Homozygous	20	25	80	0.852875	9	11	13	12	0.45	33.3	20	25	17	17	0.73928	0.990409	no	A/A	No	1	8.32313	0	21	0
SL4.0ch01	15079090		SNV	G	A	No	1		Homozygous	31	31	100	1	15	16	15	16	0.483871	39.0323	31	31	28	28	1	1	no	A/A	No	1	128.113	0	31	0
SL4.0ch01	15879322		SNV	A	G	No	1		Homozygous	27	27	100	1	15	12	15	12	0.444444	38.4444	27	27	26	26	1	1	no	G/G	No	1	114.503	0	17	0
SL4.0ch01	17447682		SNV	G	C	No	1		Homozygous	34	34	100	1	18	16	18	16	0.470588	38.8529	34	34	31	30	1	1	no	C/C	No	1	135.584	0	30	0
SL4.0ch01	17713453		SNV	A	C	No	1		Homozygous	29	29	100	1	16	13	16	13	0.448276	38	29	29	29	29	1	1	no	C/C	No	1	120.546	0	32	0
SL4.0ch01	17759879		SNV	A	G	No	1		Homozygous	32	32	100	1	16	16	16	16	0.5	38.0625	32	32	29	29	1	1	no	G/G	No	1	129.542	0	28	0
SL4.0ch01	18170452		SNV	T	A	No	1		Homozygous	22	25	88	0.998937	14	8	17	8	0.363636	36.7273	22	25	22	22	0.998993	0.998338	no	A/A	No	1	29.7361	0	43	0
SL4.0ch01	18347881		SNV	G	A	No	1		Homozygous	20	20	100	1	3	17	3	17	0.15	39	20	20	19	19	1	1	no	A/A	No	1	94.9965	0	21	0
SL4.0ch01	18706435^18706436		Insertion	-	T	No	1		Homozygous	21	26	80.7692	0.98972	9	12	12	14	0.428571	32.381	21	26	19	18	0.995912	1	no	T/T	No	1	19.8799	0	21	0
SL4.0ch01	18710251		SNV	C	T	No	1		Homozygous	22	22	100	1	11	11	11	11	0.5	38.5	22	22	21	21	1	1	no	T/T	No	1	101.042	0	39	0
SL4.0ch01	19470786		SNV	G	T	No	1		Homozygous	26	26	100	1	12	14	12	14	0.461538	35.8846	26	26	24	24	1	1	no	T/T	No	1	113.078	0	35	0
SL4.0ch01	19527445^19527446		Insertion	-	A	No	1		Homozygous	20	25	80	0.852854	14	6	17	8	0.3	39.3	20	25	20	20	0.799638	1	no	A/A	No	1	8.32252	0	33	0
SL4.0ch01	19699205^19699206		Insertion	-	G	No	1		Homozygous	21	25	84	0.990652	9	12	10	15	0.428571	37	21	25	20	20	0.963869	1	no	G/G	No	1	20.2928	0	26	0
SL4.0ch01	19943221		SNV	C	A	No	1		Homozygous	22	23	95.6522	0.999999	10	12	10	13	0.454545	38.5455	22	23	21	21	0.999914	1	no	A/A	No	1	60.1356	0	30	0
SL4.0ch01	20468907		SNV	C	A	No	1		Homozygous	38	38	100	1	24	14	24	14	0.368421	38.2632	38	38	34	36	1	1	no	A/A	No	1	150.003	0	34	0
SL4.0ch01	20942375		SNV	C	T	No	1		Homozygous	22	22	100	1	14	8	14	8	0.363636	35.9091	22	22	22	22	1	1	no	T/T	No	1	101.04	0	35	0
SL4.0ch01	21024461		SNV	G	A	No	1		Homozygous	28	28	100	1	10	18	10	18	0.357143	36.8929	28	28	27	27	1	1	no	A/A	No	1	119.074	0	28	0
SL4.0ch01	21042202		SNV	T	G	No	1		Homozygous	32	32	100	1	12	20	12	20	0.375	37.6875	32	32	28	28	1	1	no	G/G	No	1	129.55	0	33	0
SL4.0ch01	21408765^21408766		Insertion	-	C	No	1		Homozygous	26	29	89.6552	0.999996	13	13	14	15	0.5	37.0769	26	29	26	26	0.999811	1	no	C/C	No	1	54.1085	0	27	0
SL4.0ch01	22253365		Deletion	A	-	No	1		Homozygous	29	32	90.625	0.999988	14	15	15	17	0.482759	38.2414	29	32	26	26	0.999093	1	no	-/-	No	1	49.2764	0	23	0
SL4.0ch01	23047541		SNV	A	G	No	1		Homozygous	32	32	100	1	19	13	19	13	0.40625	38.9688	32	32	29	29	1	1	no	G/G	No	1	129.546	0	28	0
SL4.0ch01	24960539^24960540		Insertion	-	C	No	1		Homozygous	23	27	85.1852	0.997355	11	12	13	14	0.478261	37.6087	23	27	23	23	0.98028	1	no	C/C	No	1	25.7755	0	29	0
SL4.0ch01	25085491		Deletion	A	-	No	1		Homozygous	29	30	96.6667	1	11	18	11	19	0.37931	38.1724	29	30	26	24	0.999698	1	no	-/-	No	1	77.0068	0	30	0
SL4.0ch01	25226764		SNV	C	A	No	1		Homozygous	21	23	91.3043	0.999663	6	15	6	17	0.285714	34.381	21	23	21	21	0.976991	1	no	A/A	No	1	34.7199	0	29	0
SL4.0ch01	25754765		SNV	G	A	No	1		Homozygous	33	33	100	1	16	17	16	17	0.484848	37	33	33	30	30	1	1	no	A/A	No	1	134.13	0	27	0
SL4.0ch01	26045578		SNV	G	T	No	1		Homozygous	33	33	100	1	18	15	18	15	0.454545	36.1212	33	33	30	31	1	1	no	T/T	No	1	134.13	0	33	0
SL4.0ch01	26619141		SNV	G	A	No	1		Homozygous	24	24	100	1	17	7	17	7	0.291667	37.2917	24	24	22	22	1	1	no	A/A	No	1	107.035	0	41	0
SL4.0ch01	26768475		SNV	G	A	No	1		Homozygous	29	29	100	1	17	12	17	12	0.413793	38.9655	29	29	28	29	1	1	no	A/A	No	1	122.087	0	43	0
SL4.0ch01	26955970		SNV	C	G	No	1		Homozygous	25	25	100	1	14	11	14	11	0.44	37.12	25	25	25	25	1	1	no	G/G	No	1	108.482	0	41	0
SL4.0ch01	27173855^27173856		Insertion	-	T	No	1		Homozygous	22	25	88	0.999943	11	11	14	11	0.5	37	22	25	21	21	0.994028	0.99708	no	T/T	No	1	42.4334	0	34	0
SL4.0ch01	27191919		SNV	T	G	No	1		Homozygous	38	38	100	1	20	18	20	18	0.473684	38.7105	38	38	37	37	1	1	no	G/G	No	1	147.505	0	34	0
SL4.0ch01	27292073		SNV	A	T	No	1		Homozygous	27	27	100	1	10	17	10	17	0.37037	36.4074	27	27	26	26	1	1	no	T/T	No	1	116.091	0	25	0
SL4.0ch01	27293612		SNV	G	A	No	1		Homozygous	28	28	100	1	16	12	16	12	0.428571	35.75	28	28	26	26	1	1	no	A/A	No	1	119.073	1	28	3.57143
SL4.0ch01	27754856		SNV	C	G	No	1		Homozygous	33	33	100	1	13	20	13	20	0.393939	36.6667	33	33	31	30	1	1	no	G/G	No	1	132.548	0	33	0
SL4.0ch01	27836779^27836780		Insertion	-	A	No	1		Homozygous	20	20	100	1	9	11	9	11	0.45	37.1	20	20	17	17	1	1	no	A/A	No	1	94.9957	0	21	0
SL4.0ch01	27955514		Deletion	T	-	No	1		Homozygous	20	21	95.2381	0.99999	16	4	16	5	0.2	38.3	20	21	19	19	0.979839	0.99393	no	-/-	No	1	49.9094	0	37	0
SL4.0ch01	28197194		Deletion	T	-	No	1		Homozygous	24	27	88.8889	0.999698	19	5	21	6	0.208333	35.1667	24	27	21	23	0.972937	1	no	-/-	No	1	35.2044	0	34	0
SL4.0ch01	28969946		SNV	G	C	No	1		Homozygous	26	26	100	1	13	13	13	13	0.5	38.3462	26	26	24	24	1	1	no	C/C	No	1	111.514	0	27	0
SL4.0ch01	29180085		Deletion	A	-	No	1		Homozygous	32	34	94.1176	1	15	17	16	18	0.46875	36.3438	32	34	27	27	0.999874	1	no	-/-	No	1	65.3952	0	39	0
SL4.0ch01	29458849		SNV	C	G	No	1		Homozygous	21	21	100	1	6	15	6	15	0.285714	37.0476	21	21	21	21	1	1	no	G/G	No	1	96.4391	0	38	0
SL4.0ch01	30318268^30318269		Insertion	-	A	No	1		Homozygous	20	21	95.2381	0.999995	12	8	12	9	0.4	37.75	20	21	19	19	0.992861	1	no	A/A	No	1	53.0367	0	22	0
SL4.0ch01	30496754^30496755		Insertion	-	G	No	1		Homozygous	21	24	87.5	0.999057	16	5	19	5	0.238095	36.2381	21	24	19	17	0.977394	0.998513	no	G/G	No	1	30.2547	0	22	0
SL4.0ch01	30512218		SNV	C	G	No	1		Homozygous	36	36	100	1	20	16	20	16	0.444444	37.8333	36	36	32	32	1	1	no	G/G	No	1	141.764	0	42	0
SL4.0ch01	30702717		SNV	G	C	No	1		Homozygous	34	34	100	1	15	19	15	19	0.441176	37.4706	34	34	32	32	1	1	no	C/C	No	1	135.566	0	27	0
SL4.0ch01	31075854		SNV	C	A	No	1		Homozygous	32	32	100	1	16	16	16	16	0.5	35.5938	32	32	29	29	1	1	no	A/A	No	1	131.114	0	33	0
SL4.0ch01	31161309		Deletion	T	-	No	1		Homozygous	22	24	91.6667	0.999891	12	10	13	11	0.454545	36.3182	22	24	21	21	0.996062	1	no	-/-	No	1	39.6291	0	27	0
SL4.0ch01	31328753		Deletion	C	-	No	1		Homozygous	35	35	100	1	18	17	18	17	0.485714	38.0571	35	35	33	33	1	1	no	-/-	No	1	148.085	0	36	0
SL4.0ch01	31328766		SNV	A	G	No	1		Homozygous	30	30	100	1	15	15	15	15	0.5	39.2667	30	30	28	28	1	1	no	G/G	No	1	123.535	0	34	0
SL4.0ch01	31476194		SNV	G	C	No	1		Homozygous	27	27	100	1	9	18	9	18	0.333333	35.4444	27	27	24	24	1	1	no	C/C	No	1	114.52	0	22	0
SL4.0ch01	31544485		Deletion	T	-	No	1		Homozygous	22	27	81.4815	0.768884	10	12	13	14	0.454545	33.8182	22	27	18	19	0.965888	1	no	-/-	No	1	6.3617	0	32	0
SL4.0ch01	31586348		SNV	C	T	No	1		Homozygous	31	31	100	1	13	18	13	18	0.419355	38.0323	31	31	31	31	1	1	no	T/T	No	1	128.135	0	36	0
SL4.0ch01	32899690		SNV	A	G	No	1		Homozygous	39	39	100	1	21	18	21	18	0.461538	38.9744	39	39	36	36	1	1	no	G/G	No	1	151.095	0	23	0
SL4.0ch01	32942446		SNV	G	A	No	1		Homozygous	29	29	100	1	19	10	19	10	0.344828	38.4828	29	29	27	27	1	1	no	A/A	No	1	122.087	0	32	0
SL4.0ch01	33046480		SNV	C	T	No	1		Homozygous	33	33	100	1	17	16	17	16	0.484848	38.2424	33	33	31	31	1	1	no	T/T	No	1	134.13	0	39	0
SL4.0ch01	33131525		SNV	G	T	No	1		Homozygous	40	40	100	1	18	22	18	22	0.45	37.025	40	40	31	32	1	1	no	T/T	No	1	154.775	0	36	0
SL4.0ch01	33272186		SNV	C	T	No	1		Homozygous	26	26	100	1	13	13	13	13	0.5	38.7692	26	26	24	24	1	1	no	T/T	No	1	113.083	0	39	0
SL4.0ch01	33309661		SNV	G	A	No	1		Homozygous	34	34	100	1	23	11	23	11	0.323529	38.3529	34	34	32	31	1	1	no	A/A	No	1	137.091	0	37	0
SL4.0ch01	33619327		Deletion	G	-	No	1		Homozygous	36	36	100	1	24	12	24	12	0.333333	37.6944	36	36	32	32	1	1	no	-/-	No	1	148.754	0	41	0
SL4.0ch01	33693477		SNV	G	A	No	1		Homozygous	29	29	100	1	11	19	11	19	0.366667	37.5517	30	30	28	28	1	1	no	A/A	No	1	122.086	0	26	0
SL4.0ch01	33822172		SNV	G	A	No	1		Homozygous	25	25	100	1	13	12	13	12	0.48	36.88	25	25	24	24	1	1	no	A/A	No	1	110.045	0	33	0
SL4.0ch01	33985420		SNV	C	G	No	1		Homozygous	31	31	100	1	16	15	16	15	0.483871	37	31	31	30	30	1	1	no	G/G	No	1	126.54	0	25	0
SL4.0ch01	34110062		SNV	T	C	No	1		Homozygous	34	34	100	1	20	14	20	14	0.411765	37.5294	34	34	32	33	1	1	no	C/C	No	1	135.619	0	31	0
SL4.0ch01	34127768^34127769		Insertion	-	A	No	1		Homozygous	24	29	82.7586	0.986944	10	14	13	16	0.416667	36.7083	24	29	23	22	0.921442	1	no	A/A	No	1	18.842	1	40	2.5
SL4.0ch01	34384252		SNV	A	C	No	1		Homozygous	22	22	100	1	10	12	10	12	0.454545	37.6818	22	22	20	20	1	1	no	C/C	No	1	99.4741	0	27	0
SL4.0ch01	34800335		SNV	C	T	No	1		Homozygous	20	20	100	1	13	7	13	7	0.35	34.55	20	20	15	16	1	1	no	T/T	No	1	95.0155	0	37	0
SL4.0ch01	35109858		SNV	G	T	No	1		Homozygous	38	38	100	1	21	17	21	17	0.447368	37.2105	38	38	35	32	1	1	no	T/T	No	1	149.546	0	30	0
SL4.0ch01	35237006		SNV	T	C	No	1		Homozygous	29	29	100	1	13	17	13	17	0.433333	36.2759	30	30	26	26	1	1	no	C/C	No	1	120.539	0	39	0
SL4.0ch01	35782879		SNV	G	A	No	1		Homozygous	29	29	100	1	17	12	17	12	0.413793	37.8276	29	29	29	29	1	1	no	A/A	No	1	122.085	0	35	0
SL4.0ch01	36274731		SNV	C	A	No	1		Homozygous	31	32	96.875	1	16	15	17	15	0.483871	39.1935	31	32	29	29	0.99783	1	no	A/A	No	1	87.101	0	41	0
SL4.0ch01	36738263		SNV	G	A	No	1		Homozygous	32	32	100	1	11	21	11	21	0.34375	38.4688	32	32	28	28	1	1	no	A/A	No	1	131.12	0	43	0
SL4.0ch01	37099071		SNV	A	C	No	1		Homozygous	38	38	100	1	15	23	15	23	0.394737	36.4737	38	38	35	35	1	1	no	C/C	No	1	146.993	0	32	0
SL4.0ch01	37889278		SNV	A	G	No	1		Homozygous	30	30	100	1	12	18	12	18	0.4	39	30	30	27	27	1	1	no	G/G	No	1	123.533	0	40	0
SL4.0ch01	38078206		SNV	G	T	No	1		Homozygous	22	22	100	1	12	10	12	10	0.454545	34.8636	22	22	20	13	1	1	no	T/T	No	1	101.037	0	27	0
SL4.0ch01	38095056		SNV	T	A	No	1		Homozygous	30	30	100	1	19	11	19	11	0.366667	38.7	30	30	28	28	1	1	no	A/A	No	1	125.099	0	41	0
SL4.0ch01	38132219		SNV	G	A	No	1		Homozygous	29	29	100	1	13	16	13	16	0.448276	36.3103	29	29	26	27	1	1	no	A/A	No	1	122.082	0	50	0
SL4.0ch01	38220590		SNV	C	T	No	1		Homozygous	23	23	100	1	13	10	13	10	0.434783	37.4783	23	23	20	20	1	1	no	T/T	No	1	104.052	0	34	0
SL4.0ch01	38353995		Deletion	T	-	No	1		Homozygous	28	31	90.3226	0.999964	16	12	19	12	0.428571	35.6429	28	31	25	24	0.954993	0.999927	no	-/-	No	1	44.4458	0	33	0
SL4.0ch01	38428636		SNV	C	T	No	1		Homozygous	31	31	100	1	19	12	19	12	0.387097	38.4194	31	31	29	28	1	1	no	T/T	No	1	128.131	0	27	0
SL4.0ch01	39176187		SNV	G	A	No	1		Homozygous	37	37	100	1	15	22	15	22	0.405405	38.7297	37	37	35	35	1	1	no	A/A	No	1	146.324	0	45	0
SL4.0ch01	39192579		SNV	G	A	No	1		Homozygous	32	32	100	1	16	16	16	16	0.5	37.8125	32	32	29	29	1	1	no	A/A	No	1	131.126	0	46	0
SL4.0ch01	40333831		SNV	C	A	No	1		Homozygous	42	42	100	1	21	21	21	21	0.5	37.7143	42	42	37	39	1	1	no	A/A	No	1	200	0	49	0
SL4.0ch01	41910060		SNV	A	G	No	1		Homozygous	30	30	100	1	15	15	15	15	0.5	38.0667	30	30	28	28	1	1	no	G/G	No	1	123.532	0	34	0
SL4.0ch01	42240131		SNV	T	A	No	1		Homozygous	38	38	100	1	17	21	17	21	0.447368	38.4737	38	38	36	36	1	1	no	A/A	No	1	150.003	0	37	0
SL4.0ch01	43318708		SNV	T	C	No	1		Homozygous	26	26	100	1	14	12	14	12	0.461538	37.6538	26	26	24	24	1	1	no	C/C	No	1	111.515	0	40	0
SL4.0ch01	43327454		SNV	C	A	No	1		Homozygous	32	32	100	1	21	11	21	11	0.34375	38.0312	32	32	30	30	1	1	no	A/A	No	1	131.12	0	40	0
SL4.0ch01	43464164		SNV	G	T	No	1		Homozygous	31	31	100	1	20	11	20	11	0.354839	38.4194	31	31	28	27	1	1	no	T/T	No	1	128.135	0	32	0
SL4.0ch01	43585488		SNV	A	G	No	1		Homozygous	37	37	100	1	17	20	17	20	0.459459	38.1892	37	37	32	32	1	1	no	G/G	No	1	144.361	0	31	0
SL4.0ch01	43943759		SNV	G	T	No	1		Homozygous	27	27	100	1	14	13	14	13	0.481481	38.5556	27	27	24	25	1	1	no	T/T	No	1	116.093	0	40	0
SL4.0ch01	44094559		SNV	C	A	No	1		Homozygous	29	29	100	1	18	11	18	11	0.37931	38.2069	29	29	25	27	1	1	no	A/A	No	1	122.085	0	37	0
SL4.0ch01	44247514		Deletion	C	-	No	1		Homozygous	35	36	97.2222	1	15	20	15	21	0.428571	38.2857	35	36	32	32	0.999995	1	no	-/-	No	1	92.6603	0	33	0
SL4.0ch01	44381729		SNV	G	T	No	1		Homozygous	26	26	100	1	11	15	11	15	0.423077	35.4231	26	26	24	23	1	1	no	T/T	No	1	113.078	0	20	0
SL4.0ch01	44622749		SNV	T	C	No	1		Homozygous	31	31	100	1	17	14	17	14	0.451613	38.6129	31	31	26	26	1	1	no	C/C	No	1	126.557	0	39	0
SL4.0ch01	44637524		SNV	C	T	No	1		Homozygous	30	30	100	1	18	12	18	12	0.4	38.5667	30	30	26	26	1	1	no	T/T	No	1	125.124	0	34	0
SL4.0ch01	45196401		SNV	G	T	No	1		Homozygous	30	30	100	1	15	15	15	15	0.5	37.9667	30	30	28	28	1	1	no	T/T	No	1	125.124	0	42	0
SL4.0ch01	46160459		SNV	C	A	No	1		Homozygous	36	36	100	1	23	13	23	13	0.361111	37.6389	36	36	31	31	1	1	no	A/A	No	1	143.525	0	39	0
SL4.0ch01	46169666		SNV	G	T	No	1		Homozygous	44	44	100	1	24	20	24	20	0.454545	37.7727	44	44	39	39	1	1	no	T/T	No	1	200	0	34	0
SL4.0ch01	46761341..46761342		MNV	TA	AT	No	2		Homozygous	32	32	100	1	12	20	12	20	0.375	36.9841	32	32	29	29	1	1	no	AT/AT	No	1	200	0	41	0
SL4.0ch01	46939692		SNV	T	C	No	1		Homozygous	30	30	100	1	12	18	12	18	0.4	37.6333	30	30	26	26	1	1	no	C/C	No	1	123.551	0	27	0
SL4.0ch01	47261745		SNV	T	A	No	1		Homozygous	27	27	100	1	13	14	13	14	0.481481	36.3704	27	27	23	23	1	1	no	A/A	No	1	116.064	0	36	0
SL4.0ch01	47614181		SNV	C	T	No	1		Homozygous	33	33	100	1	21	12	21	12	0.363636	37.1515	33	33	29	28	1	1	no	T/T	No	1	134.18	0	35	0
SL4.0ch01	47668645^47668646		Insertion	-	T	No	1		Homozygous	25	29	86.2069	0.999281	14	11	17	12	0.44	38.36	25	29	24	24	0.982612	1	no	T/T	No	1	31.431	1	46	2.17391
SL4.0ch01	49088789		SNV	C	T	No	1		Homozygous	26	26	100	1	12	14	12	14	0.461538	36.8077	26	26	24	24	1	1	no	T/T	No	1	113.083	0	44	0
SL4.0ch01	49993207		SNV	G	C	No	1		Homozygous	36	36	100	1	15	21	15	21	0.416667	36.1667	36	36	34	33	1	1	no	C/C	No	1	141.622	0	32	0
SL4.0ch01	50032889^50032890		Insertion	-	A	No	1		Homozygous	24	29	82.7586	0.986934	12	12	16	13	0.5	39.375	24	29	22	22	0.910916	0.999353	no	A/A	No	1	18.8386	1	36	2.77778
SL4.0ch01	50047687		SNV	A	G	No	1		Homozygous	28	28	100	1	13	15	13	15	0.464286	35.8571	28	28	27	27	1	1	no	G/G	No	1	117.507	0	33	0
SL4.0ch01	50059532		SNV	C	T	No	1		Homozygous	29	29	100	1	13	16	13	16	0.448276	37.6207	29	29	25	24	1	1	no	T/T	No	1	122.111	0	40	0
SL4.0ch01	50285356		Deletion	T	-	No	1		Homozygous	35	36	97.2222	1	22	13	23	13	0.371429	38.6	35	36	32	32	0.99965	1	no	-/-	No	1	93.8513	0	39	0
SL4.0ch01	50299194		SNV	G	T	No	1		Homozygous	27	27	100	1	12	15	12	15	0.444444	38.7037	27	27	26	26	1	1	no	T/T	No	1	116.094	0	44	0
SL4.0ch01	50813476		SNV	T	C	No	1		Homozygous	31	31	100	1	16	15	16	15	0.483871	37.5484	31	31	28	28	1	1	no	C/C	No	1	126.564	0	38	0
SL4.0ch01	50973637		SNV	C	T	No	1		Homozygous	35	35	100	1	17	18	17	18	0.485714	36.8571	35	35	34	34	1	1	no	T/T	No	1	140.151	1	35	2.85714
SL4.0ch01	51043648		SNV	A	C	No	1		Homozygous	32	32	100	1	14	18	14	18	0.4375	39.4688	32	32	27	27	1	1	no	C/C	No	1	129.585	0	26	0
SL4.0ch01	51384083		SNV	T	C	No	1		Homozygous	48	48	100	1	17	31	17	31	0.354167	36.1875	48	48	39	38	1	1	no	C/C	No	1	156.536	0	38	0
SL4.0ch01	51952620		SNV	G	A	No	1		Homozygous	30	31	96.7742	1	16	14	16	15	0.466667	38.3333	30	31	26	26	0.999868	1	no	A/A	No	1	88.0406	0	38	0
SL4.0ch01	52343532		SNV	A	T	No	1		Homozygous	34	34	100	1	16	18	16	18	0.470588	37.4412	34	34	32	32	1	1	no	T/T	No	1	137.14	0	37	0
SL4.0ch01	52745798		SNV	A	C	No	1		Homozygous	31	31	100	1	13	18	13	18	0.419355	36.9032	31	31	29	29	1	1	no	C/C	No	1	126.555	0	39	0
SL4.0ch01	53242246		SNV	C	G	No	1		Homozygous	32	32	100	1	15	17	15	17	0.46875	35.1562	32	32	27	28	1	1	no	G/G	No	1	129.546	0	26	0
SL4.0ch01	55240199		SNV	C	A	No	1		Homozygous	35	35	100	1	8	27	8	27	0.228571	38.0286	35	35	27	26	1	1	no	A/A	No	1	140.151	0	35	0
SL4.0ch01	56332683		SNV	G	C	No	1		Homozygous	31	31	100	1	18	13	18	13	0.419355	37.2903	31	31	27	27	1	1	no	C/C	No	1	126.562	0	34	0
SL4.0ch01	56707678		SNV	C	A	No	1		Homozygous	37	37	100	1	20	17	20	17	0.459459	38.2432	37	37	34	34	1	1	no	A/A	No	1	146.758	0	30	0
SL4.0ch01	56881352		SNV	C	T	No	1		Homozygous	33	33	100	1	18	15	18	15	0.454545	36.8788	33	33	28	27	1	1	no	T/T	No	1	134.168	0	36	0
SL4.0ch01	57492592		SNV	A	G	No	1		Homozygous	29	29	100	1	12	17	12	17	0.413793	37.6897	29	29	28	28	1	1	no	G/G	No	1	120.513	0	30	0
SL4.0ch01	57598642		SNV	G	A	No	1		Homozygous	30	31	96.7742	1	19	11	20	11	0.366667	35.8	30	31	27	27	0.999868	1	no	A/A	No	1	102.956	0	28	0
SL4.0ch01	57718453		SNV	G	T	No	1		Homozygous	24	24	100	1	7	17	7	17	0.291667	39	24	24	24	24	1	1	no	T/T	No	1	107.063	0	50	0
SL4.0ch01	58129243		SNV	T	G	No	1		Homozygous	24	24	100	1	14	10	14	10	0.416667	38.4167	24	24	19	21	1	1	no	G/G	No	1	105.473	0	43	0
SL4.0ch01	58378555		SNV	A	G	No	1		Homozygous	23	23	100	1	10	13	10	13	0.434783	36.1739	23	23	20	20	1	1	no	G/G	No	1	102.449	0	42	0
SL4.0ch01	59457655		SNV	C	T	No	1		Homozygous	35	35	100	1	14	21	14	21	0.4	36.1429	35	35	34	34	1	1	no	T/T	No	1	140.201	0	32	0
SL4.0ch01	60595993		SNV	T	C	No	1		Homozygous	24	24	100	1	12	12	12	12	0.5	36.1667	24	24	22	23	1	1	no	C/C	No	1	105.49	0	35	0
SL4.0ch01	61943630		SNV	G	A	No	1		Homozygous	29	29	100	1	15	14	15	14	0.482759	37.069	29	29	26	26	1	1	no	A/A	No	1	122.083	0	22	0
SL4.0ch01	62106967		Deletion	T	-	No	1		Homozygous	25	28	89.2857	0.999841	11	14	13	15	0.44	37.08	25	28	25	25	0.99078	1	no	-/-	No	1	37.9916	0	35	0
SL4.0ch01	62186207		Deletion	G	-	No	1		Homozygous	27	33	81.8182	0.891932	16	11	20	13	0.407407	32.8889	27	33	23	23	0.923287	1	no	-/-	No	1	9.66301	1	30	3.33333
SL4.0ch01	62797354		SNV	T	C	No	1		Homozygous	37	37	100	1	19	18	19	18	0.486486	36.8108	37	37	34	34	1	1	no	C/C	No	1	144.775	0	33	0
SL4.0ch01	62892507		SNV	A	G	No	1		Homozygous	25	25	100	1	9	16	9	16	0.36	37.92	25	25	24	23	1	1	no	G/G	No	1	108.481	0	19	0
SL4.0ch01	63351116		SNV	C	T	No	1		Homozygous	43	43	100	1	26	17	26	17	0.395349	38.7674	43	43	36	36	1	1	no	T/T	No	1	200	0	42	0
SL4.0ch01	63367472		SNV	C	G	No	1		Homozygous	23	23	100	1	12	11	12	11	0.478261	38.0435	23	23	21	21	1	1	no	G/G	No	1	102.462	0	44	0
SL4.0ch01	64121650		SNV	G	A	No	1		Homozygous	24	24	100	1	15	9	15	9	0.375	36.0417	24	24	23	23	1	1	no	A/A	No	1	107.033	0	21	0
SL4.0ch01	64175017		SNV	C	T	No	1		Homozygous	34	34	100	1	22	12	22	12	0.352941	37.7647	34	34	34	34	1	1	no	T/T	No	1	137.14	0	29	0
SL4.0ch01	64319617		SNV	G	T	No	1		Homozygous	34	34	100	1	17	17	17	17	0.5	38.2353	34	34	32	32	1	1	no	T/T	No	1	137.116	0	33	0
SL4.0ch01	64386358		SNV	G	T	No	1		Homozygous	33	33	100	1	15	18	15	18	0.454545	38.8182	33	33	29	29	1	1	no	T/T	No	1	134.168	0	36	0
SL4.0ch01	65110568		SNV	C	A	No	1		Homozygous	33	33	100	1	20	13	20	13	0.393939	37.4848	33	33	30	30	1	1	no	A/A	No	1	134.093	1	27	3.7037
SL4.0ch01	65154596		SNV	C	T	No	1		Homozygous	25	25	100	1	10	15	10	15	0.4	37.72	25	25	23	23	1	1	no	T/T	No	1	110.072	0	33	0
SL4.0ch01	65563332		SNV	C	T	No	1		Homozygous	30	31	96.7742	1	9	21	9	22	0.3	37.2333	30	31	26	26	0.999943	1	no	T/T	No	1	84.8745	0	24	0
SL4.0ch01	66150539		Deletion	A	-	No	1		Homozygous	31	36	86.1111	0.999673	16	15	18	18	0.483871	37.129	31	36	25	25	0.979755	1	no	-/-	No	1	34.8528	0	42	0
SL4.0ch01	66208327		SNV	C	A	No	1		Homozygous	32	32	100	1	17	15	17	15	0.46875	37.2812	32	32	31	31	1	1	no	A/A	No	1	131.126	0	39	0
SL4.0ch01	66555525..66555526		Deletion	TT	-	No	2		Homozygous	24	30	80	1	13	11	16	14	0.458333	36.5417	24	30	22	23	0.945144	1	no	-/-	No	1	200	0	24	0
SL4.0ch01	66675508		SNV	C	G	No	1		Homozygous	33	33	100	1	14	19	14	19	0.424242	37.5758	33	33	29	30	1	1	no	G/G	No	1	132.574	0	33	0
SL4.0ch01	67464659		SNV	C	T	No	1		Homozygous	27	27	100	1	16	11	16	11	0.407407	35.8889	27	27	25	24	1	1	no	T/T	No	1	116.085	0	28	0
SL4.0ch01	68587726		SNV	C	T	No	1		Homozygous	35	35	100	1	13	22	13	22	0.371429	39.1429	35	35	32	32	1	1	no	T/T	No	1	140.201	0	41	0
SL4.0ch01	68807796		SNV	C	A	No	1		Homozygous	32	32	100	1	14	18	14	18	0.4375	38.5938	32	32	32	31	1	1	no	A/A	No	1	131.139	0	29	0
SL4.0ch01	69884453^69884454		Insertion	-	G	No	1		Homozygous	31	34	91.1765	0.999998	23	8	25	9	0.258065	37.5806	31	34	26	26	0.975223	1	no	G/G	No	1	58.1224	0	36	0
SL4.0ch01	69950535		SNV	C	T	No	1		Homozygous	30	30	100	1	19	11	19	11	0.366667	39.1333	30	30	28	28	1	1	no	T/T	No	1	125.127	0	29	0
SL4.0ch01	70383217		Deletion	A	-	No	1		Homozygous	33	37	89.1892	0.999991	16	17	18	19	0.484848	35.0909	33	37	30	30	0.996048	1	no	-/-	No	1	50.4259	0	30	0
SL4.0ch01	70412191^70412192		Insertion	-	T	No	1		Homozygous	20	24	83.3333	0.982477	8	12	10	14	0.4	37.5	20	24	18	19	0.969963	1	no	T/T	No	1	17.564	0	25	0
SL4.0ch01	72238484		SNV	A	T	No	1		Homozygous	23	23	100	1	12	11	12	11	0.478261	38.5217	23	23	23	23	1	1	no	T/T	No	1	104.052	0	31	0
SL4.0ch01	73237016		Deletion	A	-	No	1		Homozygous	20	23	86.9565	0.996203	12	8	15	8	0.4	38.25	20	23	18	18	0.924855	0.996689	no	-/-	No	1	24.2053	0	15	0
SL4.0ch01	73468779		SNV	G	A	No	1		Homozygous	37	37	100	1	21	16	21	16	0.432432	39.3514	37	37	33	33	1	1	no	A/A	No	1	146.758	0	32	0
SL4.0ch01	73532561		Deletion	A	-	No	1		Homozygous	21	26	80.7692	0.613145	9	12	11	15	0.428571	35.6667	21	26	21	21	0.983357	1	no	-/-	No	1	4.12452	0	46	0
SL4.0ch01	75220063^75220064		Insertion	-	TTA	No	3		Homozygous	23	24	95.8333	1	11	12	11	13	0.478261	38.0725	23	24	21	21	0.998817	1	no	TTA/TTA	No	1	200	0	29	0
SL4.0ch01	75489367		SNV	A	G	No	1		Homozygous	25	25	100	1	15	10	15	10	0.4	36.2	25	25	21	20	1	1	no	G/G	No	1	108.476	0	16	0
SL4.0ch01	75914989		Deletion	T	-	No	1		Homozygous	24	25	96	0.999999	20	4	21	4	0.166667	36.4583	24	25	20	20	0.994813	1	no	-/-	No	1	59.7006	0	26	0
SL4.0ch01	76999651		SNV	C	T	No	1		Homozygous	35	35	100	1	14	21	14	21	0.4	37.7714	35	35	32	32	1	1	no	T/T	No	1	140.151	0	26	0
SL4.0ch01	77506059		SNV	A	T	No	1		Homozygous	38	40	95	1	16	22	17	23	0.421053	38.1053	38	40	37	35	0.999386	1	no	T/T	No	1	87.673	0	29	0
SL4.0ch01	77708767		SNV	T	C	No	1		Homozygous	24	24	100	1	12	12	12	12	0.5	37.4583	24	24	23	23	1	1	no	C/C	No	1	105.49	0	26	0
SL4.0ch01	77758386^77758387		Insertion	-	C	No	1		Homozygous	20	25	80	0.846171	6	14	8	17	0.3	36.4	20	25	20	20	0.872953	1	no	C/C	No	1	8.12961	0	25	0
SL4.0ch01	78615197^78615198		Insertion	-	T	No	1		Homozygous	38	44	86.3636	0.999998	17	21	19	25	0.447368	35.3421	38	44	31	31	0.992456	1	no	T/T	No	1	56.2953	0	33	0
SL4.0ch01	81778109		Deletion	A	-	No	1		Homozygous	33	40	82.5	0.991016	19	14	23	17	0.424242	36.3636	33	40	27	29	0.894889	1	no	-/-	No	1	20.4652	0	41	0
SL4.0ch01	82249813		SNV	G	A	No	1		Homozygous	34	34	100	1	18	16	18	16	0.470588	36.8824	34	34	33	32	1	1	no	A/A	No	1	137.14	0	53	0
SL4.0ch01	82865122		Deletion	T	-	No	1		Homozygous	28	33	84.8485	0.99769	19	9	20	13	0.321429	34.7143	28	33	27	27	0.900711	0.971147	no	-/-	No	1	26.3631	0	37	0
SL4.0ch01	83395264		SNV	T	C	No	1		Homozygous	22	22	100	1	6	16	6	16	0.272727	38.4545	22	22	21	21	1	1	no	C/C	No	1	99.4745	0	32	0
SL4.0ch01	83494755		Deletion	T	-	No	1		Homozygous	24	28	85.7143	0.996992	14	10	16	12	0.416667	37	24	28	23	23	0.986167	1	no	-/-	No	1	25.2166	1	25	4
SL4.0ch01	84393464^84393465		Insertion	-	T	No	1		Homozygous	27	32	84.375	0.999717	16	11	17	15	0.407407	37.963	27	32	24	23	0.977298	0.994146	no	T/T	No	1	35.4892	0	34	0
SL4.0ch01	85694931		SNV	G	A	No	1		Homozygous	26	26	100	1	12	14	12	14	0.461538	36.6923	26	26	22	21	1	1	no	A/A	No	1	113.055	0	37	0
SL4.0ch01	85966932		SNV	A	T	No	1		Homozygous	31	31	100	1	14	17	14	17	0.451613	36.6452	31	31	28	28	1	1	no	T/T	No	1	128.135	0	28	0
SL4.0ch01	86197578		SNV	A	T	No	1		Homozygous	21	21	100	1	5	16	5	16	0.238095	37.8571	21	21	19	19	1	1	no	T/T	No	1	98.0302	0	33	0
SL4.0ch01	86774054		Deletion	A	-	No	1		Homozygous	28	34	82.3529	0.978049	14	14	16	18	0.5	37.6429	28	34	25	25	0.974684	1	no	-/-	No	1	16.5855	1	38	2.63158
SL4.0ch01	87070893		SNV	C	A	No	1		Homozygous	33	33	100	1	22	11	22	11	0.333333	37.8788	33	33	31	31	1	1	no	A/A	No	1	134.105	0	25	0
SL4.0ch01	88263229		Deletion	T	-	No	1		Homozygous	23	28	82.1429	0.918316	13	10	13	15	0.434783	35	23	28	21	22	0.825489	0.935921	no	-/-	No	1	10.8786	0	30	0
SL4.0ch01	88328890		SNV	C	A	No	1		Homozygous	29	29	100	1	17	12	17	12	0.413793	36.7586	29	29	26	27	1	1	no	A/A	No	1	122.087	0	28	0
SL4.0ch01	88541258		Deletion	T	-	No	1		Homozygous	30	36	83.3333	0.974462	16	14	18	18	0.466667	32.8	30	36	27	26	0.906037	1	no	-/-	No	1	15.9281	0	35	0
SL4.0ch01	88678130		Deletion	T	-	No	1		Homozygous	27	29	93.1034	0.999996	9	18	10	19	0.333333	37.1852	27	29	26	26	0.999289	1	no	-/-	No	1	53.5662	0	21	0
SL4.0ch01	89016716^89016717		Insertion	-	T	No	1		Homozygous	36	40	90	0.999999	19	17	22	18	0.472222	36.9444	36	40	30	30	0.999801	1	no	T/T	No	1	62.0886	0	33	0
SL4.0ch01	89288257^89288258		Insertion	-	T	No	1		Homozygous	22	24	91.6667	0.999951	7	15	8	16	0.318182	36.7273	22	24	21	21	0.999544	1	no	T/T	No	1	43.0725	0	36	0
SL4.0ch01	90098100		SNV	T	A	No	1		Homozygous	29	29	100	1	15	14	15	14	0.482759	37.4828	29	29	27	27	1	1	no	A/A	No	1	122.084	0	44	0
SL4.0ch01	90418691		SNV	G	C	No	1		Homozygous	25	25	100	1	15	10	15	10	0.4	37.44	25	25	25	24	1	1	no	C/C	No	1	108.505	0	30	0
SL4.0ch02	119313		SNV	C	A	No	1		Homozygous	32	32	100	1	19	13	19	13	0.40625	37.3438	32	32	30	30	1	1	no	A/A	No	1	131.126	0	37	0
SL4.0ch02	152823		SNV	G	C	No	1		Homozygous	30	30	100	1	15	15	15	15	0.5	35.7667	30	30	28	28	1	1	no	C/C	No	1	123.554	0	23	0
SL4.0ch02	656767		SNV	T	A	No	1		Homozygous	27	27	100	1	15	12	15	12	0.444444	38.5185	27	27	25	25	1	1	no	A/A	No	1	116.067	0	35	0
SL4.0ch02	731772^731773		Insertion	-	T	No	1		Homozygous	28	33	84.8485	0.998951	12	16	13	20	0.428571	37.1071	28	33	27	27	0.900711	1	no	T/T	No	1	29.7925	0	33	0
SL4.0ch02	1993829..1993830		MNV	AC	TT	No	2		Homozygous	29	29	100	1	14	15	14	15	0.482759	37.9483	29	29	28	28	1	1	no	TT/TT	No	1	200	0	36	0
SL4.0ch02	2398623		SNV	T	A	No	1		Homozygous	31	31	100	1	16	15	16	15	0.483871	38.4839	31	31	26	26	1	1	no	A/A	No	1	128.113	0	50	0
SL4.0ch02	3236294		SNV	A	C	No	1		Homozygous	22	22	100	1	8	14	8	14	0.363636	35.8636	22	22	20	19	1	1	no	C/C	No	1	99.47	1	32	3.125
SL4.0ch02	3568448		SNV	G	A	No	1		Homozygous	29	29	100	1	14	15	14	15	0.482759	37.1034	29	29	27	26	1	1	no	A/A	No	1	122.085	0	40	0
SL4.0ch02	3672018		SNV	C	A	No	1		Homozygous	34	34	100	1	18	16	18	16	0.470588	36.2353	34	34	32	32	1	1	no	A/A	No	1	137.066	0	26	0
SL4.0ch02	4121449		SNV	G	A	No	1		Homozygous	34	34	100	1	19	16	19	16	0.457143	36.2059	35	35	31	32	1	1	no	A/A	No	1	137.091	0	33	0
SL4.0ch02	4934069		Deletion	A	-	No	1		Homozygous	27	28	96.4286	1	15	12	15	13	0.444444	36.1481	27	28	23	23	0.999884	1	no	-/-	No	1	68.2028	0	36	0
SL4.0ch02	5610643		SNV	G	A	No	1		Homozygous	24	28	85.7143	0.995057	8	16	10	18	0.333333	37.5417	24	28	22	23	0.996941	1	no	A/A	No	1	23.0604	0	35	0
SL4.0ch02	5610645		SNV	A	T	No	1		Homozygous	26	30	86.6667	0.999152	9	17	11	19	0.346154	38.0385	26	30	24	25	0.997849	1	no	T/T	No	1	30.7165	0	38	0
SL4.0ch02	5832790		Deletion	A	-	No	1		Homozygous	24	26	92.3077	0.999971	7	17	9	17	0.291667	36.5417	24	26	19	21	0.989406	0.990156	no	-/-	No	1	45.3391	0	27	0
SL4.0ch02	5969307		SNV	G	A	No	1		Homozygous	41	41	100	1	23	18	23	18	0.439024	36.4878	41	41	36	36	1	1	no	A/A	No	1	156.536	0	32	0
SL4.0ch02	6188275		SNV	C	A	No	1		Homozygous	34	35	97.1429	1	18	16	18	17	0.470588	37.3235	34	35	31	31	0.999848	1	no	A/A	No	1	96.1513	0	40	0
SL4.0ch02	7218985		SNV	G	T	No	1		Homozygous	34	34	100	1	16	18	16	18	0.470588	36.1765	34	34	34	34	1	1	no	T/T	No	1	137.14	0	34	0
SL4.0ch02	8048974		SNV	C	T	No	1		Homozygous	38	38	100	1	18	20	18	20	0.473684	37.7105	38	38	36	35	1	1	no	T/T	No	1	149.546	0	38	0
SL4.0ch02	8684225		SNV	G	A	No	1		Homozygous	30	30	100	1	21	9	21	9	0.3	37.0667	30	30	25	25	1	1	no	A/A	No	1	125.104	0	27	0
SL4.0ch02	8786859		SNV	G	A	No	1		Homozygous	34	34	100	1	18	16	18	16	0.470588	37.3824	34	34	34	34	1	1	no	A/A	No	1	137.165	0	34	0
SL4.0ch02	9399555		SNV	C	T	No	1		Homozygous	20	20	100	1	3	17	3	17	0.15	37.8	20	20	17	18	1	1	no	T/T	No	1	95.0194	0	24	0
SL4.0ch02	9518867		SNV	G	A	No	1		Homozygous	27	27	100	1	14	13	14	13	0.481481	37.5926	27	27	27	27	1	1	no	A/A	No	1	116.067	0	23	0
SL4.0ch02	9874066		Deletion	T	-	No	1		Homozygous	21	25	84	0.979723	13	8	16	9	0.380952	36.5714	21	25	18	14	0.926735	1	no	-/-	No	1	16.9301	0	33	0
SL4.0ch02	9985068		SNV	G	A	No	1		Homozygous	33	33	100	1	13	20	13	20	0.393939	37.3939	33	33	32	32	1	1	no	A/A	No	1	134.13	0	44	0
SL4.0ch02	10091505		SNV	G	A	No	1		Homozygous	36	36	100	1	16	20	16	20	0.444444	38.8889	36	36	33	34	1	1	no	A/A	No	1	143.418	0	31	0
SL4.0ch02	11056547		SNV	C	T	No	1		Homozygous	31	31	100	1	16	15	16	15	0.483871	38.4194	31	31	30	30	1	1	no	T/T	No	1	128.141	0	49	0
SL4.0ch02	11263431		SNV	G	A	No	1		Homozygous	28	28	100	1	14	14	14	14	0.5	36.1071	28	28	26	26	1	1	no	A/A	No	1	119.074	0	28	0
SL4.0ch02	11312620		SNV	C	A	No	1		Homozygous	40	40	100	1	22	18	22	18	0.45	37.1	40	40	36	37	1	1	no	A/A	No	1	154.775	0	44	0
SL4.0ch02	11395149		SNV	G	T	No	1		Homozygous	25	25	100	1	13	12	13	12	0.48	36.44	25	25	23	23	1	1	no	T/T	No	1	110.07	0	37	0
SL4.0ch02	11408871		SNV	C	A	No	1		Homozygous	26	26	100	1	12	14	12	14	0.461538	38.3462	26	26	23	23	1	1	no	A/A	No	1	113.056	0	39	0
SL4.0ch02	11487002		SNV	T	C	No	1		Homozygous	23	23	100	1	15	8	15	8	0.347826	37.3043	23	23	23	23	1	1	no	C/C	No	1	102.484	0	38	0
SL4.0ch02	12512418		SNV	G	T	No	1		Homozygous	35	35	100	1	18	17	18	17	0.485714	34.3429	35	35	31	32	1	1	no	T/T	No	1	140.252	0	29	0
SL4.0ch02	13091616		SNV	C	A	No	1		Homozygous	34	34	100	1	15	19	15	19	0.441176	37.4706	34	34	29	28	1	1	no	A/A	No	1	137.066	0	38	0
SL4.0ch02	13450317^13450318		Insertion	-	T	No	1		Homozygous	26	27	96.2963	1	14	12	14	13	0.461538	37.3077	26	27	23	23	0.999992	1	no	T/T	No	1	72.9426	0	28	0
SL4.0ch02	13914251		SNV	C	A	No	1		Homozygous	33	33	100	1	23	10	23	10	0.30303	37.2424	33	33	30	30	1	1	no	A/A	No	1	134.13	0	48	0
SL4.0ch02	13971483		SNV	C	T	No	1		Homozygous	37	37	100	1	21	16	21	16	0.432432	38.6757	37	37	31	32	1	1	no	T/T	No	1	145.929	0	25	0
SL4.0ch02	14416032		SNV	C	A	No	1		Homozygous	32	32	100	1	20	12	20	12	0.375	38.0938	32	32	30	30	1	1	no	A/A	No	1	131.12	0	28	0
SL4.0ch02	14444239		SNV	C	T	No	1		Homozygous	37	37	100	1	15	22	15	22	0.405405	34.5135	37	37	35	34	1	1	no	T/T	No	1	146.122	0	27	0
SL4.0ch02	14956203		SNV	G	T	No	1		Homozygous	35	35	100	1	17	18	17	18	0.485714	37.5429	35	35	31	34	1	1	no	T/T	No	1	140.151	0	27	0
SL4.0ch02	14999016		Deletion	A	-	No	1		Homozygous	35	40	87.5	0.999975	14	21	18	22	0.4	37.5143	35	40	33	33	0.923501	0.998647	no	-/-	No	1	46.0015	0	34	0
SL4.0ch02	15001603		SNV	T	G	No	1		Homozygous	26	26	100	1	10	16	10	16	0.384615	36.8077	26	26	25	25	1	1	no	G/G	No	1	111.488	0	38	0
SL4.0ch02	15239532		SNV	G	A	No	1		Homozygous	40	40	100	1	20	20	20	20	0.5	38.5	40	40	36	35	1	1	no	A/A	No	1	153.525	0	47	0
SL4.0ch02	16209363		SNV	C	T	No	1		Homozygous	22	22	100	1	16	6	16	6	0.272727	35.1364	22	22	20	20	1	1	no	T/T	No	1	101.037	0	25	0
SL4.0ch02	16850777		Deletion	A	-	No	1		Homozygous	26	28	92.8571	0.999992	11	15	12	16	0.423077	37.1538	26	28	25	24	0.999835	1	no	-/-	No	1	50.914	0	35	0
SL4.0ch02	16908697		SNV	G	T	No	1		Homozygous	26	26	100	1	14	12	14	12	0.461538	38	26	26	24	24	1	1	no	T/T	No	1	113.083	0	36	0
SL4.0ch02	17350132		SNV	G	T	No	1		Homozygous	31	31	100	1	15	16	15	16	0.483871	36.7097	31	31	29	29	1	1	no	T/T	No	1	128.122	0	30	0
SL4.0ch02	17788900		SNV	C	T	No	1		Homozygous	20	20	100	1	12	8	12	8	0.4	36.9	20	20	18	18	1	1	no	T/T	No	1	95.021	0	39	0
SL4.0ch02	17934083^17934084		Insertion	-	C	No	1		Homozygous	20	22	90.9091	0.999818	10	10	11	11	0.5	36.9	20	22	17	17	0.991257	1	no	C/C	No	1	37.4074	0	17	0
SL4.0ch02	18780090		SNV	G	C	No	1		Homozygous	29	30	96.6667	1	13	16	13	17	0.448276	36.6207	29	30	24	26	0.999946	1	no	C/C	No	1	82.78	1	24	4.16667
SL4.0ch02	20827134		SNV	C	A	No	1		Homozygous	36	36	100	1	23	13	23	13	0.361111	36.7778	36	36	31	32	1	1	no	A/A	No	1	143.111	0	37	0
SL4.0ch02	21129838		SNV	C	T	No	1		Homozygous	23	23	100	1	9	14	9	14	0.391304	33.2609	23	23	21	21	1	1	no	T/T	No	1	104.044	0	9	0
SL4.0ch02	21239979		Deletion	A	-	No	1		Homozygous	23	26	88.4615	0.997004	4	19	5	21	0.173913	32.087	23	26	22	21	0.977374	0.999979	no	-/-	No	1	25.2341	0	34	0
SL4.0ch02	22059797		Deletion	T	-	No	1		Homozygous	27	30	90	0.999956	13	14	15	15	0.481481	35.5556	27	30	26	26	0.999771	1	no	-/-	No	1	43.5657	0	41	0
SL4.0ch02	22172963		SNV	T	G	No	1		Homozygous	21	22	95.4545	0.999999	6	15	7	15	0.285714	33.0952	21	22	18	18	0.988896	0.999902	no	G/G	No	1	62.1107	0	27	0
SL4.0ch02	22280670		SNV	G	A	No	1		Homozygous	41	41	100	1	13	28	13	28	0.317073	36	41	41	37	38	1	1	no	A/A	No	1	200	0	26	0
SL4.0ch02	22751544		SNV	G	A	No	1		Homozygous	26	26	100	1	15	11	15	11	0.423077	37.3077	26	26	24	24	1	1	no	A/A	No	1	113.055	0	35	0
SL4.0ch02	22847740		SNV	C	T	No	1		Homozygous	44	44	100	1	25	19	25	19	0.431818	38.5909	44	44	42	41	1	1	no	T/T	No	1	200	0	35	0
SL4.0ch02	22882445		SNV	C	T	No	1		Homozygous	27	27	100	1	11	16	11	16	0.407407	36.037	27	27	27	27	1	1	no	T/T	No	1	116.083	0	38	0
SL4.0ch02	23917751		SNV	A	T	No	1		Homozygous	43	43	100	1	22	21	22	21	0.488372	37.9767	43	43	39	39	1	1	no	T/T	No	1	200	0	33	0
SL4.0ch02	24375621		SNV	C	T	No	1		Homozygous	24	24	100	1	11	13	11	13	0.458333	36.75	24	24	22	22	1	1	no	T/T	No	1	107.061	0	40	0
SL4.0ch02	24499876		SNV	C	A	No	1		Homozygous	31	31	100	1	17	14	17	14	0.451613	37.7742	31	31	30	30	1	1	no	A/A	No	1	128.103	0	35	0
SL4.0ch02	25161752		SNV	G	A	No	1		Homozygous	27	27	100	1	17	10	17	10	0.37037	38.1481	27	27	25	25	1	1	no	A/A	No	1	116.067	0	28	0
SL4.0ch02	25175335		SNV	A	G	No	1		Homozygous	28	28	100	1	17	11	17	11	0.392857	37	28	28	25	25	1	1	no	G/G	No	1	117.507	0	30	0
SL4.0ch02	25200560		SNV	G	T	No	1		Homozygous	27	30	90	0.99998	11	16	12	18	0.407407	36.6296	27	30	23	23	0.999252	1	no	T/T	No	1	46.9999	0	29	0
SL4.0ch02	25789192		Deletion	T	-	No	1		Homozygous	30	34	88.2353	0.99899	19	11	21	13	0.366667	32.8333	30	34	29	28	0.977648	1	no	-/-	No	1	29.9565	0	34	0
SL4.0ch02	27273137		SNV	A	C	No	1		Homozygous	31	31	100	1	13	18	13	18	0.419355	38.3226	31	31	29	29	1	1	no	C/C	No	1	126.566	0	27	0
SL4.0ch02	27891996		SNV	G	T	No	1		Homozygous	47	47	100	1	24	23	24	23	0.489362	38.2979	47	47	40	39	1	1	no	T/T	No	1	200	0	43	0
SL4.0ch02	28078947		Deletion	A	-	No	1		Homozygous	30	31	96.7742	1	14	16	15	16	0.466667	37.3	30	31	26	26	0.998442	1	no	-/-	No	1	80.2507	0	40	0
SL4.0ch02	28348599		SNV	G	A	No	1		Homozygous	28	28	100	1	13	15	13	15	0.464286	37.8571	28	28	24	24	1	1	no	A/A	No	1	119.075	0	33	0
SL4.0ch02	28508914		SNV	C	T	No	1		Homozygous	20	20	100	1	9	11	9	11	0.45	38.1	20	20	19	19	1	1	no	T/T	No	1	95.022	0	34	0
SL4.0ch02	28684257^28684258		Insertion	-	A	No	1		Homozygous	39	48	81.25	0.991364	13	26	18	30	0.333333	36.5128	39	48	33	34	0.72533	0.998487	no	A/A	No	1	20.6371	0	40	0
SL4.0ch02	29522000		SNV	T	A	No	1		Homozygous	39	39	100	1	18	21	18	21	0.461538	37.6154	39	39	36	36	1	1	no	A/A	No	1	150.515	0	29	0
SL4.0ch02	29957910^29957911		Insertion	-	A	No	1		Homozygous	23	28	82.1429	0.975466	8	15	13	15	0.347826	35.913	23	28	23	23	0.8068	0.884113	no	A/A	No	1	16.1024	0	39	0
SL4.0ch02	30014345^30014346		Insertion	-	T	No	1		Homozygous	23	27	85.1852	0.997407	14	9	15	12	0.391304	35.8261	23	27	21	20	0.959608	0.997999	no	T/T	No	1	25.8613	1	25	4
SL4.0ch02	32744374		SNV	G	T	No	1		Homozygous	32	32	100	1	21	11	21	11	0.34375	38.1562	32	32	30	30	1	1	no	T/T	No	1	131.145	0	40	0
SL4.0ch02	32783314		Deletion	T	-	No	1		Homozygous	25	29	86.2069	0.997255	13	12	15	14	0.48	34.08	25	29	22	21	0.975435	1	no	-/-	No	1	25.614	0	31	0
SL4.0ch02	32902994		Deletion	A	-	No	1		Homozygous	31	33	93.9394	0.999999	16	15	16	17	0.483871	36.7742	31	33	27	27	0.992631	1	no	-/-	No	1	62.5396	1	24	4.16667
SL4.0ch02	33131155		Deletion	A	-	No	1		Homozygous	33	38	86.8421	0.999729	17	16	19	19	0.484848	34.5152	33	38	32	31	0.92987	1	no	-/-	No	1	35.6625	0	41	0
SL4.0ch02	33628504		SNV	T	A	No	1		Homozygous	29	32	90.625	0.999995	12	17	14	18	0.413793	39.6897	29	32	26	26	0.996577	1	no	A/A	No	1	52.7182	0	34	0
SL4.0ch02	33756718		Deletion	A	-	No	1		Homozygous	28	32	87.5	0.998802	17	11	19	13	0.392857	34.4643	28	32	25	25	0.995866	1	no	-/-	No	1	29.2156	0	30	0
SL4.0ch02	35095509		SNV	G	A	No	1		Homozygous	37	37	100	1	21	16	21	16	0.432432	39.1351	37	37	34	34	1	1	no	A/A	No	1	146.536	0	30	0
SL4.0ch02	35122471^35122472		Insertion	-	A	No	1		Homozygous	26	28	92.8571	0.999996	12	14	13	15	0.461538	38.5	26	28	24	24	0.999851	1	no	A/A	No	1	54.3655	0	26	0
SL4.0ch02	35196625..35196626		Deletion	AA	-	No	2		Homozygous	28	33	84.8485	1	12	16	14	19	0.428571	33.2143	28	33	22	27	0.965471	1	no	-/-	No	1	200	0	20	0
SL4.0ch02	36236965		Deletion	A	-	No	1		Homozygous	22	24	91.6667	0.999824	9	13	11	13	0.409091	33.7273	22	24	20	20	0.998316	0.999514	no	-/-	No	1	37.538	0	35	0
SL4.0ch02	37813692^37813693		Insertion	-	A	No	1		Homozygous	20	22	90.9091	0.999828	10	10	10	12	0.5	34.25	20	22	18	18	0.990264	1	no	A/A	No	1	37.6478	0	27	0
SL4.0ch02	38102391		Deletion	C	-	No	1		Homozygous	20	24	83.3333	0.944997	11	9	15	9	0.45	22.15	20	24	20	16	0.994252	0.981879	no	-/C	No	1	12.5961	1	35	2.85714
SL4.0ch02	39026834		Deletion	T	-	No	1		Homozygous	28	30	93.3333	0.999996	15	13	16	14	0.464286	36.25	28	30	27	27	0.997521	1	no	-/-	No	1	53.9075	0	32	0
SL4.0ch02	39525294^39525295		Insertion	-	T	No	1		Homozygous	20	23	86.9565	0.99822	16	4	17	6	0.2	38.25	20	23	16	16	0.933518	0.967925	no	T/T	No	1	27.4947	0	10	0
SL4.0ch02	39691384		Deletion	A	-	No	1		Homozygous	26	29	89.6552	0.999774	12	14	13	16	0.461538	30.3846	26	29	23	23	0.997548	1	no	-/-	No	1	36.4545	0	34	0
SL4.0ch02	40998075		Deletion	A	-	No	1		Homozygous	24	26	92.3077	0.999651	11	13	13	13	0.458333	31.1667	24	26	18	20	0.989406	1	no	-/-	No	1	34.5684	1	30	3.33333
SL4.0ch02	41424572		Deletion	T	-	No	1		Homozygous	24	25	96	0.999999	11	13	12	13	0.458333	31.7083	24	25	22	20	0.997492	1	no	-/-	No	1	58.9791	1	28	3.57143
SL4.0ch02	41572774		SNV	G	C	No	1		Homozygous	30	30	100	1	15	15	15	15	0.5	38.2333	30	30	28	28	1	1	no	C/C	No	1	123.556	0	28	0
SL4.0ch02	41947194		Deletion	T	-	No	1		Homozygous	26	27	96.2963	1	11	15	11	16	0.423077	37	26	27	24	24	0.999983	1	no	-/-	No	1	65.2507	0	34	0
SL4.0ch02	42035572		SNV	G	A	No	1		Homozygous	22	22	100	1	12	10	12	10	0.454545	37.9545	22	22	19	21	1	1	no	A/A	No	1	101.016	0	31	0
SL4.0ch02	42726364		SNV	G	C	No	1		Homozygous	24	24	100	1	10	14	10	14	0.416667	37.625	24	24	23	23	1	1	no	C/C	No	1	105.492	0	32	0
SL4.0ch02	42738114		SNV	C	T	No	1		Homozygous	27	27	100	1	17	10	17	10	0.37037	38.2222	27	27	26	26	1	1	no	T/T	No	1	116.093	0	36	0
SL4.0ch02	43062932		Deletion	A	-	No	1		Homozygous	36	41	87.8049	0.999976	16	20	18	23	0.444444	37.6389	36	41	31	32	0.978263	1	no	-/-	No	1	46.2683	1	33	3.0303
SL4.0ch02	43125192		SNV	C	G	No	1		Homozygous	25	25	100	1	14	11	14	11	0.44	39.44	25	25	22	22	1	1	no	G/G	No	1	108.484	0	28	0
SL4.0ch02	43829614		SNV	C	T	No	1		Homozygous	42	42	100	1	18	24	18	24	0.428571	38.1905	42	42	39	39	1	1	no	T/T	No	1	200	0	33	0
SL4.0ch02	44995586		Deletion	A	-	No	1		Homozygous	28	30	93.3333	0.999998	15	13	17	13	0.464286	36	28	30	26	26	0.994266	1	no	-/-	No	1	56.489	1	28	3.57143
SL4.0ch02	46012352		Deletion	T	-	No	1		Homozygous	24	26	92.3077	0.999883	9	15	10	16	0.375	31.625	24	26	22	23	0.99852	1	no	-/-	No	1	39.327	0	27	0
SL4.0ch02	46124317		Deletion	T	-	No	1		Homozygous	29	30	96.6667	1	16	13	17	13	0.448276	31.5862	29	30	27	24	0.999673	1	no	-/-	No	1	73.8129	0	40	0
SL4.0ch02	46770104		SNV	G	A	No	1		Homozygous	28	28	100	1	15	13	15	13	0.464286	36.4286	28	28	25	25	1	1	no	A/A	No	1	119.072	0	42	0
SL4.0ch02	47157353^47157354		Insertion	-	G	No	1		Homozygous	23	26	88.4615	0.999738	14	9	15	11	0.391304	36.3478	23	26	23	23	0.993859	1	no	G/G	No	1	35.8239	0	36	0
SL4.0ch02	47418417^47418418		Insertion	-	T	No	1		Homozygous	20	25	80	0.848828	12	8	16	9	0.4	37.5	20	25	18	17	0.856731	0.999706	no	T/T	No	1	8.20529	0	25	0
SL4.0ch02	47528990		SNV	G	C	No	1		Homozygous	33	33	100	1	19	14	19	14	0.424242	38.6667	33	33	29	28	1	1	no	C/C	No	1	132.565	0	29	0
SL4.0ch02	49926322		Deletion	A	-	No	1		Homozygous	22	24	91.6667	0.999894	10	12	11	13	0.454545	37.7727	22	24	21	21	0.960019	1	no	-/-	No	1	39.7646	0	27	0
SL4.0ch02	51658877		SNV	G	C	No	1		Homozygous	22	22	100	1	14	8	14	8	0.363636	39.0909	22	22	22	22	1	1	no	C/C	No	1	99.4747	0	28	0
SL4.0ch02	52002165		Deletion	A	-	No	1		Homozygous	26	29	89.6552	0.99986	14	12	16	13	0.461538	36.3077	26	29	26	26	0.994696	1	no	-/-	No	1	38.5256	0	31	0
SL4.0ch03	220684		Deletion	T	-	No	1		Homozygous	27	30	90	0.999956	13	14	15	15	0.481481	34.7778	27	30	25	25	0.955557	1	no	-/-	No	1	43.5658	0	24	0
SL4.0ch03	713716		SNV	C	T	No	1		Homozygous	37	37	100	1	17	20	17	20	0.459459	38.2162	37	37	33	34	1	1	no	T/T	No	1	145.566	0	45	0
SL4.0ch03	789370		SNV	C	G	No	1		Homozygous	27	27	100	1	9	18	9	18	0.333333	38.9259	27	27	22	22	1	1	no	G/G	No	1	114.502	0	32	0
SL4.0ch03	1004630		Deletion	A	-	No	1		Homozygous	29	33	87.8788	0.999829	16	13	18	15	0.448276	35.7241	29	33	28	28	0.983542	1	no	-/-	No	1	37.6579	0	39	0
SL4.0ch03	1691521		Deletion	T	-	No	1		Homozygous	31	33	93.9394	0.999998	19	12	21	12	0.387097	34.8065	31	33	29	28	0.996714	1	no	-/-	No	1	57.738	0	44	0
SL4.0ch03	2040920		SNV	C	T	No	1		Homozygous	20	20	100	1	11	9	11	9	0.45	37.1	20	20	17	17	1	1	no	T/T	No	1	95.0215	0	32	0
SL4.0ch03	2077082^2077083		Insertion	-	A	No	1		Homozygous	21	26	80.7692	0.916759	13	8	15	11	0.380952	39.6667	21	26	21	21	0.983975	0.999752	no	A/A	No	1	10.7966	0	20	0
SL4.0ch03	2227024		SNV	G	C	No	1		Homozygous	28	28	100	1	13	15	13	15	0.464286	36.3929	28	28	26	27	1	1	no	C/C	No	1	117.531	0	23	0
SL4.0ch03	2895193		Deletion	T	-	No	1		Homozygous	28	32	87.5	0.999586	19	9	20	12	0.321429	35.1429	28	32	25	23	0.951111	0.992553	no	-/-	No	1	33.8341	0	41	0
SL4.0ch03	3409267		SNV	C	T	No	1		Homozygous	31	31	100	1	19	12	19	12	0.387097	36.2581	31	31	26	26	1	1	no	T/T	No	1	128.131	0	37	0
SL4.0ch03	3561292		Deletion	A	-	No	1		Homozygous	27	32	84.375	0.993137	13	14	15	17	0.481481	35.7037	27	32	23	23	0.877392	1	no	-/-	No	1	21.635	0	25	0
SL4.0ch03	3680705		SNV	T	C	No	1		Homozygous	22	22	100	1	2	20	2	20	0.0909091	37	22	22	19	19	1	1	no	C/C	No	1	99.4704	0	40	0
SL4.0ch03	4349389		SNV	G	C	No	1		Homozygous	34	34	100	1	15	19	15	19	0.441176	36.3824	34	34	28	28	1	1	no	C/C	No	1	135.532	0	24	0
SL4.0ch03	4471773		SNV	T	A	No	1		Homozygous	26	29	89.6552	0.999995	13	13	14	15	0.5	37	26	29	24	23	0.97871	1	no	A/A	No	1	52.9599	0	37	0
SL4.0ch03	4481099		Deletion	T	-	No	1		Homozygous	21	26	80.7692	0.828522	16	5	18	8	0.238095	36.9048	21	26	17	17	0.894572	0.963487	no	-/-	No	1	7.65792	0	28	0
SL4.0ch03	4660990		SNV	G	A	No	1		Homozygous	25	25	100	1	13	12	13	12	0.48	36.72	25	25	23	23	1	1	no	A/A	No	1	110.046	0	29	0
SL4.0ch03	4836638		SNV	C	T	No	1		Homozygous	30	30	100	1	13	17	13	17	0.433333	37.6667	30	30	28	28	1	1	no	T/T	No	1	125.124	0	38	0
SL4.0ch03	4872732		SNV	G	A	No	1		Homozygous	25	25	100	1	15	10	15	10	0.4	36.76	25	25	25	25	1	1	no	A/A	No	1	110.044	0	39	0
SL4.0ch03	5282667^5282668		Insertion	-	G	No	1		Homozygous	27	28	96.4286	1	16	11	17	11	0.407407	37.4074	27	28	24	23	0.999644	1	no	G/G	No	1	114.802	0	26	0
SL4.0ch03	5958712		SNV	C	A	No	1		Homozygous	23	23	100	1	11	12	11	12	0.478261	39.3913	23	23	18	18	1	1	no	A/A	No	1	104.027	0	25	0
SL4.0ch03	6699330		SNV	C	G	No	1		Homozygous	39	39	100	1	20	19	20	19	0.487179	37.6667	39	39	34	34	1	1	no	G/G	No	1	150.515	0	30	0
SL4.0ch03	7226724		SNV	A	G	No	1		Homozygous	31	31	100	1	12	19	12	19	0.387097	39.5161	31	31	29	29	1	1	no	G/G	No	1	126.538	0	29	0
SL4.0ch03	7719993		SNV	G	A	No	1		Homozygous	29	29	100	1	9	20	9	20	0.310345	37.7241	29	29	29	29	1	1	no	A/A	No	1	122.087	0	49	0
SL4.0ch03	7892937		SNV	A	C	No	1		Homozygous	26	26	100	1	10	16	10	16	0.384615	38.1538	26	26	23	23	1	1	no	C/C	No	1	111.515	0	35	0
SL4.0ch03	7995481		SNV	C	T	No	1		Homozygous	42	42	100	1	21	21	21	21	0.5	36.3333	42	42	39	39	1	1	no	T/T	No	1	156.536	0	39	0
SL4.0ch03	8917430		SNV	G	T	No	1		Homozygous	21	21	100	1	9	12	9	12	0.428571	37.8571	21	21	18	17	1	1	no	T/T	No	1	98.031	0	40	0
SL4.0ch03	9089809		SNV	C	A	No	1		Homozygous	35	35	100	1	17	18	17	18	0.485714	38.4	35	35	26	27	1	1	no	A/A	No	1	140.003	0	45	0
SL4.0ch03	9166121		SNV	C	A	No	1		Homozygous	36	36	100	1	20	16	20	16	0.444444	38.3889	36	36	34	34	1	1	no	A/A	No	1	143.313	0	51	0
SL4.0ch03	9337504		SNV	T	C	No	1		Homozygous	36	36	100	1	15	21	15	21	0.416667	38.9722	36	36	35	35	1	1	no	C/C	No	1	141.484	0	42	0
SL4.0ch03	9949359		Deletion	T	-	No	1		Homozygous	25	30	83.3333	0.984367	14	11	17	13	0.44	37.32	25	30	25	25	0.956069	1	no	-/-	No	1	18.0596	0	33	0
SL4.0ch03	10296848		SNV	T	A	No	1		Homozygous	31	31	100	1	19	12	19	12	0.387097	38.1935	31	31	29	29	1	1	no	A/A	No	1	128.106	0	32	0
SL4.0ch03	12270947		SNV	C	G	No	1		Homozygous	20	20	100	1	12	8	12	8	0.4	38.25	20	20	19	19	1	1	no	G/G	No	1	93.4323	0	34	0
SL4.0ch03	12491279		SNV	C	A	No	1		Homozygous	27	27	100	1	18	9	18	9	0.333333	36.8889	27	27	25	25	1	1	no	A/A	No	1	116.066	0	31	0
SL4.0ch03	13271327		SNV	T	G	No	1		Homozygous	23	23	100	1	12	11	12	11	0.478261	37.8261	23	23	21	20	1	1	no	G/G	No	1	102.462	0	45	0
SL4.0ch03	13533339		SNV	G	C	No	1		Homozygous	34	34	100	1	23	11	23	11	0.323529	38.0588	34	34	31	31	1	1	no	C/C	No	1	135.566	0	48	0
SL4.0ch03	14444187		SNV	C	T	No	1		Homozygous	29	29	100	1	14	15	14	15	0.482759	37.5172	29	29	27	27	1	1	no	T/T	No	1	122.112	0	43	0
SL4.0ch03	16303464		SNV	C	T	No	1		Homozygous	34	34	100	1	19	15	19	15	0.441176	36.3529	34	34	29	29	1	1	no	T/T	No	1	137.165	0	30	0
SL4.0ch03	16387446		SNV	T	A	No	1		Homozygous	37	37	100	1	21	16	21	16	0.432432	37.2162	37	37	34	34	1	1	no	A/A	No	1	146.122	0	33	0
SL4.0ch03	17507696		SNV	C	T	No	1		Homozygous	22	22	100	1	8	14	8	14	0.363636	37.4091	22	22	22	21	1	1	no	T/T	No	1	101.04	0	30	0
SL4.0ch03	17633044		SNV	G	A	No	1		Homozygous	34	34	100	1	15	19	15	19	0.441176	37.9412	34	34	30	30	1	1	no	A/A	No	1	137.116	0	30	0
SL4.0ch03	18928794		SNV	T	C	No	1		Homozygous	21	21	100	1	9	12	9	12	0.428571	35.0952	21	21	18	18	1	1	no	C/C	No	1	96.4528	0	29	0
SL4.0ch03	18981275		SNV	G	T	No	1		Homozygous	22	22	100	1	11	11	11	11	0.5	36.6364	22	22	20	20	1	1	no	T/T	No	1	101.037	0	21	0
SL4.0ch03	19908226		SNV	C	A	No	1		Homozygous	28	28	100	1	12	16	12	16	0.428571	36.0714	28	28	27	26	1	1	no	A/A	No	1	119.073	0	34	0
SL4.0ch03	20045904		SNV	A	T	No	1		Homozygous	30	30	100	1	11	19	11	19	0.366667	35.0667	30	30	27	27	1	1	no	T/T	No	1	125.124	0	32	0
SL4.0ch03	20359756		SNV	C	T	No	1		Homozygous	36	37	97.2973	1	19	18	20	18	0.486486	38.3889	37	38	33	34	0.999999	1	no	T/T	No	1	103.619	0	28	0
SL4.0ch03	20899380		SNV	G	T	No	1		Homozygous	24	24	100	1	10	14	10	14	0.416667	37.5	24	24	21	22	1	1	no	T/T	No	1	107.061	0	41	0
SL4.0ch03	21535843		SNV	C	T	No	1		Homozygous	35	35	100	1	19	16	19	16	0.457143	37.7714	35	35	32	32	1	1	no	T/T	No	1	140.151	0	29	0
SL4.0ch03	21631480		SNV	G	T	No	1		Homozygous	27	27	100	1	14	13	14	13	0.481481	37.037	27	27	24	25	1	1	no	T/T	No	1	116.092	0	29	0
SL4.0ch03	23161078		SNV	G	A	No	1		Homozygous	24	24	100	1	10	14	10	14	0.416667	37.6667	24	24	21	22	1	1	no	A/A	No	1	107.036	0	27	0
SL4.0ch03	23762411..23762412		Replacement	CA	T	No	2		Homozygous	24	27	88.8889	1	16	8	18	9	0.333333	37.3958	24	27	24	24	0.988555	1	no	T/T	No	1	200	0	38	0
SL4.0ch03	24192323		SNV	G	T	No	1		Homozygous	31	31	100	1	16	15	16	15	0.483871	35.6774	31	31	27	27	1	1	no	T/T	No	1	128.131	0	29	0
SL4.0ch03	24730016		SNV	G	A	No	1		Homozygous	25	25	100	1	15	10	15	10	0.4	34.12	25	25	21	19	1	1	no	A/A	No	1	110.039	0	33	0
SL4.0ch03	24740667		SNV	C	T	No	1		Homozygous	34	34	100	1	15	19	15	19	0.441176	38.3824	34	34	32	32	1	1	no	T/T	No	1	137.14	0	45	0
SL4.0ch03	25608115		SNV	T	C	No	1		Homozygous	38	38	100	1	20	18	20	18	0.473684	36.9737	38	38	33	33	1	1	no	C/C	No	1	147.241	0	38	0
SL4.0ch03	27016969		SNV	T	G	No	1		Homozygous	29	29	100	1	13	16	13	16	0.448276	36.5862	29	29	24	25	1	1	no	G/G	No	1	120.518	1	25	4
SL4.0ch03	27016977		SNV	G	C	No	1		Homozygous	32	32	100	1	15	17	15	17	0.46875	37.8125	32	32	27	28	1	1	no	C/C	No	1	129.581	0	26	0
SL4.0ch03	27147216		SNV	C	A	No	1		Homozygous	24	24	100	1	14	10	14	10	0.416667	37.2083	24	24	22	22	1	1	no	A/A	No	1	107.034	0	34	0
SL4.0ch03	27148287		SNV	G	A	No	1		Homozygous	22	22	100	1	10	12	10	12	0.454545	37.4091	22	22	22	22	1	1	no	A/A	No	1	101.016	0	39	0
SL4.0ch03	27215925		SNV	C	T	No	1		Homozygous	31	31	100	1	14	17	14	17	0.451613	38.0323	31	31	29	29	1	1	no	T/T	No	1	128.128	0	30	0
SL4.0ch03	27253442		SNV	G	C	No	1		Homozygous	24	24	100	1	12	12	12	12	0.5	37.2083	24	24	23	23	1	1	no	C/C	No	1	105.492	0	30	0
SL4.0ch03	28959080		SNV	C	A	No	1		Homozygous	38	38	100	1	16	22	16	22	0.421053	37.5789	38	38	33	33	1	1	no	A/A	No	1	149.546	0	40	0
SL4.0ch03	29136228		Deletion	A	-	No	1		Homozygous	34	37	91.8919	1	20	14	20	17	0.411765	37.3235	34	37	32	32	0.971701	0.999601	no	-/-	No	1	63.2138	0	38	0
SL4.0ch03	29227105		Deletion	G	-	No	1		Homozygous	27	28	96.4286	1	10	17	11	17	0.37037	36.963	27	28	26	26	0.998589	1	no	-/-	No	1	65.9976	0	41	0
SL4.0ch03	30199099		SNV	G	A	No	1		Homozygous	26	26	100	1	17	9	17	9	0.346154	36.3462	26	26	22	22	1	1	no	A/A	No	1	113.054	0	31	0
SL4.0ch03	30223158		SNV	G	T	No	1		Homozygous	24	24	100	1	10	14	10	14	0.416667	34.625	24	24	23	22	1	1	no	T/T	No	1	107.052	0	38	0
SL4.0ch03	30611713		SNV	C	T	No	1		Homozygous	34	34	100	1	19	15	19	15	0.441176	38.6471	34	34	33	33	1	1	no	T/T	No	1	137.14	0	48	0
SL4.0ch03	30741537		SNV	T	A	No	1		Homozygous	37	37	100	1	20	17	20	17	0.459459	37.4054	37	37	35	34	1	1	no	A/A	No	1	146.536	0	22	0
SL4.0ch03	31095383		SNV	C	T	No	1		Homozygous	27	27	100	1	18	9	18	9	0.333333	38.2963	27	27	24	23	1	1	no	T/T	No	1	116.092	0	28	0
SL4.0ch03	31436509		SNV	G	T	No	1		Homozygous	26	26	100	1	11	15	11	15	0.423077	37.4615	26	26	24	25	1	1	no	T/T	No	1	113.081	0	32	0
SL4.0ch03	32087209		SNV	A	T	No	1		Homozygous	28	28	100	1	11	17	11	17	0.392857	36.7857	28	28	26	26	1	1	no	T/T	No	1	119.1	0	34	0
SL4.0ch03	32094917		SNV	G	A	No	1		Homozygous	31	31	100	1	15	16	15	16	0.483871	37.5806	31	31	28	28	1	1	no	A/A	No	1	128.11	0	33	0
SL4.0ch03	32183443		SNV	G	T	No	1		Homozygous	33	33	100	1	16	17	16	17	0.484848	37.0909	33	33	29	29	1	1	no	T/T	No	1	134.155	0	44	0
SL4.0ch03	32283967		SNV	C	T	No	1		Homozygous	29	29	100	1	18	12	18	12	0.4	39	30	30	26	26	1	1	no	T/T	No	1	122.114	0	36	0
SL4.0ch03	32420058		SNV	C	T	No	1		Homozygous	25	25	100	1	12	13	12	13	0.48	36.28	25	25	25	25	1	1	no	T/T	No	1	110.068	0	44	0
SL4.0ch03	32475430		SNV	C	A	No	1		Homozygous	26	27	96.2963	1	14	12	15	12	0.461538	36.6538	26	27	24	25	0.999301	1	no	A/A	No	1	73.6277	0	23	0
SL4.0ch03	32744160		SNV	C	T	No	1		Homozygous	26	26	100	1	12	14	12	14	0.461538	38.9231	26	26	24	24	1	1	no	T/T	No	1	113.082	0	33	0
SL4.0ch03	33041917		SNV	T	G	No	1		Homozygous	31	31	100	1	13	18	13	18	0.419355	37.129	31	31	27	26	1	1	no	G/G	No	1	126.54	0	34	0
SL4.0ch03	33097151		SNV	C	T	No	1		Homozygous	20	20	100	1	10	10	10	10	0.5	37.15	20	20	19	18	1	1	no	T/T	No	1	95.0199	0	32	0
SL4.0ch03	34235641		SNV	G	A	No	1		Homozygous	29	29	100	1	13	16	13	16	0.448276	37.5517	29	29	27	27	1	1	no	A/A	No	1	122.083	0	28	0
SL4.0ch03	34373834		SNV	A	T	No	1		Homozygous	34	34	100	1	18	16	18	16	0.470588	38.5294	34	34	32	32	1	1	no	T/T	No	1	137.14	0	49	0
SL4.0ch03	34531248		SNV	A	T	No	1		Homozygous	39	39	100	1	21	18	21	18	0.461538	38.1282	39	39	37	37	1	1	no	T/T	No	1	151.764	0	48	0
SL4.0ch03	34536222		SNV	C	T	No	1		Homozygous	31	31	100	1	15	16	15	16	0.483871	37.7097	31	31	29	29	1	1	no	T/T	No	1	128.138	0	35	0
SL4.0ch03	34996777		SNV	G	A	No	1		Homozygous	32	32	100	1	17	15	17	15	0.46875	36.7188	32	32	29	29	1	1	no	A/A	No	1	131.126	0	34	0
SL4.0ch03	35237813		SNV	G	A	No	1		Homozygous	31	31	100	1	15	16	15	16	0.483871	37.8387	31	31	26	26	1	1	no	A/A	No	1	128.113	0	28	0
SL4.0ch03	35293904		SNV	G	C	No	1		Homozygous	29	29	100	1	15	14	15	14	0.482759	38.1034	29	29	27	27	1	1	no	C/C	No	1	120.546	0	36	0
SL4.0ch03	35317142		SNV	C	T	No	1		Homozygous	33	33	100	1	10	23	10	23	0.30303	37.1515	33	33	29	28	1	1	no	T/T	No	1	134.143	0	28	0
SL4.0ch03	35351305		SNV	T	A	No	1		Homozygous	38	38	100	1	18	20	18	20	0.473684	38.5789	38	38	35	35	1	1	no	A/A	No	1	150.003	0	47	0
SL4.0ch03	35514110		SNV	C	G	No	1		Homozygous	24	24	100	1	11	13	11	13	0.458333	39.125	24	24	21	21	1	1	no	G/G	No	1	105.473	0	34	0
SL4.0ch03	35673929		SNV	A	T	No	1		Homozygous	27	27	100	1	12	15	12	15	0.444444	38.8148	27	27	26	26	1	1	no	T/T	No	1	116.093	0	30	0
SL4.0ch03	35684415		Deletion	A	-	No	1		Homozygous	32	33	96.9697	1	14	18	14	19	0.4375	35.625	32	33	31	31	0.999996	1	no	-/-	No	1	83.014	0	31	0
SL4.0ch03	35697198		SNV	C	A	No	1		Homozygous	38	38	100	1	19	19	19	19	0.5	38.2895	38	38	33	34	1	1	no	A/A	No	1	149.546	0	33	0
SL4.0ch03	35981863		SNV	T	C	No	1		Homozygous	25	25	100	1	9	16	9	16	0.36	38.64	25	25	25	25	1	1	no	C/C	No	1	108.504	0	44	0
SL4.0ch03	36261279		SNV	T	C	No	1		Homozygous	34	34	100	1	16	18	16	18	0.470588	37.6176	34	34	33	33	1	1	no	C/C	No	1	135.566	0	42	0
SL4.0ch03	36935382		SNV	G	A	No	1		Homozygous	29	29	100	1	13	16	13	16	0.448276	34.6207	29	29	26	25	1	1	no	A/A	No	1	122.079	0	40	0
SL4.0ch03	37778813		SNV	G	T	No	1		Homozygous	34	34	100	1	20	14	20	14	0.411765	37.9412	34	34	28	29	1	1	no	T/T	No	1	137.216	0	35	0
SL4.0ch03	38028006		SNV	T	C	No	1		Homozygous	30	30	100	1	15	15	15	15	0.5	38.4333	30	30	28	28	1	1	no	C/C	No	1	123.557	0	38	0
SL4.0ch03	38189548		SNV	G	A	No	1		Homozygous	39	41	95.122	1	21	18	22	19	0.461538	39.1026	39	41	33	33	0.999919	1	no	A/A	No	1	85.1543	0	33	0
SL4.0ch03	38735443		SNV	A	C	No	1		Homozygous	34	34	100	1	16	18	16	18	0.470588	36.0882	34	34	30	30	1	1	no	C/C	No	1	135.637	0	30	0
SL4.0ch03	39135970		SNV	C	A	No	1		Homozygous	34	34	100	1	19	15	19	15	0.441176	37.9412	34	34	30	29	1	1	no	A/A	No	1	137.091	0	30	0
SL4.0ch03	40047084		SNV	T	A	No	1		Homozygous	29	29	100	1	13	16	13	16	0.448276	37.3448	29	29	25	25	1	1	no	A/A	No	1	122.083	0	26	0
SL4.0ch03	40708806		SNV	G	T	No	1		Homozygous	34	34	100	1	21	13	21	13	0.382353	39.1765	34	34	30	30	1	1	no	T/T	No	1	137.165	0	36	0
SL4.0ch03	41279862		SNV	A	T	No	1		Homozygous	37	38	97.3684	1	21	16	21	17	0.432432	36.0811	37	38	35	35	0.999995	1	no	T/T	No	1	106.435	0	37	0
SL4.0ch03	41541730		SNV	G	T	No	1		Homozygous	27	27	100	1	12	15	12	15	0.444444	37.4074	27	27	26	26	1	1	no	T/T	No	1	116.091	0	37	0
SL4.0ch03	42553617		SNV	C	T	No	1		Homozygous	26	26	100	1	15	11	15	11	0.423077	36.7308	26	26	24	24	1	1	no	T/T	No	1	113.078	0	32	0
SL4.0ch03	42992455		SNV	A	T	No	1		Homozygous	25	25	100	1	12	13	12	13	0.48	35.04	25	25	24	24	1	1	no	T/T	No	1	110.066	0	28	0
SL4.0ch03	43145918		SNV	C	T	No	1		Homozygous	27	27	100	1	13	14	13	14	0.481481	38.1852	27	27	25	25	1	1	no	T/T	No	1	116.091	0	29	0
SL4.0ch03	43631948		SNV	A	T	No	1		Homozygous	33	33	100	1	18	15	18	15	0.454545	36.4242	33	33	29	29	1	1	no	T/T	No	1	134.18	0	40	0
SL4.0ch03	43817370		SNV	C	G	No	1		Homozygous	38	38	100	1	17	21	17	21	0.447368	37.7368	38	38	34	36	1	1	no	G/G	No	1	147.241	0	36	0
SL4.0ch03	44260608		SNV	G	T	No	1		Homozygous	29	29	100	1	12	17	12	17	0.413793	36.7931	29	29	26	26	1	1	no	T/T	No	1	122.112	0	31	0
SL4.0ch03	44303199		SNV	T	A	No	1		Homozygous	39	39	100	1	19	20	19	20	0.487179	36.5897	39	39	38	37	1	1	no	A/A	No	1	149.132	0	44	0
SL4.0ch03	45075023		SNV	G	C	No	1		Homozygous	39	39	100	1	20	19	20	19	0.487179	37.8462	39	39	36	36	1	1	no	C/C	No	1	151.764	0	39	0
SL4.0ch03	46194627		SNV	G	A	No	1		Homozygous	32	32	100	1	14	18	14	18	0.4375	37.9688	32	32	30	30	1	1	no	A/A	No	1	131.126	0	35	0
SL4.0ch03	46480380		SNV	C	T	No	1		Homozygous	21	25	84	0.967067	12	9	13	12	0.428571	36.0476	21	25	18	18	0.997659	0.999373	no	T/T	No	1	14.8237	0	41	0
SL4.0ch03	46667753		SNV	T	A	No	1		Homozygous	36	36	100	1	13	23	13	23	0.361111	38.8056	36	36	35	35	1	1	no	A/A	No	1	143.111	1	32	3.125
SL4.0ch03	47602868..47602869		Deletion	AA	-	No	2		Homozygous	32	39	82.0513	1	20	12	25	16	0.375	35.7619	32	39	29	29	0.597388	1	no	-/-	No	1	200	1	28	3.57143
SL4.0ch03	47706513		Deletion	A	-	No	1		Homozygous	25	26	96.1538	1	14	11	14	12	0.44	34.2	25	26	24	22	0.997408	1	no	-/-	No	1	64.9182	1	37	2.7027
SL4.0ch03	49454028		SNV	G	A	No	1		Homozygous	28	28	100	1	15	13	15	13	0.464286	38.4643	28	28	27	27	1	1	no	A/A	No	1	119.076	0	36	0
SL4.0ch03	49724717		Deletion	T	-	No	1		Homozygous	29	35	82.8571	0.979499	15	14	21	14	0.482759	36.2759	29	35	24	23	0.611836	0.96253	no	-/-	No	1	16.8822	0	30	0
SL4.0ch03	50093575		Deletion	T	-	No	1		Homozygous	29	31	93.5484	0.999999	11	18	11	20	0.37931	33.7241	29	31	27	27	0.999013	1	no	-/-	No	1	59.1402	1	27	3.7037
SL4.0ch03	50299204		SNV	G	C	No	1		Homozygous	30	30	100	1	15	15	15	15	0.5	36.9	30	30	28	28	1	1	no	C/C	No	1	123.551	0	36	0
SL4.0ch03	50441528		Deletion	A	-	No	1		Homozygous	27	29	93.1034	0.999996	16	11	16	13	0.407407	34.1852	27	29	22	23	0.988867	1	no	-/-	No	1	53.7006	0	42	0
SL4.0ch03	50813313		Deletion	A	-	No	1		Homozygous	33	36	91.6667	0.999999	19	14	22	14	0.424242	37.3636	33	36	30	30	0.972033	1	no	-/-	No	1	60.4263	0	35	0
SL4.0ch03	51361825		Deletion	A	-	No	1		Homozygous	33	41	80.4878	0.916888	17	16	23	18	0.484848	36.697	33	41	28	28	0.954777	0.99979	no	-/-	No	1	10.8034	1	23	4.34783
SL4.0ch03	51804641		SNV	C	A	No	1		Homozygous	20	20	100	1	12	8	12	8	0.4	38.95	20	20	18	18	1	1	no	A/A	No	1	94.9962	0	40	0
SL4.0ch03	52670007		SNV	C	G	No	1		Homozygous	35	35	100	1	18	17	18	17	0.485714	37.7143	35	35	31	31	1	1	no	G/G	No	1	138.577	0	31	0
SL4.0ch03	53186624		SNV	C	T	No	1		Homozygous	33	33	100	1	20	13	20	13	0.393939	36.1515	33	33	27	28	1	1	no	T/T	No	1	134.143	0	32	0
SL4.0ch03	55019874		Deletion	A	-	No	1		Homozygous	25	25	100	1	13	12	13	12	0.48	34.52	25	25	25	25	1	1	no	-/-	No	1	115.161	0	34	0
SL4.0ch03	56161619		Deletion	A	-	No	1		Homozygous	25	26	96.1538	1	13	12	13	13	0.48	35.8	25	26	22	22	0.999959	1	no	-/-	No	1	66.8571	0	33	0
SL4.0ch03	57372917		SNV	A	G	No	1		Homozygous	33	33	100	1	11	22	11	22	0.333333	37.7576	33	33	31	31	1	1	no	G/G	No	1	132.565	0	30	0
SL4.0ch03	57717920		Deletion	A	-	No	1		Homozygous	30	33	90.9091	0.999994	12	18	15	18	0.4	35.9667	30	33	28	27	0.965934	0.997422	no	-/-	No	1	52.0636	0	38	0
SL4.0ch03	58140135^58140136		Insertion	-	G	No	1		Homozygous	30	37	81.0811	0.999687	20	10	23	14	0.333333	35.7333	30	37	24	26	0.998022	0.997708	no	G/G	No	1	35.0491	0	32	0
SL4.0ch03	59163697		SNV	T	G	No	1		Homozygous	20	20	100	1	14	6	14	6	0.3	38.65	20	20	18	18	1	1	no	G/G	No	1	93.4325	0	33	0
SL4.0ch03	59932764		SNV	G	C	No	1		Homozygous	30	30	100	1	20	10	20	10	0.333333	39.0667	30	30	25	25	1	1	no	C/C	No	1	123.555	0	41	0
SL4.0ch03	59955168		SNV	G	A	No	1		Homozygous	29	29	100	1	17	12	17	12	0.413793	36.7931	29	29	28	28	1	1	no	A/A	No	1	122.082	0	18	0
SL4.0ch03	60685874^60685875		Insertion	-	A	No	1		Homozygous	33	38	86.8421	0.999959	18	15	22	16	0.454545	36.1818	33	38	32	32	0.82793	1	no	A/A	No	1	43.8745	0	31	0
SL4.0ch03	63951515		Deletion	C	-	No	1		Homozygous	34	34	100	1	18	16	18	16	0.470588	36.3529	34	34	30	30	1	1	no	-/-	No	1	144.494	0	34	0
SL4.0ch03	64128295		Deletion	T	-	No	1		Homozygous	24	27	88.8889	0.999532	12	12	13	14	0.5	34.3333	24	27	21	22	0.924109	1	no	-/-	No	1	33.2976	0	34	0
SL4.0ch03	64526216		Deletion	A	-	No	1		Homozygous	26	29	89.6552	0.999919	15	11	16	13	0.423077	37.0385	26	29	25	25	0.994027	1	no	-/-	No	1	40.914	0	30	0
SL4.0ch03	64701644		Deletion	A	-	No	1		Homozygous	32	37	86.4865	0.999828	14	18	18	19	0.4375	38.75	32	37	30	30	0.96046	0.999673	no	-/-	No	1	37.64	1	35	2.85714
SL4.0ch03	64810400		SNV	A	T	No	1		Homozygous	28	28	100	1	9	19	9	19	0.321429	37.5	28	28	25	25	1	1	no	T/T	No	1	119.102	0	27	0
SL4.0ch04	167395		SNV	G	A	No	1		Homozygous	22	22	100	1	13	9	13	9	0.409091	37.6818	22	22	20	20	1	1	no	A/A	No	1	101.016	0	27	0
SL4.0ch04	446021		Deletion	A	-	No	1		Homozygous	22	25	88	0.998945	15	7	17	8	0.318182	37	22	25	21	21	0.985935	1	no	-/-	No	1	29.7685	0	42	0
SL4.0ch04	530560^530561		Insertion	-	T	No	1		Homozygous	38	40	95	1	14	24	16	24	0.368421	38.5	38	40	36	36	0.999909	1	no	T/T	No	1	87.7032	0	37	0
SL4.0ch04	712831		Deletion	A	-	No	1		Homozygous	29	31	93.5484	0.999996	20	9	21	10	0.310345	34.069	29	31	26	26	0.998253	1	no	-/-	No	1	54.3976	1	28	3.57143
SL4.0ch04	1016234		SNV	C	T	No	1		Homozygous	34	34	100	1	19	15	19	15	0.441176	38.0588	34	34	32	32	1	1	no	T/T	No	1	137.066	0	34	0
SL4.0ch04	1173286		SNV	C	T	No	1		Homozygous	27	27	100	1	12	15	12	15	0.444444	35.2593	27	27	27	27	1	1	no	T/T	No	1	116.087	0	36	0
SL4.0ch04	1439812		Deletion	A	-	No	1		Homozygous	29	31	93.5484	0.999998	15	14	15	16	0.482759	34.0345	29	31	29	29	0.996855	1	no	-/-	No	1	57.5273	1	31	3.22581
SL4.0ch04	2423602		SNV	G	A	No	1		Homozygous	38	38	100	1	21	17	21	17	0.447368	37.5789	38	38	35	34	1	1	no	A/A	No	1	149.546	0	30	0
SL4.0ch04	2468718		Deletion	A	-	No	1		Homozygous	20	25	80	0.813857	9	12	10	16	0.428571	32.5	21	26	19	17	0.999973	0.999563	no	-/-	No	1	7.30154	0	34	0
SL4.0ch04	2478358^2478359		Insertion	-	T	No	1		Homozygous	27	32	84.375	0.99997	19	8	19	13	0.296296	35.963	27	32	25	25	0.926683	0.871218	no	T/T	No	1	45.2081	0	28	0
SL4.0ch04	3295102		SNV	C	A	No	1		Homozygous	37	37	100	1	15	22	15	22	0.405405	37.3514	37	37	35	36	1	1	no	A/A	No	1	146.122	0	30	0
SL4.0ch04	3365209		Deletion	T	-	No	1		Homozygous	25	28	89.2857	0.999754	15	10	17	11	0.4	36.48	25	28	23	23	0.956782	1	no	-/-	No	1	36.0846	0	32	0
SL4.0ch04	4218835		Deletion	T	-	No	1		Homozygous	29	33	87.8788	0.999878	13	16	13	20	0.448276	34.7586	29	33	27	28	0.911714	0.997039	no	-/-	No	1	39.1407	0	38	0
SL4.0ch04	4515424^4515425		Insertion	-	A	No	1		Homozygous	20	20	100	1	9	11	9	11	0.45	35.85	20	20	20	20	1	1	no	A/A	No	1	94.9914	0	19	0
SL4.0ch04	4733080..4733081		Deletion	TT	-	No	2		Homozygous	28	33	84.8485	1	14	14	17	16	0.5	34.5357	28	33	26	25	0.89301	1	no	-/-	No	1	200	0	37	0
SL4.0ch04	5029227		SNV	C	T	No	1		Homozygous	32	32	100	1	18	14	18	14	0.4375	37.9688	32	32	29	30	1	1	no	T/T	No	1	131.151	0	27	0
SL4.0ch04	5111901		Deletion	A	-	No	1		Homozygous	32	37	86.4865	0.999711	14	18	16	21	0.4375	33.5938	32	37	30	30	0.992104	1	no	-/-	No	1	35.3951	0	40	0
SL4.0ch04	5435393		Deletion	T	-	No	1		Homozygous	20	24	83.3333	0.963793	14	6	16	8	0.3	35.2	20	24	18	19	0.977065	0.999838	no	-/-	No	1	14.4121	1	25	4
SL4.0ch04	6112245	T0635	Deletion	T	-	No	1		Homozygous	30	33	90.9091	0.999994	12	18	12	21	0.4	36.9667	30	33	26	26	0.998218	1	no	-/-	No	1	51.9285	0	29	0
SL4.0ch04	6495670		Deletion	T	-	No	1		Homozygous	22	22	100	1	12	10	12	10	0.454545	33.0455	22	22	21	20	1	1	no	-/-	No	1	105.6	0	36	0
SL4.0ch04	7332953		Deletion	C	-	No	1		Homozygous	21	22	95.4545	0.99965	9	12	9	13	0.428571	22	21	22	18	18	0.999403	1	no	-/-	No	1	34.5544	0	20	0
SL4.0ch04	8091503		SNV	A	T	No	1		Homozygous	27	27	100	1	13	14	13	14	0.481481	33.7037	27	27	22	22	1	1	no	T/T	No	1	116.078	0	24	0
SL4.0ch04	8588516		SNV	A	T	No	1		Homozygous	32	32	100	1	14	18	14	18	0.4375	39.3438	32	32	31	30	1	1	no	T/T	No	1	131.132	0	28	0
SL4.0ch04	8845349		SNV	C	A	No	1		Homozygous	29	29	100	1	15	14	15	14	0.482759	37.3103	29	29	29	28	1	1	no	A/A	No	1	122.085	0	33	0
SL4.0ch04	10526255		SNV	C	T	No	1		Homozygous	33	33	100	1	19	14	19	14	0.424242	38.6364	33	33	29	30	1	1	no	T/T	No	1	134.143	0	30	0
SL4.0ch04	11316371		SNV	C	A	No	1		Homozygous	33	33	100	1	23	10	23	10	0.30303	38.4545	33	33	30	31	1	1	no	A/A	No	1	134.143	0	36	0
SL4.0ch04	11707982		SNV	T	A	No	1		Homozygous	20	20	100	1	13	7	13	7	0.35	37.85	20	20	19	19	1	1	no	A/A	No	1	94.9952	0	16	0
SL4.0ch04	11949478		Deletion	A	-	No	1		Homozygous	25	26	96.1538	0.999999	10	15	11	15	0.4	35.96	25	26	24	23	0.997408	1	no	-/-	No	1	60.4279	1	50	2
SL4.0ch04	12110832		SNV	A	T	No	1		Homozygous	39	39	100	1	15	24	15	24	0.384615	37.0256	39	39	35	35	1	1	no	T/T	No	1	151.764	0	36	0
SL4.0ch04	12716360		SNV	T	G	No	1		Homozygous	37	37	100	1	25	12	25	12	0.324324	38.2432	37	37	34	34	1	1	no	G/G	No	1	144.494	0	35	0
SL4.0ch04	12735940		SNV	C	A	No	1		Homozygous	28	28	100	1	12	17	12	17	0.413793	38.9286	29	29	26	26	1	1	no	A/A	No	1	119.077	0	34	0
SL4.0ch04	13654958		SNV	C	T	No	1		Homozygous	29	29	100	1	15	14	15	14	0.482759	36.8276	29	29	25	26	1	1	no	T/T	No	1	122.112	0	27	0
SL4.0ch04	14274435		SNV	G	T	No	1		Homozygous	33	33	100	1	18	15	18	15	0.454545	36.4848	33	33	29	29	1	1	no	T/T	No	1	134.168	0	23	0
SL4.0ch04	14522876		SNV	T	G	No	1		Homozygous	30	30	100	1	14	16	14	16	0.466667	37.8667	30	30	30	29	1	1	no	G/G	No	1	123.534	0	32	0
SL4.0ch04	15124117		SNV	G	C	No	1		Homozygous	24	24	100	1	13	11	13	11	0.458333	38.0833	24	24	24	24	1	1	no	C/C	No	1	105.492	0	35	0
SL4.0ch04	15124243		SNV	A	G	No	1		Homozygous	45	45	100	1	24	21	24	21	0.466667	38.1333	45	45	41	41	1	1	no	G/G	No	1	159.546	0	31	0
SL4.0ch04	15615951		SNV	C	A	No	1		Homozygous	33	33	100	1	17	16	17	16	0.484848	35.7273	33	33	28	29	1	1	no	A/A	No	1	134.155	0	35	0
SL4.0ch04	15730579		SNV	T	G	No	1		Homozygous	28	28	100	1	17	11	17	11	0.392857	38.4286	28	28	24	24	1	1	no	G/G	No	1	117.514	0	30	0
SL4.0ch04	15744115		Deletion	A	-	No	1		Homozygous	34	37	91.8919	0.999999	10	24	10	27	0.294118	35.9118	34	37	30	30	0.99863	1	no	-/-	No	1	60.9693	0	30	0
SL4.0ch04	15758499		SNV	T	C	No	1		Homozygous	31	31	100	1	13	18	13	18	0.419355	37.871	31	31	27	27	1	1	no	C/C	No	1	126.568	0	22	0
SL4.0ch04	15770841		SNV	C	G	No	1		Homozygous	29	29	100	1	17	12	17	12	0.413793	35.9655	29	29	27	27	1	1	no	G/G	No	1	120.516	0	31	0
SL4.0ch04	15844352		SNV	G	T	No	1		Homozygous	28	28	100	1	10	18	10	18	0.357143	37.5357	28	28	27	27	1	1	no	T/T	No	1	119.101	0	32	0
SL4.0ch04	15956130		SNV	C	A	No	1		Homozygous	36	36	100	1	21	15	21	15	0.416667	38.3056	36	36	32	32	1	1	no	A/A	No	1	143.418	0	46	0
SL4.0ch04	16021122		SNV	C	A	No	1		Homozygous	29	29	100	1	17	12	17	12	0.413793	37.5172	29	29	28	28	1	1	no	A/A	No	1	122.084	0	42	0
SL4.0ch04	16143631		SNV	C	T	No	1		Homozygous	31	31	100	1	16	15	16	15	0.483871	37.2258	31	31	30	30	1	1	no	T/T	No	1	128.128	0	45	0
SL4.0ch04	16506769^16506770		Insertion	-	A	No	1		Homozygous	30	35	85.7143	0.999719	18	12	21	14	0.4	37.5	30	35	27	28	0.978256	1	no	A/A	No	1	35.5119	0	35	0
SL4.0ch04	16741470		SNV	A	T	No	1		Homozygous	37	37	100	1	19	18	19	18	0.486486	37.7838	37	37	34	33	1	1	no	T/T	No	1	146.122	0	44	0
SL4.0ch04	17560756		SNV	C	T	No	1		Homozygous	21	21	100	1	11	10	11	10	0.47619	36.1905	21	21	17	17	1	1	no	T/T	No	1	98.0307	0	26	0
SL4.0ch04	18010434		SNV	C	T	No	1		Homozygous	43	43	100	1	23	20	23	20	0.465116	38.0233	43	43	41	41	1	1	no	T/T	No	1	200	0	44	0
SL4.0ch04	18528276		SNV	C	T	No	1		Homozygous	22	22	100	1	11	11	11	11	0.5	37.1364	22	22	22	22	1	1	no	T/T	No	1	101.04	0	28	0
SL4.0ch04	18688094		SNV	G	A	No	1		Homozygous	35	35	100	1	18	17	18	17	0.485714	39.1714	35	35	32	32	1	1	no	A/A	No	1	140.003	0	34	0
SL4.0ch04	19207268		SNV	C	T	No	1		Homozygous	28	28	100	1	16	12	16	12	0.428571	37.5714	28	28	28	28	1	1	no	T/T	No	1	119.102	0	40	0
SL4.0ch04	19209358		SNV	C	T	No	1		Homozygous	23	23	100	1	14	9	14	9	0.391304	37.3478	23	23	22	22	1	1	no	T/T	No	1	104.052	0	29	0
SL4.0ch04	19748451		SNV	A	G	No	1		Homozygous	27	27	100	1	13	14	13	14	0.481481	37.5556	27	27	24	24	1	1	no	G/G	No	1	114.502	0	32	0
SL4.0ch04	20576750^20576751		Insertion	-	T	No	1		Homozygous	25	26	96.1538	1	15	10	16	10	0.4	37.56	25	26	23	23	0.999896	1	no	T/T	No	1	69.9231	0	35	0
SL4.0ch04	21072709		SNV	G	C	No	1		Homozygous	32	32	100	1	20	12	20	12	0.375	37.9375	32	32	30	30	1	1	no	C/C	No	1	129.581	0	34	0
SL4.0ch04	21092741		SNV	C	T	No	1		Homozygous	28	28	100	1	14	14	14	14	0.5	37.8571	28	28	28	28	1	1	no	T/T	No	1	119.103	0	35	0
SL4.0ch04	21537574		SNV	G	A	No	1		Homozygous	27	28	96.4286	1	11	16	12	16	0.407407	38.0741	27	28	25	25	0.999685	1	no	A/A	No	1	75.629	0	35	0
SL4.0ch04	22012181		SNV	G	T	No	1		Homozygous	34	34	100	1	14	20	14	20	0.411765	36.0588	34	34	32	32	1	1	no	T/T	No	1	137.14	0	30	0
SL4.0ch04	22021252		SNV	C	A	No	1		Homozygous	34	34	100	1	15	19	15	19	0.441176	38.4118	34	34	31	31	1	1	no	A/A	No	1	137.116	0	24	0
SL4.0ch04	22609002		SNV	C	A	No	1		Homozygous	26	27	96.2963	1	14	12	14	13	0.461538	36.8846	26	27	26	26	0.99989	1	no	A/A	No	1	73.7979	0	48	0
SL4.0ch04	22970492		SNV	C	A	No	1		Homozygous	32	32	100	1	11	21	11	21	0.34375	34.2812	32	32	30	30	1	1	no	A/A	No	1	131.107	0	34	0
SL4.0ch04	23465739		Deletion	A	-	No	1		Homozygous	23	27	85.1852	0.988423	6	17	6	21	0.26087	35.0435	23	27	20	20	0.998678	0.994369	no	-/-	No	1	19.3641	0	34	0
SL4.0ch04	23478879		SNV	G	A	No	1		Homozygous	29	29	100	1	16	13	16	13	0.448276	36.5172	29	29	25	26	1	1	no	A/A	No	1	122.082	0	25	0
SL4.0ch04	23995704		SNV	C	T	No	1		Homozygous	36	37	97.2973	1	14	22	15	22	0.388889	38.25	36	37	30	29	0.999927	1	no	T/T	No	1	103.619	0	42	0
SL4.0ch04	24488165		SNV	G	T	No	1		Homozygous	27	27	100	1	16	11	16	11	0.407407	37.3704	27	27	27	27	1	1	no	T/T	No	1	116.09	0	45	0
SL4.0ch04	24940311		SNV	A	T	No	1		Homozygous	23	23	100	1	15	8	15	8	0.347826	37.6087	23	23	20	20	1	1	no	T/T	No	1	104.052	0	28	0
SL4.0ch04	25009993		SNV	T	A	No	1		Homozygous	32	32	100	1	13	19	13	19	0.40625	38.2812	32	32	30	31	1	1	no	A/A	No	1	131.114	0	40	0
SL4.0ch04	25025605		Deletion	A	-	No	1		Homozygous	32	38	84.2105	0.996951	18	14	19	19	0.4375	35.0938	32	38	31	31	0.940163	0.993505	no	-/-	No	1	25.1583	0	36	0
SL4.0ch04	25178586		SNV	C	T	No	1		Homozygous	31	31	100	1	15	16	15	16	0.483871	37.9677	31	31	30	30	1	1	no	T/T	No	1	128.135	0	24	0
SL4.0ch04	25236526		Deletion	T	-	No	1		Homozygous	26	30	86.6667	0.999165	16	10	17	13	0.384615	37.1538	26	30	26	26	0.957522	0.998863	no	-/-	No	1	30.7824	0	31	0
SL4.0ch04	25426237^25426238		Insertion	-	A	No	1		Homozygous	28	35	80	0.907821	12	16	16	19	0.428571	37.3571	28	35	22	22	0.978603	1	no	A/A	No	1	10.3537	0	26	0
SL4.0ch04	26134429		SNV	A	T	No	1		Homozygous	23	23	100	1	9	14	9	14	0.391304	37.4348	23	23	23	23	1	1	no	T/T	No	1	104.051	0	30	0
SL4.0ch04	26485527		SNV	C	A	No	1		Homozygous	29	29	100	1	12	17	12	17	0.413793	37.1724	29	29	26	26	1	1	no	A/A	No	1	122.084	0	35	0
SL4.0ch04	26809627		SNV	A	G	No	1		Homozygous	31	32	96.875	1	17	14	17	15	0.451613	37.3871	31	32	28	28	0.999975	1	no	G/G	No	1	95.4503	0	28	0
SL4.0ch04	26871345		SNV	G	C	No	1		Homozygous	28	28	100	1	12	16	12	16	0.428571	38.7143	28	28	25	25	1	1	no	C/C	No	1	117.535	0	47	0
SL4.0ch04	26974721		SNV	C	T	No	1		Homozygous	30	30	100	1	16	14	16	14	0.466667	37.8333	30	30	26	26	1	1	no	T/T	No	1	125.123	0	44	0
SL4.0ch04	27269810		SNV	G	T	No	1		Homozygous	29	29	100	1	14	15	14	15	0.482759	37.6552	29	29	28	28	1	1	no	T/T	No	1	122.113	0	36	0
SL4.0ch04	27626468		SNV	G	T	No	1		Homozygous	39	39	100	1	21	18	21	18	0.461538	37.359	39	39	37	37	1	1	no	T/T	No	1	153.525	0	41	0
SL4.0ch04	27672997		SNV	C	G	No	1		Homozygous	40	40	100	1	20	20	20	20	0.5	38.35	40	40	37	37	1	1	no	G/G	No	1	152.556	0	31	0
SL4.0ch04	27962630		SNV	C	A	No	1		Homozygous	28	28	100	1	17	11	17	11	0.392857	36.5	28	28	26	26	1	1	no	A/A	No	1	119.073	0	30	0
SL4.0ch04	27962640		SNV	A	T	No	1		Homozygous	32	32	100	1	16	16	16	16	0.5	37.375	32	32	30	30	1	1	no	T/T	No	1	131.151	0	27	0
SL4.0ch04	28422881		SNV	C	T	No	1		Homozygous	25	25	100	1	12	13	12	13	0.48	35.44	25	25	23	23	1	1	no	T/T	No	1	110.07	0	44	0
SL4.0ch04	29968429		SNV	A	T	No	1		Homozygous	24	24	100	1	14	10	14	10	0.416667	37.25	24	24	22	22	1	1	no	T/T	No	1	107.061	0	31	0
SL4.0ch04	30249083		SNV	C	T	No	1		Homozygous	33	33	100	1	18	15	18	15	0.454545	38.5758	33	33	28	28	1	1	no	T/T	No	1	134.18	0	34	0
SL4.0ch04	30319601		SNV	T	A	No	1		Homozygous	30	30	100	1	9	21	9	21	0.3	38.2333	30	30	28	28	1	1	no	A/A	No	1	125.096	0	28	0
SL4.0ch04	31253594^31253595		Insertion	-	A	No	1		Homozygous	20	22	90.9091	0.999828	9	11	10	12	0.45	37.05	20	22	17	16	0.996614	1	no	A/A	No	1	37.641	0	43	0
SL4.0ch04	31431365		SNV	T	G	No	1		Homozygous	27	27	100	1	15	12	15	12	0.444444	37	27	27	24	24	1	1	no	G/G	No	1	114.5	0	39	0
SL4.0ch04	31614439		SNV	T	A	No	1		Homozygous	33	33	100	1	14	19	14	19	0.424242	37	33	33	29	29	1	1	no	A/A	No	1	134.105	0	30	0
SL4.0ch04	31935792		SNV	G	T	No	1		Homozygous	31	31	100	1	18	13	18	13	0.419355	37.3548	31	31	27	27	1	1	no	T/T	No	1	128.128	0	32	0
SL4.0ch04	32090837^32090838		Insertion	-	C	No	1		Homozygous	20	20	100	1	9	11	9	11	0.45	36.8	20	20	17	19	1	1	no	C/C	No	1	93.4436	0	17	0
SL4.0ch04	32271963		SNV	G	A	No	1		Homozygous	30	30	100	1	17	13	17	13	0.433333	37.6	30	30	30	30	1	1	no	A/A	No	1	125.099	0	27	0
SL4.0ch04	33282643^33282644		Insertion	-	G	No	1		Homozygous	20	24	83.3333	0.982379	11	9	15	9	0.45	35	20	24	18	18	0.932241	0.981879	no	G/G	No	1	17.5397	0	20	0
SL4.0ch04	33526620		SNV	C	T	No	1		Homozygous	42	42	100	1	21	21	21	21	0.5	37.1429	42	42	40	40	1	1	no	T/T	No	1	200	0	36	0
SL4.0ch04	33673837^33673838		Insertion	-	C	No	1		Homozygous	28	32	87.5	0.999893	11	17	13	19	0.392857	38	28	32	26	26	0.99701	1	no	C/C	No	1	39.7035	0	23	0
SL4.0ch04	34117065		SNV	A	T	No	1		Homozygous	35	35	100	1	15	20	15	20	0.428571	37.2857	35	35	31	31	1	1	no	T/T	No	1	140.151	0	43	0
SL4.0ch04	34159754		SNV	A	G	No	1		Homozygous	23	23	100	1	8	15	8	15	0.347826	37.5652	23	23	20	20	1	1	no	G/G	No	1	102.462	0	27	0
SL4.0ch04	34179661		SNV	C	A	No	1		Homozygous	38	38	100	1	23	15	23	15	0.394737	37.5526	38	38	36	36	1	1	no	A/A	No	1	150.003	0	24	0
SL4.0ch04	34269994^34269995		Insertion	-	C	No	1		Homozygous	21	26	80.7692	0.912689	7	14	11	15	0.333333	38.9048	21	26	19	19	0.732829	0.952935	no	C/C	No	1	10.5893	0	35	0
SL4.0ch04	34272936^34272937		Insertion	-	T	No	1		Homozygous	24	26	92.3077	0.999986	9	15	11	15	0.375	39.125	24	26	21	21	0.993288	0.998943	no	T/T	No	1	48.6395	0	38	0
SL4.0ch04	35005103		SNV	G	A	No	1		Homozygous	27	27	100	1	20	7	20	7	0.259259	39.2222	27	27	24	25	1	1	no	A/A	No	1	116.067	0	37	0
SL4.0ch04	35055119		SNV	C	A	No	1		Homozygous	28	28	100	1	15	13	15	13	0.464286	37.1071	28	28	25	25	1	1	no	A/A	No	1	119.076	0	34	0
SL4.0ch04	35388974^35388975		Insertion	-	G	No	1		Homozygous	33	41	80.4878	0.959129	14	19	18	23	0.424242	38.4848	33	41	29	29	0.743443	1	no	G/G	No	1	13.8859	0	35	0
SL4.0ch04	35429296		SNV	G	A	No	1		Homozygous	40	40	100	1	18	22	18	22	0.45	38.5	40	40	34	34	1	1	no	A/A	No	1	152.556	0	33	0
SL4.0ch04	35472448		SNV	G	T	No	1		Homozygous	39	39	100	1	18	21	18	21	0.461538	36.4359	39	39	34	34	1	1	no	T/T	No	1	150.515	0	38	0
SL4.0ch04	35556757		SNV	C	G	No	1		Homozygous	24	24	100	1	11	13	11	13	0.458333	37.4583	24	24	22	22	1	1	no	G/G	No	1	105.47	0	33	0
SL4.0ch04	35708635		SNV	A	T	No	1		Homozygous	41	41	100	1	22	19	22	19	0.463415	38.3902	41	41	36	36	1	1	no	T/T	No	1	156.536	0	41	0
SL4.0ch04	36665289		SNV	T	G	No	1		Homozygous	22	22	100	1	11	11	11	11	0.5	37.5455	22	22	20	20	1	1	no	G/G	No	1	99.4505	0	32	0
SL4.0ch04	36668460		SNV	C	T	No	1		Homozygous	32	32	100	1	16	16	16	16	0.5	38.2188	32	32	30	30	1	1	no	T/T	No	1	131.132	0	28	0
SL4.0ch04	36742909		SNV	C	G	No	1		Homozygous	35	35	100	1	18	17	18	17	0.485714	37.5143	35	35	27	27	1	1	no	G/G	No	1	138.682	0	40	0
SL4.0ch04	37120903		SNV	C	A	No	1		Homozygous	37	37	100	1	16	21	16	21	0.432432	38.8649	37	37	32	31	1	1	no	A/A	No	1	146.536	0	39	0
SL4.0ch04	37127645		SNV	A	G	No	1		Homozygous	27	27	100	1	11	16	11	16	0.407407	37.2222	27	27	26	26	1	1	no	G/G	No	1	114.501	0	35	0
SL4.0ch04	37232632		SNV	G	A	No	1		Homozygous	37	37	100	1	14	23	14	23	0.378378	39.1081	37	37	35	35	1	1	no	A/A	No	1	146.536	0	27	0
SL4.0ch04	38091895		SNV	G	C	No	1		Homozygous	27	27	100	1	17	10	17	10	0.37037	37.963	27	27	26	26	1	1	no	C/C	No	1	114.523	0	19	0
SL4.0ch04	38267137		SNV	G	A	No	1		Homozygous	34	34	100	1	18	16	18	16	0.470588	37.3824	34	34	31	32	1	1	no	A/A	No	1	137.042	0	44	0
SL4.0ch04	38986423		SNV	T	C	No	1		Homozygous	23	23	100	1	13	10	13	10	0.434783	38.8261	23	23	21	21	1	1	no	C/C	No	1	102.485	0	46	0
SL4.0ch04	39033170		SNV	G	C	No	1		Homozygous	30	30	100	1	15	15	15	15	0.5	36.6667	30	30	28	28	1	1	no	C/C	No	1	123.553	0	45	0
SL4.0ch04	39266179		Deletion	A	-	No	1		Homozygous	21	26	80.7692	0.745372	11	10	12	14	0.47619	36.9524	21	26	20	20	0.941589	0.995805	no	-/-	No	1	5.94094	0	28	0
SL4.0ch04	39308069		SNV	C	A	No	1		Homozygous	30	30	100	1	17	13	17	13	0.433333	38.4667	30	30	29	29	1	1	no	A/A	No	1	125.096	0	30	0
SL4.0ch04	40416216		SNV	A	T	No	1		Homozygous	21	21	100	1	13	8	13	8	0.380952	35.1429	21	21	20	21	1	1	no	T/T	No	1	98.0259	0	42	0
SL4.0ch04	40816869^40816870		Insertion	-	A	No	1		Homozygous	23	27	85.1852	0.997492	14	9	16	11	0.391304	38.2609	23	27	20	20	0.999188	1	no	A/A	No	1	26.0072	0	29	0
SL4.0ch04	41037362		Deletion	T	-	No	1		Homozygous	20	22	90.9091	0.999607	11	9	12	10	0.45	37.05	20	22	19	19	0.999495	1	no	-/-	No	1	34.0554	0	40	0
SL4.0ch04	41657245		SNV	G	A	No	1		Homozygous	39	40	97.5	1	23	16	23	17	0.410256	37.6923	39	40	34	35	0.999667	1	no	A/A	No	1	116.157	0	31	0
SL4.0ch04	41705736		SNV	A	C	No	1		Homozygous	31	31	100	1	21	10	21	10	0.322581	38.1935	31	31	30	30	1	1	no	C/C	No	1	126.564	0	38	0
SL4.0ch04	41991542^41991543		Insertion	-	T	No	1		Homozygous	23	26	88.4615	0.99974	11	12	11	15	0.478261	35.6522	23	26	20	22	0.886503	0.998398	no	T/T	No	1	35.8501	1	30	3.33333
SL4.0ch04	42003749^42003750		Insertion	-	A	No	1		Homozygous	31	34	91.1765	0.999999	17	14	18	16	0.451613	37.6129	31	34	27	27	0.999812	1	no	A/A	No	1	58.2929	0	24	0
SL4.0ch04	42477950		SNV	G	A	No	1		Homozygous	32	32	100	1	17	15	17	15	0.46875	37.3438	32	32	29	28	1	1	no	A/A	No	1	131.114	0	21	0
SL4.0ch04	42645754		Deletion	T	-	No	1		Homozygous	28	34	82.3529	0.959881	15	13	18	16	0.464286	36.25	28	34	27	27	0.963999	1	no	-/-	No	1	13.9664	0	36	0
SL4.0ch04	43332385^43332386		Insertion	-	T	No	1		Homozygous	25	28	89.2857	0.999928	7	18	10	18	0.28	35.48	25	28	20	21	0.919869	0.958051	no	T/T	No	1	41.4239	0	38	0
SL4.0ch04	43354774		SNV	C	G	No	1		Homozygous	33	33	100	1	19	14	19	14	0.424242	38.6364	33	33	33	33	1	1	no	G/G	No	1	132.574	0	32	0
SL4.0ch04	43553240		Deletion	A	-	No	1		Homozygous	31	38	81.5789	0.915913	21	10	25	13	0.322581	32.7097	31	38	28	25	0.979426	1	no	-/-	No	1	10.7527	0	23	0
SL4.0ch04	43776388		SNV	A	T	No	1		Homozygous	30	30	100	1	17	13	17	13	0.433333	37.1667	30	30	24	24	1	1	no	T/T	No	1	125.118	0	41	0
SL4.0ch04	43970898		SNV	A	T	No	1		Homozygous	23	23	100	1	12	11	12	11	0.478261	36.1304	23	23	23	23	1	1	no	T/T	No	1	104.05	0	29	0
SL4.0ch04	44254020		SNV	T	C	No	1		Homozygous	36	36	100	1	19	17	19	17	0.472222	38.3333	36	36	35	35	1	1	no	C/C	No	1	141.484	0	30	0
SL4.0ch04	44856880		SNV	A	T	No	1		Homozygous	30	30	100	1	17	13	17	13	0.433333	38.7	30	30	29	29	1	1	no	T/T	No	1	125.127	0	36	0
SL4.0ch04	45157026		SNV	A	C	No	1		Homozygous	35	35	100	1	19	16	19	16	0.457143	37.3429	35	35	32	32	1	1	no	C/C	No	1	138.577	0	26	0
SL4.0ch04	46292774		Deletion	T	-	No	1		Homozygous	33	40	82.5	0.990735	17	16	20	20	0.484848	37.0909	33	40	29	29	0.946942	1	no	-/-	No	1	20.3316	0	25	0
SL4.0ch04	46352191		SNV	G	A	No	1		Homozygous	27	27	100	1	17	10	17	10	0.37037	36.1111	27	27	26	26	1	1	no	A/A	No	1	116.062	0	33	0
SL4.0ch04	46865942		SNV	A	G	No	1		Homozygous	29	29	100	1	17	12	17	12	0.413793	36.8966	29	29	26	26	1	1	no	G/G	No	1	120.521	0	43	0
SL4.0ch04	47098367		SNV	G	T	No	1		Homozygous	24	24	100	1	11	13	11	13	0.458333	36.9583	24	24	23	23	1	1	no	T/T	No	1	107.057	0	31	0
SL4.0ch04	47330175		SNV	G	A	No	1		Homozygous	34	34	100	1	17	17	17	17	0.5	37.4706	34	34	30	29	1	1	no	A/A	No	1	137.191	0	31	0
SL4.0ch04	47823841		SNV	T	C	No	1		Homozygous	34	34	100	1	21	13	21	13	0.382353	38.1471	34	34	31	32	1	1	no	C/C	No	1	135.601	0	38	0
SL4.0ch04	48049894		Deletion	C	-	No	1		Homozygous	29	30	96.6667	1	17	12	18	12	0.413793	36.2414	29	30	24	24	0.999249	1	no	-/-	No	1	74.9419	0	27	0
SL4.0ch04	48186336		SNV	A	G	No	1		Homozygous	31	31	100	1	9	23	9	23	0.28125	38.3226	32	32	29	29	1	1	no	G/G	No	1	126.542	0	27	0
SL4.0ch04	49334821		SNV	C	A	No	1		Homozygous	36	36	100	1	14	22	14	22	0.388889	37.3611	36	36	32	33	1	1	no	A/A	No	1	143.313	0	63	0
SL4.0ch04	49697171		SNV	C	T	No	1		Homozygous	32	32	100	1	17	15	17	15	0.46875	37.5938	32	32	28	29	1	1	no	T/T	No	1	131.132	0	38	0
SL4.0ch04	50725874^50725875		Insertion	-	T	No	1		Homozygous	32	32	100	1	14	18	14	18	0.4375	37.125	32	32	30	30	1	1	no	T/T	No	1	131.157	0	29	0
SL4.0ch04	51216713	T0725	SNV	C	T	No	1		Homozygous	25	25	100	1	7	18	7	18	0.28	38.16	25	25	23	23	1	1	no	T/T	No	1	110.073	0	38	0
SL4.0ch04	53114813		SNV	A	T	No	1		Homozygous	25	28	89.2857	0.999928	13	12	14	14	0.48	38.72	25	28	23	23	0.947526	1	no	T/T	No	1	41.4242	0	16	0
SL4.0ch04	53454145		Deletion	T	-	No	1		Homozygous	30	34	88.2353	0.999936	15	15	16	18	0.5	35.2667	30	34	28	28	0.984767	1	no	-/-	No	1	41.9284	0	34	0
SL4.0ch04	53691710		SNV	C	A	No	1		Homozygous	29	29	100	1	18	11	18	11	0.37931	38	29	29	24	24	1	1	no	A/A	No	1	122.087	0	26	0
SL4.0ch04	53805218..53805219		MNV	CA	AT	No	2		Homozygous	30	30	100	1	18	12	18	12	0.4	37.4333	30	30	26	26	1	1	no	AT/AT	No	1	200	0	37	0
SL4.0ch04	53912117		SNV	C	G	No	1		Homozygous	20	20	100	1	10	10	10	10	0.5	38.65	20	20	19	19	1	1	no	G/G	No	1	93.4322	0	29	0
SL4.0ch04	53940512		Deletion	A	-	No	1		Homozygous	25	26	96.1538	1	9	16	10	16	0.36	36.08	25	26	24	25	0.994694	1	no	-/-	No	1	65.3879	0	38	0
SL4.0ch04	54363107		Deletion	T	-	No	1		Homozygous	21	22	95.4545	0.999995	10	11	10	12	0.47619	36.9524	21	22	21	21	0.997752	1	no	-/-	No	1	53.0777	0	19	0
SL4.0ch04	54576043		SNV	C	T	No	1		Homozygous	35	35	100	1	14	21	14	21	0.4	37.8286	35	35	32	32	1	1	no	T/T	No	1	140.201	0	49	0
SL4.0ch04	55030466		SNV	G	T	No	1		Homozygous	37	37	100	1	17	20	17	20	0.459459	36.5405	37	37	35	35	1	1	no	T/T	No	1	146.324	0	35	0
SL4.0ch04	55494931^55494932		Insertion	-	A	No	1		Homozygous	20	21	95.2381	0.999999	9	11	10	11	0.45	35.7	20	21	18	18	0.998217	1	no	A/A	No	1	59.7484	0	23	0
SL4.0ch04	55804157		SNV	G	C	No	1		Homozygous	26	26	100	1	13	13	13	13	0.5	34.9231	26	26	24	23	1	1	no	C/C	No	1	111.507	0	26	0
SL4.0ch04	56172959^56172960		Insertion	-	T	No	1		Homozygous	20	23	86.9565	0.998219	8	12	8	15	0.4	38.35	20	23	19	17	0.928244	0.996689	no	T/T	No	1	27.494	0	22	0
SL4.0ch04	56983608		SNV	G	A	No	1		Homozygous	35	35	100	1	14	21	14	21	0.4	37.0286	35	35	31	31	1	1	no	A/A	No	1	140.052	0	34	0
SL4.0ch04	57556510		SNV	C	T	No	1		Homozygous	25	25	100	1	10	15	10	15	0.4	39.4	25	25	24	24	1	1	no	T/T	No	1	110.073	0	25	0
SL4.0ch04	57611555^57611556		Insertion	-	C	No	1		Homozygous	21	25	84	0.990522	11	10	14	11	0.47619	34.4762	21	25	17	17	0.99427	1	no	C/C	No	1	20.2331	1	28	3.57143
SL4.0ch04	57615162		SNV	G	A	No	1		Homozygous	25	25	100	1	15	10	15	10	0.4	38.4	25	25	22	22	1	1	no	A/A	No	1	110.047	0	27	0
SL4.0ch04	57779835		Deletion	T	-	No	1		Homozygous	26	27	96.2963	1	13	13	13	14	0.5	38	26	27	25	25	0.99989	1	no	-/-	No	1	67.7155	0	25	0
SL4.0ch04	58206939		SNV	A	T	No	1		Homozygous	28	28	100	1	13	15	13	15	0.464286	37.5714	28	28	26	26	1	1	no	T/T	No	1	119.102	0	41	0
SL4.0ch04	58812519^58812520		Insertion	-	A	No	1		Homozygous	20	23	86.9565	0.998277	10	10	10	13	0.5	37.2	20	23	19	20	0.978142	0.994355	no	A/A	No	1	27.6377	0	30	0
SL4.0ch04	58973013^58973014		Insertion	-	T	No	1		Homozygous	20	20	100	1	5	15	5	15	0.25	38.65	20	20	19	19	1	1	no	T/T	No	1	95.0222	0	44	0
SL4.0ch04	60111127		Deletion	G	-	No	1		Homozygous	29	29	100	1	13	16	13	16	0.448276	36.1724	29	29	26	26	1	1	no	-/-	No	1	129.297	0	26	0
SL4.0ch04	60644345		Deletion	T	-	No	1		Homozygous	22	26	84.6154	0.989224	13	9	16	10	0.409091	37.0909	22	26	20	20	0.933416	1	no	-/-	No	1	19.6755	0	25	0
SL4.0ch04	61255497		SNV	C	T	No	1		Homozygous	24	24	100	1	14	11	14	11	0.44	38.3333	25	25	23	22	1	1	no	T/T	No	1	107.063	0	17	0
SL4.0ch04	62672987		Deletion	A	-	No	1		Homozygous	20	23	86.9565	0.996203	10	10	11	12	0.5	36	20	23	19	20	0.98913	1	no	-/-	No	1	24.2051	0	29	0
SL4.0ch04	62711108		Deletion	T	-	No	1		Homozygous	26	30	86.6667	0.997907	13	13	16	14	0.5	33.5385	26	30	25	24	0.924691	1	no	-/-	No	1	26.7923	0	27	0
SL4.0ch04	62929694		SNV	C	T	No	1		Homozygous	35	35	100	1	14	21	14	21	0.4	38.4571	35	35	32	32	1	1	no	T/T	No	1	140.201	0	39	0
SL4.0ch04	63707055		Deletion	A	-	No	1		Homozygous	26	29	89.6552	0.999919	12	14	13	16	0.461538	38.7308	26	29	23	23	0.987928	1	no	-/-	No	1	40.9143	0	23	0
SL4.0ch04	64152653..64152654		MNV	CC	TT	No	2		Homozygous	24	24	100	1	11	13	11	13	0.458333	37.75	24	24	23	23	1	1	no	TT/TT	No	1	200	0	36	0
SL4.0ch04	64167959		SNV	C	T	No	1		Homozygous	31	31	100	1	15	16	15	16	0.483871	36.2258	31	31	28	27	1	1	no	T/T	No	1	128.131	0	34	0
SL4.0ch04	64203814		Deletion	A	-	No	1		Homozygous	27	30	90	0.999936	14	13	16	14	0.481481	34.5556	27	30	24	24	0.997801	1	no	-/-	No	1	41.9696	0	37	0
SL4.0ch04	64399133		SNV	C	T	No	1		Homozygous	47	47	100	1	13	34	13	34	0.276596	35.8085	47	47	38	38	1	1	no	T/T	No	1	200	0	43	0
SL4.0ch05	67955		Deletion	A	-	No	1		Homozygous	21	26	80.7692	0.832902	9	13	9	18	0.409091	36.6667	22	27	19	19	0.741835	0.973109	no	-/-	No	1	7.77028	0	30	0
SL4.0ch05	434470^434471		Insertion	-	A	No	1		Homozygous	20	24	83.3333	0.983038	13	7	15	9	0.35	38	20	24	19	19	0.977674	1	no	A/A	No	1	17.7052	0	30	0
SL4.0ch05	484470^484471		Insertion	-	C	No	1		Homozygous	20	25	80	0.846133	7	13	10	15	0.35	36.2	20	25	20	20	0.849977	0.997544	no	C/C	No	1	8.12854	0	40	0
SL4.0ch05	783707		SNV	T	G	No	1		Homozygous	27	27	100	1	19	8	19	8	0.296296	37.1111	27	27	27	26	1	1	no	G/G	No	1	114.498	0	22	0
SL4.0ch05	1625415		Deletion	A	-	No	1		Homozygous	24	27	88.8889	0.999511	12	12	14	13	0.5	35.1667	24	27	23	22	0.999796	1	no	-/-	No	1	33.1057	1	31	3.22581
SL4.0ch05	1903272		Deletion	T	-	No	1		Homozygous	31	38	81.5789	0.967343	11	20	12	26	0.354839	37.129	31	38	28	28	0.896201	0.998868	no	-/-	No	1	14.8603	0	44	0
SL4.0ch05	2300189		Deletion	A	-	No	1		Homozygous	28	32	87.5	0.995882	12	16	13	19	0.428571	29.0714	28	32	25	25	0.963169	1	no	-/-	No	1	23.8532	1	40	2.5
SL4.0ch05	2753490		SNV	A	T	No	1		Homozygous	29	29	100	1	14	15	14	15	0.482759	37.2069	29	29	24	25	1	1	no	T/T	No	1	122.108	0	27	0
SL4.0ch05	3427909^3427910		Insertion	-	A	No	1		Homozygous	20	23	86.9565	0.998278	10	10	11	12	0.5	37.65	20	23	20	20	0.960667	1	no	A/A	No	1	27.6407	0	18	0
SL4.0ch05	4191171		SNV	A	T	No	1		Homozygous	23	23	100	1	12	11	12	11	0.478261	39.3478	23	23	22	22	1	1	no	T/T	No	1	104.053	0	35	0
SL4.0ch05	4197318		Deletion	A	-	No	1		Homozygous	30	34	88.2353	0.999938	8	23	9	26	0.258065	35.8333	31	35	25	25	0.996652	1	no	-/-	No	1	42.0637	0	33	0
SL4.0ch05	6262095		SNV	G	T	No	1		Homozygous	23	23	100	1	7	16	7	16	0.304348	37.913	23	23	20	20	1	1	no	T/T	No	1	104.051	0	22	0
SL4.0ch05	6943307		Deletion	A	-	No	1		Homozygous	22	27	81.4815	0.867076	14	8	19	8	0.363636	35.0455	22	27	21	22	0.980629	0.977522	no	-/-	No	1	8.76396	0	32	0
SL4.0ch05	7464153		SNV	C	T	No	1		Homozygous	24	24	100	1	14	10	14	10	0.416667	37	24	24	23	23	1	1	no	T/T	No	1	107.06	0	29	0
SL4.0ch05	7746177		SNV	G	A	No	1		Homozygous	32	32	100	1	19	13	19	13	0.40625	38.5625	32	32	31	31	1	1	no	A/A	No	1	131.126	0	41	0
SL4.0ch05	8109935		Deletion	A	-	No	1		Homozygous	32	36	88.8889	0.999983	17	15	19	17	0.46875	37.25	32	36	28	28	0.994637	1	no	-/-	No	1	47.639	0	34	0
SL4.0ch05	8265919^8265920		Insertion	-	TT	No	2		Homozygous	30	32	93.75	1	15	15	17	15	0.5	37.7667	30	32	26	26	0.99273	1	no	TT/TT	No	1	200	0	37	0
SL4.0ch05	8534840..8534841		MNV	AC	GT	No	2		Homozygous	32	32	100	1	15	17	15	17	0.46875	37.4062	32	32	30	30	1	1	no	GT/GT	No	1	200	0	28	0
SL4.0ch05	9446901		SNV	C	G	No	1		Homozygous	30	30	100	1	11	19	11	19	0.366667	36.7667	30	30	25	25	1	1	no	G/G	No	1	123.532	0	33	0
SL4.0ch05	9552181		SNV	C	T	No	1		Homozygous	33	33	100	1	18	15	18	15	0.454545	35.5455	33	33	32	32	1	1	no	T/T	No	1	134.18	0	51	0
SL4.0ch05	10208142		SNV	C	T	No	1		Homozygous	36	36	100	1	15	21	15	21	0.416667	37.5	36	36	29	31	1	1	no	T/T	No	1	142.825	0	34	0
SL4.0ch05	10240571		SNV	G	A	No	1		Homozygous	24	24	100	1	10	14	10	14	0.416667	34.2917	24	24	23	23	1	1	no	A/A	No	1	107.032	0	37	0
SL4.0ch05	10589065^10589066		Insertion	-	A	No	1		Homozygous	20	22	90.9091	0.999828	9	11	10	12	0.45	38.45	20	22	19	19	0.994463	1	no	A/A	No	1	37.6421	0	22	0
SL4.0ch05	10636170		Deletion	T	-	No	1		Homozygous	26	32	81.25	0.674356	13	13	17	15	0.5	32.0385	26	32	23	25	0.965582	1	no	-/-	No	1	4.87256	1	30	3.33333
SL4.0ch05	11566339		Deletion	T	-	No	1		Homozygous	29	34	85.2941	0.998783	12	17	14	20	0.413793	36.7586	29	34	26	25	0.981084	1	no	-/-	No	1	29.1462	1	39	2.5641
SL4.0ch05	11663227^11663228		Insertion	-	A	No	1		Homozygous	27	29	93.1034	0.999998	14	13	15	14	0.481481	37.4444	27	29	25	25	0.998998	1	no	A/A	No	1	57.1555	1	25	4
SL4.0ch05	12352610		SNV	A	T	No	1		Homozygous	28	28	100	1	12	17	12	17	0.413793	38.1786	29	29	23	24	1	1	no	T/T	No	1	119.102	0	36	0
SL4.0ch05	12364640		Deletion	T	-	No	1		Homozygous	24	30	80	0.768199	9	15	12	18	0.375	36.0417	24	30	21	22	0.928506	1	no	-/-	No	1	6.34886	1	42	2.38095
SL4.0ch05	12932885		SNV	G	A	No	1		Homozygous	36	36	100	1	17	19	17	19	0.472222	37.8889	36	36	33	34	1	1	no	A/A	No	1	143.211	0	37	0
SL4.0ch05	13045545		SNV	C	T	No	1		Homozygous	20	20	100	1	12	8	12	8	0.4	36.4	20	20	20	19	1	1	no	T/T	No	1	95.0204	0	35	0
SL4.0ch05	13169785		SNV	A	G	No	1		Homozygous	26	26	100	1	7	19	7	19	0.269231	37.3462	26	26	24	24	1	1	no	G/G	No	1	111.492	0	27	0
SL4.0ch05	13835228		SNV	A	T	No	1		Homozygous	33	33	100	1	17	16	17	16	0.484848	36.8485	33	33	31	31	1	1	no	T/T	No	1	134.118	0	43	0
SL4.0ch05	14266751..14266752		MNV	GG	TT	No	2		Homozygous	25	25	100	1	13	12	13	12	0.48	39.08	25	25	23	23	1	1	no	TT/TT	No	1	200	0	33	0
SL4.0ch05	14696436		SNV	G	T	No	1		Homozygous	31	31	100	1	16	15	16	15	0.483871	37.9355	31	31	30	29	1	1	no	T/T	No	1	128.138	0	54	0
SL4.0ch05	15693453		SNV	G	A	No	1		Homozygous	35	35	100	1	19	16	19	16	0.457143	36.1429	35	35	32	32	1	1	no	A/A	No	1	140.101	0	40	0
SL4.0ch05	16682713		SNV	T	C	No	1		Homozygous	38	38	100	1	15	23	15	23	0.394737	38.6579	38	38	35	35	1	1	no	C/C	No	1	147.505	0	38	0
SL4.0ch05	17167369		SNV	C	G	No	1		Homozygous	26	26	100	1	12	14	12	14	0.461538	37.6154	26	26	24	24	1	1	no	G/G	No	1	111.492	0	42	0
SL4.0ch05	17400893		SNV	G	T	No	1		Homozygous	27	27	100	1	14	13	14	13	0.481481	39.037	27	27	24	24	1	1	no	T/T	No	1	116.093	0	33	0
SL4.0ch05	17538146		SNV	C	T	No	1		Homozygous	27	27	100	1	16	11	16	11	0.407407	37.037	27	27	26	25	1	1	no	T/T	No	1	116.092	0	40	0
SL4.0ch05	17850952		SNV	T	A	No	1		Homozygous	42	44	95.4545	1	17	25	19	25	0.404762	38.3333	42	44	39	40	0.9919	1	no	A/A	No	1	95.7107	0	50	0
SL4.0ch05	18174254		SNV	G	A	No	1		Homozygous	22	22	100	1	15	7	15	7	0.318182	36.7273	22	22	21	21	1	1	no	A/A	No	1	101.014	0	26	0
SL4.0ch05	18224501		SNV	G	A	No	1		Homozygous	26	26	100	1	11	15	11	15	0.423077	36.3077	26	26	25	26	1	1	no	A/A	No	1	113.055	0	44	0
SL4.0ch05	18340614		SNV	C	T	No	1		Homozygous	26	26	100	1	11	15	11	15	0.423077	35.4615	26	26	24	24	1	1	no	T/T	No	1	113.078	0	37	0
SL4.0ch05	18364847		Deletion	A	-	No	1		Homozygous	31	35	88.5714	0.999967	11	20	12	23	0.354839	34.129	31	35	26	26	0.985199	1	no	-/-	No	1	44.8506	0	33	0
SL4.0ch05	18443236		Deletion	T	-	No	1		Homozygous	28	29	96.5517	1	16	12	16	13	0.428571	34.4286	28	29	23	24	0.999708	1	no	-/-	No	1	73.3942	0	28	0
SL4.0ch05	18919252		SNV	G	C	No	1		Homozygous	29	29	100	1	14	15	14	15	0.482759	37.7931	29	29	27	26	1	1	no	C/C	No	1	120.541	0	33	0
SL4.0ch05	18955042		SNV	C	A	No	1		Homozygous	33	33	100	1	18	15	18	15	0.454545	38.3636	33	33	31	30	1	1	no	A/A	No	1	134.143	0	34	0
SL4.0ch05	19274809		SNV	T	C	No	1		Homozygous	24	24	100	1	14	10	14	10	0.416667	36.6667	24	24	21	21	1	1	no	C/C	No	1	105.486	0	38	0
SL4.0ch05	19442831		SNV	A	G	No	1		Homozygous	31	31	100	1	10	21	10	21	0.322581	37.8387	31	31	28	28	1	1	no	G/G	No	1	126.546	0	40	0
SL4.0ch05	19503845		SNV	A	C	No	1		Homozygous	33	33	100	1	15	18	15	18	0.454545	36.9394	33	33	30	30	1	1	no	C/C	No	1	132.582	0	34	0
SL4.0ch05	19871628		Deletion	A	-	No	1		Homozygous	20	24	83.3333	0.663679	11	9	15	9	0.45	30.25	20	24	19	18	0.9465	0.981879	no	-/-	No	1	4.73246	1	26	3.84615
SL4.0ch05	19905385		SNV	C	T	No	1		Homozygous	30	30	100	1	10	20	10	20	0.333333	38.9333	30	30	26	26	1	1	no	T/T	No	1	125.123	0	31	0
SL4.0ch05	19932996		SNV	C	T	No	1		Homozygous	33	34	97.0588	1	16	17	17	17	0.484848	38.2727	33	34	33	33	0.999988	1	no	T/T	No	1	94.6385	0	47	0
SL4.0ch05	20040443		SNV	G	A	No	1		Homozygous	31	31	100	1	13	18	13	18	0.419355	34.1613	31	31	28	28	1	1	no	A/A	No	1	128.106	0	28	0
SL4.0ch05	20570410		SNV	G	A	No	1		Homozygous	37	37	100	1	19	18	19	18	0.486486	37.3784	37	37	35	35	1	1	no	A/A	No	1	146.536	0	41	0
SL4.0ch05	20856059		Deletion	T	-	No	1		Homozygous	37	44	84.0909	0.997996	19	18	21	23	0.486486	33.5676	37	44	32	32	0.954134	1	no	-/-	No	1	26.9804	1	40	2.5
SL4.0ch05	21160137		SNV	G	T	No	1		Homozygous	23	23	100	1	5	18	5	18	0.217391	37.5652	23	23	21	21	1	1	no	T/T	No	1	104.051	0	36	0
SL4.0ch05	21425802		SNV	C	T	No	1		Homozygous	26	26	100	1	10	16	10	16	0.384615	37.8462	26	26	23	23	1	1	no	T/T	No	1	113.081	0	42	0
SL4.0ch05	21468212		Deletion	T	-	No	1		Homozygous	27	28	96.4286	1	16	11	17	11	0.407407	36.9259	27	28	25	25	0.999283	1	no	-/-	No	1	70.9776	0	28	0
SL4.0ch05	22377471		SNV	G	A	No	1		Homozygous	27	27	100	1	18	9	18	9	0.333333	35.6296	27	27	26	26	1	1	no	A/A	No	1	116.064	0	26	0
SL4.0ch05	23050043		SNV	G	T	No	1		Homozygous	28	28	100	1	16	12	16	12	0.428571	35.9643	28	28	27	27	1	1	no	T/T	No	1	119.099	0	23	0
SL4.0ch05	23254438		SNV	G	T	No	1		Homozygous	33	33	100	1	13	20	13	20	0.393939	38.2727	33	33	31	30	1	1	no	T/T	No	1	134.168	0	45	0
SL4.0ch05	23283774^23283775		Insertion	-	T	No	1		Homozygous	20	21	95.2381	0.999998	7	13	8	13	0.35	39.55	20	21	17	17	0.987863	1	no	T/T	No	1	57.9224	0	36	0
SL4.0ch05	23310516		SNV	C	T	No	1		Homozygous	30	30	100	1	9	21	9	21	0.3	38.0333	30	30	27	27	1	1	no	T/T	No	1	125.123	0	31	0
SL4.0ch05	24072520		SNV	A	G	No	1		Homozygous	35	35	100	1	16	19	16	19	0.457143	36.5714	35	35	33	33	1	1	no	G/G	No	1	138.647	0	25	0
SL4.0ch05	24123167		SNV	T	C	No	1		Homozygous	27	27	100	1	11	16	11	16	0.407407	35.5926	27	27	26	26	1	1	no	C/C	No	1	114.516	0	26	0
SL4.0ch05	24165204		SNV	G	A	No	1		Homozygous	25	25	100	1	11	14	11	14	0.44	37.56	25	25	23	23	1	1	no	A/A	No	1	110.044	0	30	0
SL4.0ch05	24184685		SNV	C	A	No	1		Homozygous	30	30	100	1	11	19	11	19	0.366667	38.8333	30	30	30	30	1	1	no	A/A	No	1	125.102	0	28	0
SL4.0ch05	24225080		SNV	C	T	No	1		Homozygous	32	32	100	1	13	19	13	19	0.40625	37.875	32	32	31	31	1	1	no	T/T	No	1	131.139	0	34	0
SL4.0ch05	24449669^24449670		Insertion	-	T	No	1		Homozygous	22	26	84.6154	0.995088	14	8	16	10	0.363636	37.0455	22	26	21	21	0.973831	1	no	T/T	No	1	23.0877	0	26	0
SL4.0ch05	25485127		SNV	T	A	No	1		Homozygous	31	31	100	1	19	12	19	12	0.387097	38.5161	31	31	26	26	1	1	no	A/A	No	1	128.106	0	41	0
SL4.0ch05	26041456		SNV	A	G	No	1		Homozygous	27	27	100	1	14	13	14	13	0.481481	38.037	27	27	26	26	1	1	no	G/G	No	1	114.503	0	25	0
SL4.0ch05	26490051		SNV	C	T	No	1		Homozygous	27	27	100	1	13	14	13	14	0.481481	36.4444	27	27	27	27	1	1	no	T/T	No	1	116.09	0	36	0
SL4.0ch05	26950107		SNV	T	A	No	1		Homozygous	28	28	100	1	15	13	15	13	0.464286	37.1786	28	28	26	26	1	1	no	A/A	No	1	119.075	0	26	0
SL4.0ch05	28073189		SNV	G	C	No	1		Homozygous	35	38	92.1053	1	23	12	25	13	0.342857	37.1714	35	38	31	30	0.999718	1	no	C/C	No	1	64.9533	0	38	0
SL4.0ch05	28673100		SNV	G	A	No	1		Homozygous	20	20	100	1	13	7	13	7	0.35	35.3	20	20	20	20	1	1	no	A/A	No	1	94.9935	0	28	0
SL4.0ch05	28757845		SNV	C	T	No	1		Homozygous	31	33	93.9394	1	15	16	16	17	0.483871	37.9355	31	33	28	28	0.999976	1	no	T/T	No	1	68.1751	0	36	0
SL4.0ch05	28761952		SNV	C	T	No	1		Homozygous	31	31	100	1	14	17	14	17	0.451613	35.871	31	31	29	29	1	1	no	T/T	No	1	128.125	0	20	0
SL4.0ch05	29129109		SNV	C	G	No	1		Homozygous	27	27	100	1	16	11	16	11	0.407407	38.1481	27	27	24	24	1	1	no	G/G	No	1	114.501	0	41	0
SL4.0ch05	29483161		SNV	A	T	No	1		Homozygous	23	23	100	1	13	10	13	10	0.434783	34.913	23	23	23	23	1	1	no	T/T	No	1	104.044	0	37	0
SL4.0ch05	30464739		SNV	A	T	No	1		Homozygous	25	25	100	1	11	14	11	14	0.44	35.24	25	25	23	23	1	1	no	T/T	No	1	110.064	0	27	0
SL4.0ch05	30706769..30706770		Deletion	AA	-	No	2		Homozygous	25	28	89.2857	1	14	11	16	12	0.44	37.24	25	28	25	25	0.993546	1	no	-/-	No	1	200	1	30	3.33333
SL4.0ch05	31368670		Deletion	G	-	No	1		Homozygous	36	38	94.7368	1	19	17	20	18	0.472222	36.3611	36	38	34	34	0.999457	1	no	-/-	No	1	71.8846	0	35	0
SL4.0ch05	31390699..31390700		MNV	GT	AA	No	2		Homozygous	25	25	100	1	15	10	15	10	0.4	37.92	25	25	23	24	1	1	no	AA/AA	No	1	200	0	21	0
SL4.0ch05	31549466		SNV	A	G	No	1		Homozygous	25	25	100	1	12	13	12	13	0.48	35.4	25	25	23	23	1	1	no	G/G	No	1	108.48	0	33	0
SL4.0ch05	31634325		SNV	C	A	No	1		Homozygous	30	30	100	1	14	16	14	16	0.466667	38.3667	30	30	26	27	1	1	no	A/A	No	1	125.099	0	48	0
SL4.0ch05	31893856		SNV	C	T	No	1		Homozygous	29	29	100	1	19	10	19	10	0.344828	36.4483	29	29	29	29	1	1	no	T/T	No	1	122.108	0	30	0
SL4.0ch05	32120602		SNV	G	C	No	1		Homozygous	32	32	100	1	15	18	15	18	0.454545	38.1562	33	33	27	29	1	1	no	C/C	No	1	129.585	0	39	0
SL4.0ch05	32325315		SNV	T	A	No	1		Homozygous	32	32	100	1	15	17	15	17	0.46875	38.6875	32	32	30	30	1	1	no	A/A	No	1	131.132	0	36	0
SL4.0ch05	32518703		SNV	A	C	No	1		Homozygous	33	33	100	1	12	21	12	21	0.363636	37.6364	33	33	32	32	1	1	no	C/C	No	1	132.574	0	37	0
SL4.0ch05	32572236		SNV	C	T	No	1		Homozygous	26	26	100	1	12	14	12	14	0.461538	38.1154	26	26	24	24	1	1	no	T/T	No	1	113.081	0	24	0
SL4.0ch05	32824734		SNV	G	A	No	1		Homozygous	31	31	100	1	18	13	18	13	0.419355	37.9032	31	31	29	29	1	1	no	A/A	No	1	128.116	0	37	0
SL4.0ch05	33315679		SNV	T	A	No	1		Homozygous	22	22	100	1	7	15	7	15	0.318182	37	22	22	20	20	1	1	no	A/A	No	1	101.014	0	40	0
SL4.0ch05	33425945		SNV	C	G	No	1		Homozygous	31	31	100	1	12	19	12	19	0.387097	37.6774	31	31	28	28	1	1	no	G/G	No	1	126.536	0	19	0
SL4.0ch05	33510917..33510918		MNV	AA	TC	No	2		Homozygous	35	35	100	1	21	14	21	14	0.4	37.4853	35	35	33	32	1	1	no	TC/TC	No	1	200	0	29	0
SL4.0ch05	33765602		SNV	G	C	No	1		Homozygous	44	44	100	1	28	16	28	16	0.363636	37.8864	44	44	39	38	1	1	no	C/C	No	1	200	0	37	0
SL4.0ch05	34458985		SNV	T	G	No	1		Homozygous	35	35	100	1	15	20	15	20	0.428571	39.6571	35	35	32	32	1	1	no	G/G	No	1	138.577	0	40	0
SL4.0ch05	34476736		SNV	C	A	No	1		Homozygous	20	20	100	1	9	11	9	11	0.45	38.3	20	20	20	20	1	1	no	A/A	No	1	94.9961	0	36	0
SL4.0ch05	34809796		SNV	C	T	No	1		Homozygous	34	34	100	1	14	20	14	20	0.411765	38.5588	34	34	32	32	1	1	no	T/T	No	1	137.116	0	29	0
SL4.0ch05	35227959		SNV	G	C	No	1		Homozygous	35	35	100	1	18	17	18	17	0.485714	37.8286	35	35	30	30	1	1	no	C/C	No	1	138.577	0	30	0
SL4.0ch05	35759128		SNV	C	T	No	1		Homozygous	30	30	100	1	16	14	16	14	0.466667	38.5667	30	30	29	29	1	1	no	T/T	No	1	125.129	0	35	0
SL4.0ch05	36223820		SNV	G	T	No	1		Homozygous	36	36	100	1	16	20	16	20	0.444444	36.1944	36	36	31	31	1	1	no	T/T	No	1	143.111	0	36	0
SL4.0ch05	36282904		SNV	C	A	No	1		Homozygous	29	29	100	1	13	16	13	16	0.448276	39.3448	29	29	27	27	1	1	no	A/A	No	1	122.09	0	48	0
SL4.0ch05	36682020		SNV	A	G	No	1		Homozygous	37	37	100	1	18	19	18	19	0.486486	39.3784	37	37	34	34	1	1	no	G/G	No	1	144.494	0	43	0
SL4.0ch05	36763316		SNV	C	T	No	1		Homozygous	34	34	100	1	14	20	14	20	0.411765	35.7941	34	34	32	32	1	1	no	T/T	No	1	137.14	0	25	0
SL4.0ch05	37261726		SNV	C	T	No	1		Homozygous	42	42	100	1	25	17	25	17	0.404762	39.0476	42	42	38	38	1	1	no	T/T	No	1	156.536	0	40	0
SL4.0ch05	37301277		SNV	T	A	No	1		Homozygous	37	37	100	1	20	17	20	17	0.459459	37.4054	37	37	36	36	1	1	no	A/A	No	1	146.536	0	36	0
SL4.0ch05	37414563		Deletion	A	-	No	1		Homozygous	24	25	96	0.999999	15	9	15	10	0.375	38.7917	24	25	23	23	0.999341	1	no	-/-	No	1	61.9478	0	34	0
SL4.0ch05	37478437		SNV	G	A	No	1		Homozygous	26	26	100	1	12	14	12	14	0.461538	36.9231	26	26	22	22	1	1	no	A/A	No	1	113.055	0	27	0
SL4.0ch05	37901887^37901888		Insertion	-	CC	No	2		Homozygous	20	23	86.9565	1	8	12	9	15	0.4	35.775	20	23	18	18	0.847963	1	no	CC/CC	No	1	200	0	22	0
SL4.0ch05	37942417		SNV	A	C	No	1		Homozygous	28	28	100	1	14	14	14	14	0.5	37.6429	28	28	23	24	1	1	no	C/C	No	1	117.53	0	41	0
SL4.0ch05	38310474		SNV	G	T	No	1		Homozygous	26	26	100	1	8	18	8	18	0.307692	37.5	26	26	24	24	1	1	no	T/T	No	1	113.08	0	48	0
SL4.0ch05	38684675		SNV	G	A	No	1		Homozygous	21	21	100	1	8	13	8	13	0.380952	37.4762	21	21	18	18	1	1	no	A/A	No	1	98.0057	0	25	0
SL4.0ch05	38891749		Deletion	T	-	No	1		Homozygous	33	34	97.0588	1	15	18	16	18	0.454545	37.6061	33	34	31	31	0.999653	1	no	-/-	No	1	87.9045	0	35	0
SL4.0ch05	39793103		Deletion	T	-	No	1		Homozygous	31	34	91.1765	0.999997	20	11	20	14	0.354839	37.6129	31	34	27	27	0.972739	0.992773	no	-/-	No	1	54.7161	0	51	0
SL4.0ch05	39824988		SNV	C	A	No	1		Homozygous	24	24	100	1	9	15	9	15	0.375	37.7917	24	24	24	24	1	1	no	A/A	No	1	107.035	0	38	0
SL4.0ch05	39866703..39866704		Deletion	TC	-	No	2		Homozygous	25	31	80.6452	1	11	14	14	17	0.44	33.24	25	31	24	24	0.959786	1	no	-/-	No	1	200	1	39	2.5641
SL4.0ch05	40393762		SNV	G	A	No	1		Homozygous	22	22	100	1	12	10	12	10	0.454545	37.7727	22	22	20	22	1	1	no	A/A	No	1	101.016	0	37	0
SL4.0ch05	40640337		SNV	C	T	No	1		Homozygous	21	22	95.4545	0.999999	11	10	11	11	0.47619	37.3333	21	22	19	20	0.998175	1	no	T/T	No	1	60.6529	0	25	0
SL4.0ch05	41034009		Deletion	A	-	No	1		Homozygous	30	31	96.7742	1	11	19	11	20	0.366667	37.1667	30	31	26	26	0.999868	1	no	-/-	No	1	79.7593	0	25	0
SL4.0ch05	41066926		SNV	G	T	No	1		Homozygous	34	34	100	1	16	18	16	18	0.470588	38.8235	34	34	30	30	1	1	no	T/T	No	1	137.14	0	35	0
SL4.0ch05	41104134		SNV	T	C	No	1		Homozygous	38	38	100	1	20	18	20	18	0.473684	37.0526	38	38	33	33	1	1	no	C/C	No	1	147.241	0	31	0
SL4.0ch05	41760335		SNV	C	A	No	1		Homozygous	30	30	100	1	18	12	18	12	0.4	38.2	30	30	29	29	1	1	no	A/A	No	1	125.095	0	33	0
SL4.0ch05	42387360		SNV	C	T	No	1		Homozygous	25	25	100	1	15	10	15	10	0.4	37.08	25	25	23	23	1	1	no	T/T	No	1	110.07	0	31	0
SL4.0ch05	43020194		SNV	G	T	No	1		Homozygous	30	30	100	1	20	10	20	10	0.333333	38.6333	30	30	28	29	1	1	no	T/T	No	1	125.123	0	33	0
SL4.0ch05	43240148		SNV	G	A	No	1		Homozygous	26	26	100	1	17	9	17	9	0.346154	37.3077	26	26	22	22	1	1	no	A/A	No	1	113.054	0	48	0
SL4.0ch05	43661271		SNV	C	A	No	1		Homozygous	35	35	100	1	19	16	19	16	0.457143	37.6571	35	35	31	30	1	1	no	A/A	No	1	140.101	0	35	0
SL4.0ch05	43753027..43753028		Deletion	CC	-	No	2		Homozygous	30	33	90.9091	1	21	9	23	10	0.3	33.4667	30	33	25	24	0.989798	1	no	-/-	No	1	200	0	32	0
SL4.0ch05	43781454		SNV	C	T	No	1		Homozygous	41	41	100	1	23	18	23	18	0.439024	37.5366	41	41	38	38	1	1	no	T/T	No	1	154.775	0	41	0
SL4.0ch05	44762753		SNV	C	A	No	1		Homozygous	29	29	100	1	18	11	18	11	0.37931	36.7586	29	29	26	26	1	1	no	A/A	No	1	122.083	0	37	0
SL4.0ch05	44980333		SNV	A	T	No	1		Homozygous	31	31	100	1	16	15	16	15	0.483871	37.6774	31	31	29	29	1	1	no	T/T	No	1	128.135	0	32	0
SL4.0ch05	44983026		SNV	A	G	No	1		Homozygous	33	33	100	1	16	17	16	17	0.484848	38.0909	33	33	29	29	1	1	no	G/G	No	1	132.574	0	32	0
SL4.0ch05	45076183		SNV	G	T	No	1		Homozygous	36	36	100	1	18	18	18	18	0.5	36.4722	36	36	32	32	1	1	no	T/T	No	1	143.014	0	25	0
SL4.0ch05	45094287		SNV	T	C	No	1		Homozygous	33	33	100	1	17	16	17	16	0.484848	38.0909	33	33	33	33	1	1	no	C/C	No	1	132.574	0	35	0
SL4.0ch05	45637673		SNV	A	C	No	1		Homozygous	27	27	100	1	13	14	13	14	0.481481	37.7037	27	27	25	25	1	1	no	C/C	No	1	114.525	0	33	0
SL4.0ch05	46166742		Deletion	A	-	No	1		Homozygous	34	37	91.8919	1	18	16	19	18	0.470588	37.9706	34	37	30	30	0.996282	1	no	-/-	No	1	63.214	0	43	0
SL4.0ch05	46225515		SNV	G	A	No	1		Homozygous	26	26	100	1	12	14	12	14	0.461538	37.8846	26	26	24	24	1	1	no	A/A	No	1	113.056	0	27	0
SL4.0ch05	46360573		SNV	G	T	No	1		Homozygous	29	29	100	1	16	13	16	13	0.448276	36.4138	29	29	28	26	1	1	no	T/T	No	1	122.11	0	32	0
SL4.0ch05	46868945		Deletion	T	-	No	1		Homozygous	29	31	93.5484	0.999999	15	14	15	16	0.482759	36.8966	29	31	27	27	0.975356	1	no	-/-	No	1	59.1409	1	43	2.32558
SL4.0ch05	47846970		Deletion	T	-	No	1		Homozygous	22	24	91.6667	0.999891	12	10	13	11	0.454545	36.1818	22	24	21	21	0.999433	1	no	-/-	No	1	39.6293	0	35	0
SL4.0ch05	48294481		SNV	G	T	No	1		Homozygous	25	25	100	1	9	16	9	16	0.36	37.52	25	25	22	23	1	1	no	T/T	No	1	110.072	0	32	0
SL4.0ch05	48416183		SNV	G	T	No	1		Homozygous	28	28	100	1	10	18	10	18	0.357143	38.9286	28	28	27	27	1	1	no	T/T	No	1	119.104	0	20	0
SL4.0ch05	49028950		SNV	C	T	No	1		Homozygous	35	35	100	1	21	14	21	14	0.4	38.0286	35	35	32	33	1	1	no	T/T	No	1	140.252	0	30	0
SL4.0ch05	49858064		SNV	C	G	No	1		Homozygous	37	37	100	1	22	15	22	15	0.405405	34.8378	37	37	36	36	1	1	no	G/G	No	1	144.361	0	27	0
SL4.0ch05	50098849		SNV	A	T	No	1		Homozygous	28	28	100	1	15	13	15	13	0.464286	39.3929	28	28	24	24	1	1	no	T/T	No	1	119.104	0	18	0
SL4.0ch05	50178078^50178079		Insertion	-	C	No	1		Homozygous	20	20	100	1	20	0	20	0	0	38.2	20	20	17	17	1	1	no	C/C	No	1	93.4537	0	21	0
SL4.0ch05	50828140		SNV	T	C	No	1		Homozygous	25	25	100	1	9	16	9	16	0.36	37.32	25	25	23	23	1	1	no	C/C	No	1	108.503	0	29	0
SL4.0ch05	50855196		SNV	G	A	No	1		Homozygous	26	26	100	1	11	15	11	15	0.423077	37.6923	26	26	23	23	1	1	no	A/A	No	1	113.056	0	25	0
SL4.0ch05	50902042		SNV	T	G	No	1		Homozygous	41	41	100	1	7	34	7	34	0.170732	38.6829	41	41	32	32	1	1	no	G/G	No	1	200	0	46	0
SL4.0ch05	51009826^51009827		Insertion	-	C	No	1		Homozygous	31	34	91.1765	0.999998	20	11	22	12	0.354839	34.7097	31	34	30	30	0.959292	1	no	C/C	No	1	58.0657	0	24	0
SL4.0ch05	51526431^51526432		Insertion	-	C	No	1		Homozygous	36	41	87.8049	0.999994	22	14	25	16	0.388889	38.5556	36	41	32	32	0.99759	1	no	C/C	No	1	52.008	0	33	0
SL4.0ch05	51654282		Deletion	A	-	No	1		Homozygous	26	30	86.6667	0.99919	17	9	19	11	0.346154	36.8462	26	30	23	23	0.955231	1	no	-/-	No	1	30.9171	0	23	0
SL4.0ch05	51773594		SNV	G	A	No	1		Homozygous	30	30	100	1	15	15	15	15	0.5	37.3333	30	30	28	28	1	1	no	A/A	No	1	125.098	0	18	0
SL4.0ch05	51934620^51934621		Insertion	-	G	No	1		Homozygous	20	22	90.9091	0.999821	7	13	8	14	0.35	36	20	22	18	18	0.998607	1	no	G/G	No	1	37.4793	0	16	0
SL4.0ch05	52719894		SNV	A	T	No	1		Homozygous	38	38	100	1	21	17	21	17	0.447368	38.2895	38	38	35	35	1	1	no	T/T	No	1	149.132	0	33	0
SL4.0ch05	52818725		SNV	G	A	No	1		Homozygous	40	40	100	1	18	22	18	22	0.45	37.45	40	40	35	34	1	1	no	A/A	No	1	156.536	0	43	0
SL4.0ch05	52883749		SNV	A	C	No	1		Homozygous	30	30	100	1	18	12	18	12	0.4	34.8	30	30	30	29	1	1	no	C/C	No	1	123.544	0	23	0
SL4.0ch05	53014617		SNV	A	C	No	1		Homozygous	46	46	100	1	20	26	20	26	0.434783	38.2174	46	46	41	40	1	1	no	C/C	No	1	156.536	0	35	0
SL4.0ch05	53343148		SNV	G	A	No	1		Homozygous	31	31	100	1	14	17	14	17	0.451613	37.6774	31	31	29	29	1	1	no	A/A	No	1	128.113	0	29	0
SL4.0ch05	53671380		SNV	T	G	No	1		Homozygous	21	21	100	1	5	16	5	16	0.238095	37.5714	21	21	20	20	1	1	no	G/G	No	1	96.4407	0	21	0
SL4.0ch05	54026576		SNV	G	A	No	1		Homozygous	35	35	100	1	12	23	12	23	0.342857	36.5714	35	35	30	31	1	1	no	A/A	No	1	140.101	0	36	0
SL4.0ch05	55909665		SNV	G	A	No	1		Homozygous	44	44	100	1	19	25	19	25	0.431818	38.0909	44	44	39	38	1	1	no	A/A	No	1	159.546	0	31	0
SL4.0ch05	56006472		SNV	G	A	No	1		Homozygous	30	30	100	1	9	21	9	21	0.3	38.5333	30	30	27	27	1	1	no	A/A	No	1	125.099	0	23	0
SL4.0ch05	56249510		Deletion	A	-	No	1		Homozygous	26	27	96.2963	0.999999	15	11	15	12	0.423077	35.8077	26	27	26	26	0.998643	1	no	-/-	No	1	62.3945	0	38	0
SL4.0ch05	56836302		SNV	C	G	No	1		Homozygous	30	30	100	1	17	13	17	13	0.433333	38.4667	30	30	29	29	1	1	no	G/G	No	1	123.533	0	32	0
SL4.0ch05	57590858		Deletion	T	-	No	1		Homozygous	23	28	82.1429	0.906291	14	9	18	10	0.391304	35.1304	23	28	22	22	0.859374	0.999999	no	-/-	No	1	10.2822	1	38	2.63158
SL4.0ch05	57821090		Deletion	A	-	No	1		Homozygous	24	24	100	1	9	15	9	15	0.375	37.75	24	24	23	23	1	1	no	-/-	No	1	114.244	0	32	0
SL4.0ch05	57821222		SNV	G	T	No	1		Homozygous	24	24	100	1	14	10	14	10	0.416667	39.6667	24	24	22	22	1	1	no	T/T	No	1	107.063	0	31	0
SL4.0ch05	58133815		SNV	G	C	No	1		Homozygous	21	21	100	1	5	16	5	16	0.238095	38.619	21	21	17	14	1	1	no	C/C	No	1	96.4637	0	18	0
SL4.0ch05	58325612		SNV	T	G	No	1		Homozygous	29	29	100	1	19	10	19	10	0.344828	37.4828	29	29	26	27	1	1	no	G/G	No	1	120.522	0	36	0
SL4.0ch05	58500134		Deletion	A	-	No	1		Homozygous	31	33	93.9394	1	17	14	19	14	0.451613	36.7097	31	33	30	30	0.999793	1	no	-/-	No	1	64.8515	0	45	0
SL4.0ch05	58546909		SNV	A	T	No	1		Homozygous	28	28	100	1	16	12	16	12	0.428571	37.6429	28	28	27	27	1	1	no	T/T	No	1	119.1	0	34	0
SL4.0ch05	59564024		SNV	T	G	No	1		Homozygous	26	26	100	1	15	11	15	11	0.423077	36.3846	26	26	24	24	1	1	no	G/G	No	1	111.489	0	39	0
SL4.0ch05	59923993		SNV	G	T	No	1		Homozygous	34	34	100	1	18	16	18	16	0.470588	39.2353	34	34	30	30	1	1	no	T/T	No	1	137.091	0	41	0
SL4.0ch05	60990691		SNV	C	T	No	1		Homozygous	23	23	100	1	8	15	8	15	0.347826	36.6957	23	23	22	22	1	1	no	T/T	No	1	104.048	0	28	0
SL4.0ch05	61132094		SNV	C	T	No	1		Homozygous	28	28	100	1	14	14	14	14	0.5	37.4643	28	28	28	28	1	1	no	T/T	No	1	119.101	0	40	0
SL4.0ch05	61132192		Deletion	T	-	No	1		Homozygous	29	32	90.625	0.999988	15	14	16	16	0.482759	35.5862	29	32	24	25	0.996792	1	no	-/-	No	1	49.1404	0	35	0
SL4.0ch05	61318578		SNV	A	G	No	1		Homozygous	30	30	100	1	15	15	15	15	0.5	34.4	30	30	29	29	1	1	no	G/G	No	1	123.521	0	31	0
SL4.0ch05	62113900		SNV	G	T	No	1		Homozygous	29	32	90.625	0.999994	17	12	18	14	0.413793	37.8276	29	32	26	27	0.999605	1	no	T/T	No	1	52.5741	0	33	0
SL4.0ch05	62439028		Deletion	A	-	No	1		Homozygous	25	30	83.3333	0.973231	11	14	12	18	0.44	37.48	25	30	23	23	0.961289	0.999975	no	-/-	No	1	15.7237	0	39	0
SL4.0ch05	62830512		Deletion	A	-	No	1		Homozygous	37	39	94.8718	1	14	23	16	23	0.378378	34.6216	37	39	33	33	0.992215	1	no	-/-	No	1	79.9569	1	40	2.5
SL4.0ch05	63359281		SNV	G	A	No	1		Homozygous	32	32	100	1	16	16	16	16	0.5	38.6562	32	32	30	29	1	1	no	A/A	No	1	131.12	0	35	0
SL4.0ch05	63616393		Deletion	A	-	No	1		Homozygous	20	20	100	1	11	9	11	9	0.45	35.7	20	20	20	20	1	1	no	-/-	No	1	102.203	0	33	0
SL4.0ch05	63706015		Deletion	A	-	No	1		Homozygous	21	25	84	0.953618	6	15	8	17	0.285714	32.8095	21	25	19	19	0.976647	0.99959	no	-/-	No	1	13.3365	0	23	0
SL4.0ch05	63911573^63911574		Insertion	-	G	No	1		Homozygous	20	25	80	0.981119	10	10	13	12	0.5	35.4	20	25	19	20	0.966662	1	no	G/G	No	1	17.2397	0	45	0
SL4.0ch05	64978622		Deletion	T	-	No	1		Homozygous	21	21	100	1	15	6	15	6	0.285714	36.8095	21	21	20	20	1	1	no	-/-	No	1	105.213	0	34	0
SL4.0ch06	507785		SNV	G	A	No	1		Homozygous	38	38	100	1	20	18	20	18	0.473684	37.6316	38	38	34	34	1	1	no	A/A	No	1	150.515	0	30	0
SL4.0ch06	1270817^1270818		Insertion	-	A	No	1		Homozygous	27	29	93.1034	0.999998	11	16	12	17	0.407407	35.7778	27	29	22	22	0.996646	1	no	A/A	No	1	57.1555	0	30	0
SL4.0ch06	1960161		Deletion	T	-	No	1		Homozygous	31	34	91.1765	0.999995	18	13	20	14	0.419355	35.7097	31	34	28	28	0.993894	1	no	-/-	No	1	52.8082	0	38	0
SL4.0ch06	2198853		SNV	T	C	No	1		Homozygous	26	26	100	1	12	14	12	14	0.461538	36.7692	26	26	25	24	1	1	no	C/C	No	1	111.51	0	43	0
SL4.0ch06	2932276		SNV	G	A	No	1		Homozygous	28	28	100	1	16	12	16	12	0.428571	35.4286	28	28	26	27	1	1	no	A/A	No	1	119.069	0	31	0
SL4.0ch06	3153723		Deletion	T	-	No	1		Homozygous	28	32	87.5	0.999769	12	16	15	17	0.428571	36.75	28	32	27	27	0.920953	1	no	-/-	No	1	36.3546	0	33	0
SL4.0ch06	3438788		SNV	A	G	No	1		Homozygous	33	33	100	1	20	13	20	13	0.393939	38.2121	33	33	31	31	1	1	no	G/G	No	1	132.582	0	37	0
SL4.0ch06	5155678		SNV	G	A	No	1		Homozygous	38	38	100	1	15	23	15	23	0.394737	36.8158	38	38	37	37	1	1	no	A/A	No	1	150.003	0	35	0
SL4.0ch06	5652461		SNV	G	A	No	1		Homozygous	36	36	100	1	15	21	15	21	0.416667	38.3889	36	36	32	32	1	1	no	A/A	No	1	143.211	0	49	0
SL4.0ch06	5690082..5690083		MNV	TA	AG	No	2		Homozygous	47	47	100	1	29	18	29	18	0.382979	37.5699	47	47	44	45	1	1	no	AG/AG	No	1	200	0	46	0
SL4.0ch06	5706375		Deletion	T	-	No	1		Homozygous	28	29	96.5517	1	12	16	12	17	0.428571	34.3571	28	29	22	23	0.999913	1	no	-/-	No	1	72.777	1	30	3.33333
SL4.0ch06	6386729		SNV	C	A	No	1		Homozygous	32	32	100	1	19	13	19	13	0.40625	37.25	32	32	28	29	1	1	no	A/A	No	1	131.101	0	28	0
SL4.0ch06	6461067		SNV	G	T	No	1		Homozygous	20	20	100	1	15	5	15	5	0.25	38.65	20	20	19	19	1	1	no	T/T	No	1	95.0213	0	14	0
SL4.0ch06	6528869		SNV	G	A	No	1		Homozygous	35	35	100	1	11	24	11	24	0.314286	38.2	35	35	29	29	1	1	no	A/A	No	1	140.151	0	35	0
SL4.0ch06	6774554		SNV	C	T	No	1		Homozygous	30	30	100	1	13	17	13	17	0.433333	37.7333	30	30	27	27	1	1	no	T/T	No	1	125.129	0	33	0
SL4.0ch06	7026412		Deletion	A	-	No	1		Homozygous	20	23	86.9565	0.996202	10	10	10	13	0.5	33.7	20	23	18	18	0.960588	0.994355	no	-/-	No	1	24.2047	0	34	0
SL4.0ch06	7088651		SNV	A	C	No	1		Homozygous	44	44	100	1	25	19	25	19	0.431818	35.9091	44	44	40	40	1	1	no	C/C	No	1	200	0	44	0
SL4.0ch06	7547263		Deletion	A	-	No	1		Homozygous	32	34	94.1176	1	14	18	14	20	0.4375	35.7812	32	34	28	27	0.998912	1	no	-/-	No	1	65.4122	0	26	0
SL4.0ch06	7680284		SNV	G	C	No	1		Homozygous	32	32	100	1	21	11	21	11	0.34375	37.4688	32	32	29	29	1	1	no	C/C	No	1	129.581	0	27	0
SL4.0ch06	7856974		SNV	A	T	No	1		Homozygous	29	29	100	1	17	12	17	12	0.413793	36.931	29	29	26	26	1	1	no	T/T	No	1	122.111	0	36	0
SL4.0ch06	7909610		SNV	G	T	No	1		Homozygous	30	30	100	1	13	17	13	17	0.433333	36.9333	30	30	30	30	1	1	no	T/T	No	1	125.121	0	40	0
SL4.0ch06	8068951		SNV	A	T	No	1		Homozygous	34	34	100	1	15	19	15	19	0.441176	38.2059	34	34	32	32	1	1	no	T/T	No	1	137.14	0	38	0
SL4.0ch06	8073659		SNV	T	C	No	1		Homozygous	36	36	100	1	23	13	23	13	0.361111	37.75	36	36	32	32	1	1	no	C/C	No	1	141.693	0	33	0
SL4.0ch06	8087327		SNV	T	C	No	1		Homozygous	35	35	100	1	20	15	20	15	0.428571	37.8286	35	35	35	35	1	1	no	C/C	No	1	138.542	0	38	0
SL4.0ch06	9019550		SNV	T	C	No	1		Homozygous	28	28	100	1	20	8	20	8	0.285714	38.5357	28	28	26	26	1	1	no	C/C	No	1	117.535	0	38	0
SL4.0ch06	9247966		SNV	T	C	No	1		Homozygous	32	32	100	1	10	22	10	22	0.3125	37.7812	32	32	28	27	1	1	no	C/C	No	1	129.563	0	34	0
SL4.0ch06	9455349		SNV	C	T	No	1		Homozygous	30	30	100	1	18	12	18	12	0.4	36.2	30	30	28	28	1	1	no	T/T	No	1	125.121	0	37	0
SL4.0ch06	9994651		SNV	C	T	No	1		Homozygous	25	25	100	1	11	15	11	15	0.423077	36.88	26	26	23	23	1	1	no	T/T	No	1	110.071	0	41	0
SL4.0ch06	10467401		SNV	A	G	No	1		Homozygous	27	27	100	1	16	12	16	12	0.428571	36.4444	28	28	26	26	1	1	no	G/G	No	1	114.501	0	35	0
SL4.0ch06	10866174		SNV	C	A	No	1		Homozygous	20	20	100	1	11	9	11	9	0.45	36.25	20	20	20	20	1	1	no	A/A	No	1	94.9956	0	36	0
SL4.0ch06	11228270		SNV	G	A	No	1		Homozygous	27	27	100	1	14	13	14	13	0.481481	37.963	27	27	25	25	1	1	no	A/A	No	1	116.067	0	33	0
SL4.0ch06	11232693		SNV	G	A	No	1		Homozygous	35	35	100	1	16	19	16	19	0.457143	37.5429	35	35	29	28	1	1	no	A/A	No	1	140.003	0	46	0
SL4.0ch06	11916724		SNV	G	A	No	1		Homozygous	31	31	100	1	16	15	16	15	0.483871	36.8387	31	31	29	29	1	1	no	A/A	No	1	128.11	0	32	0
SL4.0ch06	12000266..12000267		MNV	TC	AT	No	2		Homozygous	39	39	100	1	23	16	24	16	0.410256	37.4359	39	39	36	36	0.999963	1	no	AT/AT	No	1	200	0	13	0
SL4.0ch06	12594462		SNV	G	C	No	1		Homozygous	35	35	100	1	21	14	21	14	0.4	39.2857	35	35	33	33	1	1	no	C/C	No	1	138.647	0	31	0
SL4.0ch06	12797169^12797170		Insertion	-	G	No	1		Homozygous	22	26	84.6154	0.995054	15	7	17	9	0.318182	38	22	26	21	21	0.983301	1	no	G/G	No	1	23.0576	0	37	0
SL4.0ch06	12992517^12992518		Insertion	-	C	No	1		Homozygous	26	30	86.6667	0.99996	26	0	30	0	0	38.1154	26	30	23	24	0.72472	1	no	C/C	No	1	44.0279	0	20	0
SL4.0ch06	13055117		SNV	C	T	No	1		Homozygous	37	37	100	1	20	17	20	17	0.459459	37.8108	37	37	34	34	1	1	no	T/T	No	1	145.744	0	31	0
SL4.0ch06	13383908		Deletion	A	-	No	1		Homozygous	42	44	95.4545	1	22	20	24	20	0.47619	36.1667	42	44	39	38	0.9919	1	no	-/-	No	1	92.8654	0	30	0
SL4.0ch06	13455883		SNV	A	G	No	1		Homozygous	21	21	100	1	11	10	11	10	0.47619	37.7619	21	21	19	19	1	1	no	G/G	No	1	96.4416	0	30	0
SL4.0ch06	13840550^13840551		Insertion	-	A	No	1		Homozygous	23	24	95.8333	1	14	9	15	9	0.391304	37.3043	23	24	20	20	0.999361	1	no	A/A	No	1	64.0923	0	41	0
SL4.0ch06	13933647		SNV	C	A	No	1		Homozygous	36	36	100	1	19	17	19	17	0.472222	37.8889	36	36	32	32	1	1	no	A/A	No	1	143.313	0	37	0
SL4.0ch06	14328917^14328918		Insertion	-	G	No	1		Homozygous	20	23	86.9565	0.998208	9	11	10	13	0.45	37.7	20	23	18	18	0.960667	1	no	G/G	No	1	27.4676	0	35	0
SL4.0ch06	14468179^14468180		Insertion	-	T	No	1		Homozygous	20	24	83.3333	0.982484	11	9	12	12	0.45	35.9	20	24	18	18	0.963099	0.999732	no	T/T	No	1	17.5657	0	38	0
SL4.0ch06	14633493		SNV	C	T	No	1		Homozygous	28	28	100	1	15	13	15	13	0.464286	37.0714	28	28	26	26	1	1	no	T/T	No	1	119.101	0	38	0
SL4.0ch06	15063084		Deletion	T	-	No	1		Homozygous	28	28	100	1	8	20	8	20	0.285714	38.1429	28	28	25	25	1	1	no	-/-	No	1	126.287	0	27	0
SL4.0ch06	15326283		SNV	C	T	No	1		Homozygous	30	30	100	1	19	11	19	11	0.366667	37.3333	30	30	28	28	1	1	no	T/T	No	1	125.123	0	34	0
SL4.0ch06	15668712		SNV	C	T	No	1		Homozygous	34	34	100	1	19	15	19	15	0.441176	37.8529	34	34	33	33	1	1	no	T/T	No	1	137.116	0	32	0
SL4.0ch06	16187300		SNV	C	T	No	1		Homozygous	32	32	100	1	19	13	19	13	0.40625	38.9375	32	32	29	29	1	1	no	T/T	No	1	131.151	0	30	0
SL4.0ch06	16260422		SNV	A	T	No	1		Homozygous	37	37	100	1	19	18	19	18	0.486486	37.7027	37	37	35	35	1	1	no	T/T	No	1	146.122	0	40	0
SL4.0ch06	16306132		SNV	G	C	No	1		Homozygous	35	35	100	1	17	19	17	19	0.472222	39.1143	36	36	30	30	1	1	no	C/C	No	1	138.647	0	21	0
SL4.0ch06	17188018		SNV	C	A	No	1		Homozygous	23	23	100	1	11	12	11	12	0.478261	38.087	23	23	20	20	1	1	no	A/A	No	1	104.025	0	17	0
SL4.0ch06	18599473		SNV	C	A	No	1		Homozygous	37	37	100	1	22	15	22	15	0.405405	38.6486	37	37	34	34	1	1	no	A/A	No	1	146.993	0	31	0
SL4.0ch06	18614149		SNV	G	C	No	1		Homozygous	28	28	100	1	17	11	17	11	0.392857	38.2857	28	28	27	27	1	1	no	C/C	No	1	117.535	0	31	0
SL4.0ch06	18706523		SNV	T	A	No	1		Homozygous	50	50	100	1	23	27	23	27	0.46	37.3	50	50	45	46	1	1	no	A/A	No	1	200	0	45	0
SL4.0ch06	19076582		SNV	C	T	No	1		Homozygous	32	32	100	1	15	17	15	17	0.46875	36.4062	32	32	30	30	1	1	no	T/T	No	1	131.139	0	42	0
SL4.0ch06	19132429		SNV	C	A	No	1		Homozygous	37	37	100	1	17	20	17	20	0.459459	37.5676	37	37	31	31	1	1	no	A/A	No	1	146.993	0	35	0
SL4.0ch06	19331697		SNV	G	A	No	1		Homozygous	32	32	100	1	10	22	10	22	0.3125	38.5	32	32	32	32	1	1	no	A/A	No	1	131.107	0	45	0
SL4.0ch06	19459980		SNV	A	C	No	1		Homozygous	29	29	100	1	18	11	18	11	0.37931	37.8621	29	29	27	27	1	1	no	C/C	No	1	120.547	0	44	0
SL4.0ch06	19719844		SNV	C	G	No	1		Homozygous	27	27	100	1	9	18	9	18	0.333333	38.1852	27	27	25	25	1	1	no	G/G	No	1	114.501	0	44	0
SL4.0ch06	19782597		Deletion	T	-	No	1		Homozygous	31	34	91.1765	0.999992	14	17	16	18	0.451613	33.9677	31	34	29	29	0.992765	1	no	-/-	No	1	51.1892	0	26	0
SL4.0ch06	19832774		SNV	G	T	No	1		Homozygous	22	22	100	1	6	16	6	16	0.272727	36.8636	22	22	21	21	1	1	no	T/T	No	1	101.039	0	29	0
SL4.0ch06	19882792		SNV	A	T	No	1		Homozygous	24	24	100	1	8	16	8	16	0.333333	37.5	24	24	22	22	1	1	no	T/T	No	1	107.058	0	35	0
SL4.0ch06	20006972		SNV	C	T	No	1		Homozygous	29	29	100	1	15	14	15	14	0.482759	36.069	29	29	27	26	1	1	no	T/T	No	1	122.11	0	24	0
SL4.0ch06	20142728		SNV	T	A	No	1		Homozygous	26	26	100	1	13	13	13	13	0.5	37.4231	26	26	25	23	1	1	no	A/A	No	1	113.052	0	30	0
SL4.0ch06	20146712		SNV	G	T	No	1		Homozygous	34	34	100	1	16	18	16	18	0.470588	38.1471	34	34	33	32	1	1	no	T/T	No	1	137.091	0	34	0
SL4.0ch06	20182552		SNV	C	A	No	1		Homozygous	39	39	100	1	28	11	28	11	0.282051	37.6154	39	39	33	33	1	1	no	A/A	No	1	151.764	0	35	0
SL4.0ch06	20385564		SNV	T	A	No	1		Homozygous	28	28	100	1	12	16	12	16	0.428571	38.9643	28	28	25	25	1	1	no	A/A	No	1	119.077	0	33	0
SL4.0ch06	20534461		SNV	G	T	No	1		Homozygous	37	37	100	1	17	20	17	20	0.459459	35.6486	37	37	36	37	1	1	no	T/T	No	1	146.122	0	45	0
SL4.0ch06	20663305		SNV	G	T	No	1		Homozygous	38	38	100	1	22	16	22	16	0.421053	38.6053	38	38	34	35	1	1	no	T/T	No	1	149.132	0	32	0
SL4.0ch06	20665309		SNV	G	C	No	1		Homozygous	25	25	100	1	11	14	11	14	0.44	37.6	25	25	21	22	1	1	no	C/C	No	1	108.504	0	33	0
SL4.0ch06	20837268^20837269		Insertion	-	A	No	1		Homozygous	32	36	88.8889	0.999999	20	12	21	15	0.375	38.2812	32	36	32	31	0.999196	0.999804	no	A/A	No	1	59.7142	0	37	0
SL4.0ch06	21113565		Deletion	T	-	No	1		Homozygous	27	29	93.1034	0.999996	14	13	15	14	0.481481	37.2222	27	29	26	25	0.99953	1	no	-/-	No	1	53.5663	0	36	0
SL4.0ch06	21239800		Deletion	T	-	No	1		Homozygous	22	27	81.4815	0.855675	9	13	11	16	0.409091	34.6818	22	27	17	17	0.945887	1	no	-/-	No	1	8.40658	0	30	0
SL4.0ch06	23917700		Deletion	A	-	No	1		Homozygous	23	26	88.4615	0.999445	13	10	15	11	0.434783	37.2609	23	26	21	21	0.976217	1	no	-/-	No	1	32.5537	0	33	0
SL4.0ch06	24000316		SNV	G	T	No	1		Homozygous	31	31	100	1	16	15	16	15	0.483871	36.1935	31	31	28	29	1	1	no	T/T	No	1	128.125	0	32	0
SL4.0ch06	24010301		SNV	C	A	No	1		Homozygous	34	34	100	1	17	18	17	18	0.485714	37.3824	35	35	32	32	1	1	no	A/A	No	1	137.091	0	27	0
SL4.0ch06	24627491		SNV	C	A	No	1		Homozygous	26	26	100	1	14	12	14	12	0.461538	38.8077	26	26	25	25	1	1	no	A/A	No	1	113.058	0	33	0
SL4.0ch06	26587072		Deletion	T	-	No	1		Homozygous	27	30	90	0.999875	13	14	15	15	0.481481	35.6667	27	30	26	25	0.978171	1	no	-/-	No	1	39.0242	0	38	0
SL4.0ch06	26711278		SNV	G	A	No	1		Homozygous	23	23	100	1	13	10	13	10	0.434783	38.2174	23	23	23	22	1	1	no	A/A	No	1	104.024	0	29	0
SL4.0ch06	27159376		SNV	G	C	No	1		Homozygous	32	32	100	1	12	20	12	20	0.375	38.4375	32	32	26	26	1	1	no	C/C	No	1	129.59	0	44	0
SL4.0ch06	27385165		SNV	G	T	No	1		Homozygous	26	26	100	1	17	9	17	9	0.346154	37.2692	26	26	22	22	1	1	no	T/T	No	1	113.081	0	37	0
SL4.0ch06	27420141		SNV	T	C	No	1		Homozygous	25	25	100	1	13	12	13	12	0.48	38.4	25	25	23	23	1	1	no	C/C	No	1	108.505	0	40	0
SL4.0ch06	27854019		SNV	T	A	No	1		Homozygous	25	25	100	1	12	13	12	13	0.48	37.16	25	25	22	22	1	1	no	A/A	No	1	110.046	0	30	0
SL4.0ch06	28003974		SNV	A	T	No	1		Homozygous	36	36	100	1	20	16	20	16	0.444444	36.5833	36	36	33	32	1	1	no	T/T	No	1	143.014	0	41	0
SL4.0ch06	28209169		SNV	C	A	No	1		Homozygous	40	40	100	1	23	17	23	17	0.425	36.175	40	40	35	34	1	1	no	A/A	No	1	200	0	43	0
SL4.0ch06	28485053		SNV	C	T	No	1		Homozygous	32	32	100	1	15	17	15	17	0.46875	37.5312	32	32	30	30	1	1	no	T/T	No	1	131.151	0	30	0
SL4.0ch06	30253518		SNV	C	A	No	1		Homozygous	38	38	100	1	22	16	22	16	0.421053	39.0789	38	38	34	35	1	1	no	A/A	No	1	149.546	0	33	0
SL4.0ch06	30518419		SNV	C	A	No	1		Homozygous	25	25	100	1	16	9	16	9	0.36	37.96	25	25	22	22	1	1	no	A/A	No	1	110.045	0	34	0
SL4.0ch06	32212512		Deletion	A	-	No	1		Homozygous	28	32	87.5	0.999308	13	15	15	17	0.464286	32.7143	28	32	26	25	0.828811	1	no	-/-	No	1	31.5985	0	26	0
SL4.0ch06	32366488		SNV	C	T	No	1		Homozygous	26	26	100	1	14	12	14	12	0.461538	39.2692	26	26	24	24	1	1	no	T/T	No	1	113.084	0	41	0
SL4.0ch06	32517752		SNV	T	C	No	1		Homozygous	25	25	100	1	16	9	16	9	0.36	38.4	25	25	24	24	1	1	no	C/C	No	1	108.501	1	19	5.26316
SL4.0ch06	32535576		SNV	A	G	No	1		Homozygous	25	25	100	1	11	14	11	14	0.44	38.56	25	25	22	22	1	1	no	G/G	No	1	108.483	0	40	0
SL4.0ch06	32537097		Deletion	T	-	No	1		Homozygous	27	31	87.0968	0.999643	14	13	16	15	0.481481	36.6667	27	31	25	25	0.958313	1	no	-/-	No	1	34.476	1	23	4.34783
SL4.0ch06	34153143		Deletion	A	-	No	1		Homozygous	20	23	86.9565	0.994496	10	10	11	12	0.5	33.2	20	23	19	17	0.924855	1	no	-/-	No	1	22.5934	1	24	4.16667
SL4.0ch06	34161483		SNV	C	G	No	1		Homozygous	23	23	100	1	14	9	14	9	0.391304	36.087	23	23	22	22	1	1	no	G/G	No	1	102.459	0	31	0
SL4.0ch06	34622477		SNV	C	A	No	1		Homozygous	32	32	100	1	11	21	11	21	0.34375	36.0312	32	32	26	26	1	1	no	A/A	No	1	131.12	0	31	0
SL4.0ch06	35781282		Deletion	A	-	No	1		Homozygous	32	34	94.1176	1	13	19	14	20	0.40625	37.6562	32	34	29	28	0.999762	1	no	-/-	No	1	67.6393	0	25	0
SL4.0ch06	36776208		Deletion	A	-	No	1		Homozygous	23	27	85.1852	0.994473	8	15	11	16	0.347826	36.2174	23	27	22	22	0.978965	0.992241	no	-/-	No	1	22.5754	0	31	0
SL4.0ch06	37880626		Deletion	A	-	No	1		Homozygous	34	37	91.8919	0.999999	19	15	21	16	0.441176	35.6471	34	37	32	30	0.99681	1	no	-/-	No	1	60.9018	0	32	0
SL4.0ch06	38416939		SNV	C	A	No	1		Homozygous	30	30	100	1	12	18	12	18	0.4	37.1333	30	30	26	26	1	1	no	A/A	No	1	125.101	0	43	0
SL4.0ch06	38605963		Deletion	T	-	No	1		Homozygous	22	27	81.4815	0.835778	9	13	11	16	0.409091	32.8182	22	27	21	22	0.959396	1	no	-/-	No	1	7.84568	1	32	3.125
SL4.0ch06	39107699..39107700		MNV	TT	AA	No	2		Homozygous	26	26	100	1	6	20	6	20	0.230769	38.9216	26	26	23	23	1	1	no	AA/AA	No	1	200	0	29	0
SL4.0ch06	39386054..39386055		Replacement	AA	T	No	2		Homozygous	20	23	86.9565	1	9	11	12	11	0.45	38.55	20	23	18	18	0.924855	0.989622	no	T/T	No	1	200	0	17	0
SL4.0ch06	39920190^39920191		Insertion	-	C	No	1		Homozygous	20	22	90.9091	0.999818	11	9	12	10	0.45	33.75	20	22	20	20	0.998082	1	no	C/C	No	1	37.4042	0	40	0
SL4.0ch06	40527240		SNV	A	G	No	1		Homozygous	38	38	100	1	18	20	18	20	0.473684	38.4211	38	38	30	31	1	1	no	G/G	No	1	147.241	0	25	0
SL4.0ch06	40969236		SNV	C	T	No	1		Homozygous	28	28	100	1	17	11	17	11	0.392857	36.1429	28	28	28	28	1	1	no	T/T	No	1	119.1	0	25	0
SL4.0ch06	41220173		Deletion	T	-	No	1		Homozygous	21	24	87.5	0.991352	11	10	13	11	0.47619	31.8095	21	24	19	20	0.972884	1	no	-/-	No	1	20.6308	1	32	3.125
SL4.0ch06	41690523		SNV	A	G	No	1		Homozygous	35	35	100	1	18	17	18	17	0.485714	38.1143	35	35	32	31	1	1	no	G/G	No	1	138.542	0	28	0
SL4.0ch06	42066387		Deletion	A	-	No	1		Homozygous	24	24	100	1	14	10	14	10	0.416667	36.75	24	24	24	24	1	1	no	-/-	No	1	114.244	0	39	0
SL4.0ch06	42108984		SNV	G	A	No	1		Homozygous	27	27	100	1	17	10	17	10	0.37037	37.3333	27	27	25	25	1	1	no	A/A	No	1	116.067	0	34	0
SL4.0ch06	42232748		Deletion	C	-	No	1		Homozygous	35	36	97.2222	1	17	18	18	18	0.485714	37.4571	35	36	28	28	0.999929	1	no	-/-	No	1	92.9301	0	33	0
SL4.0ch06	42242470		SNV	T	A	No	1		Homozygous	34	34	100	1	16	18	16	18	0.470588	37.4412	34	34	31	31	1	1	no	A/A	No	1	137.042	0	27	0
SL4.0ch06	44401423		SNV	T	G	No	1		Homozygous	24	24	100	1	11	13	11	13	0.458333	37.3333	24	24	21	21	1	1	no	G/G	No	1	105.467	0	27	0
SL4.0ch06	44788095		Deletion	T	-	No	1		Homozygous	21	25	84	0.968097	12	9	14	11	0.428571	32.7143	21	25	20	19	0.977001	1	no	-/-	No	1	14.9617	0	28	0
SL4.0ch06	45213458		SNV	C	T	No	1		Homozygous	27	27	100	1	14	13	14	13	0.481481	38.3333	27	27	23	23	1	1	no	T/T	No	1	116.092	0	35	0
SL4.0ch06	45816458^45816459		Insertion	-	A	No	1		Homozygous	35	40	87.5	0.999989	14	21	18	22	0.4	38.1143	35	40	33	33	0.933691	0.998647	no	A/A	No	1	49.4452	0	34	0
SL4.0ch06	46425118^46425119		Insertion	-	A	No	1		Homozygous	22	27	81.4815	0.995086	11	11	16	11	0.5	37.4545	22	27	22	22	0.937199	0.95427	no	A/A	No	1	23.0858	0	43	0
SL4.0ch07	168118^168119		Insertion	-	T	No	1		Homozygous	35	40	87.5	0.999988	18	17	22	18	0.485714	35.2857	35	40	33	33	0.955793	1	no	T/T	No	1	49.3028	0	37	0
SL4.0ch07	385552		SNV	G	A	No	1		Homozygous	26	26	100	1	19	7	19	7	0.269231	37.3077	26	26	24	24	1	1	no	A/A	No	1	113.055	0	31	0
SL4.0ch07	775522..775523		Deletion	AT	-	No	2		Homozygous	20	24	83.3333	1	8	12	11	13	0.4	36.65	20	24	18	18	0.986426	0.996705	no	-/-	No	1	200	0	17	0
SL4.0ch07	2309150		Deletion	A	-	No	1		Homozygous	29	31	93.5484	0.999999	13	16	14	17	0.448276	35.4483	29	31	27	28	0.999439	1	no	-/-	No	1	59.2759	1	33	3.0303
SL4.0ch07	3464226^3464227		Insertion	-	T	No	1		Homozygous	25	28	89.2857	0.999928	13	12	16	12	0.48	39	25	28	23	23	0.837342	0.999353	no	T/T	No	1	41.4243	0	31	0
SL4.0ch07	3503425..3503426		Deletion	TT	-	No	2		Homozygous	26	30	86.6667	1	13	13	16	16	0.5	32.9231	26	30	26	22	0.883346	1	no	-/-	No	1	200	1	23	4.34783
SL4.0ch07	4281484		SNV	G	T	No	1		Homozygous	35	35	100	1	20	15	20	15	0.428571	38.1429	35	35	28	28	1	1	no	T/T	No	1	140.151	0	41	0
SL4.0ch07	4987130		Deletion	T	-	No	1		Homozygous	24	26	92.3077	0.999948	12	12	13	13	0.5	34.9583	24	26	23	22	0.999472	1	no	-/-	No	1	42.8151	0	32	0
SL4.0ch07	6190562		SNV	C	T	No	1		Homozygous	32	32	100	1	21	11	21	11	0.34375	36.1875	32	32	28	28	1	1	no	T/T	No	1	131.157	0	34	0
SL4.0ch07	6342661		SNV	T	G	No	1		Homozygous	31	31	100	1	15	16	15	16	0.483871	37.871	31	31	27	28	1	1	no	G/G	No	1	126.538	0	24	0
SL4.0ch07	6379395		SNV	A	T	No	1		Homozygous	26	29	89.6552	0.999962	16	10	16	13	0.384615	36.7308	26	29	26	25	0.919321	0.991657	no	T/T	No	1	44.2127	0	39	0
SL4.0ch07	6538174		Deletion	A	-	No	1		Homozygous	21	23	91.3043	0.999551	9	12	10	13	0.428571	31.3333	21	23	21	20	0.999534	1	no	-/-	No	1	33.4807	1	44	2.27273
SL4.0ch07	6649182		SNV	A	G	No	1		Homozygous	26	26	100	1	16	11	16	11	0.407407	40.0385	27	27	24	24	1	1	no	G/G	No	1	111.494	0	34	0
SL4.0ch07	8081436		SNV	C	T	No	1		Homozygous	40	40	100	1	27	13	27	13	0.325	37.025	40	40	34	34	1	1	no	T/T	No	1	154.775	0	27	0
SL4.0ch07	9609869		SNV	A	T	No	1		Homozygous	24	24	100	1	12	12	12	12	0.5	36.9167	24	24	22	22	1	1	no	T/T	No	1	107.06	0	29	0
SL4.0ch07	9632995		SNV	C	G	No	1		Homozygous	26	26	100	1	15	11	15	11	0.423077	34	26	26	23	22	1	1	no	G/G	No	1	111.481	0	26	0
SL4.0ch07	9648274		SNV	T	A	No	1		Homozygous	36	36	100	1	23	13	23	13	0.361111	36.9167	36	36	33	33	1	1	no	A/A	No	1	143.313	0	27	0
SL4.0ch07	9704922		SNV	C	A	No	1		Homozygous	28	28	100	1	13	15	13	15	0.464286	35.5714	28	28	26	25	1	1	no	A/A	No	1	119.073	0	21	0
SL4.0ch07	9710311		SNV	C	A	No	1		Homozygous	20	20	100	1	9	11	9	11	0.45	35.85	20	20	18	18	1	1	no	A/A	No	1	94.992	0	35	0
SL4.0ch07	10696861		Deletion	T	-	No	1		Homozygous	26	28	92.8571	0.999992	10	16	11	17	0.384615	36.1923	26	28	24	25	0.999756	1	no	-/-	No	1	50.7787	0	37	0
SL4.0ch07	10760215		SNV	C	T	No	1		Homozygous	31	31	100	1	13	18	13	18	0.419355	37.0968	31	31	28	28	1	1	no	T/T	No	1	128.131	0	39	0
SL4.0ch07	10877989		SNV	C	A	No	1		Homozygous	27	27	100	1	16	11	16	11	0.407407	37.9259	27	27	23	23	1	1	no	A/A	No	1	116.065	0	36	0
SL4.0ch07	11233605		SNV	G	A	No	1		Homozygous	28	28	100	1	16	12	16	12	0.428571	37.3214	28	28	23	23	1	1	no	A/A	No	1	119.074	0	32	0
SL4.0ch07	11341862		SNV	G	T	No	1		Homozygous	20	20	100	1	8	12	8	12	0.4	37.35	20	20	20	20	1	1	no	T/T	No	1	95.0192	0	23	0
SL4.0ch07	11802618		SNV	C	A	No	1		Homozygous	25	25	100	1	11	14	11	14	0.44	37.12	25	25	24	24	1	1	no	A/A	No	1	110.044	0	33	0
SL4.0ch07	11802621		SNV	C	T	No	1		Homozygous	24	24	100	1	10	14	10	14	0.416667	37.5	24	24	23	23	1	1	no	T/T	No	1	107.062	0	32	0
SL4.0ch07	11932695		SNV	G	A	No	1		Homozygous	35	35	100	1	22	13	22	13	0.371429	37.8	35	35	29	29	1	1	no	A/A	No	1	140.101	0	42	0
SL4.0ch07	12732032		SNV	C	G	No	1		Homozygous	36	36	100	1	13	23	13	23	0.361111	37.4444	36	36	32	32	1	1	no	G/G	No	1	141.693	0	34	0
SL4.0ch07	12745074		Deletion	A	-	No	1		Homozygous	29	34	85.2941	0.998023	16	13	20	14	0.448276	34.1724	29	34	25	25	0.961755	1	no	-/-	No	1	27.0403	0	35	0
SL4.0ch07	12791389		SNV	G	T	No	1		Homozygous	25	25	100	1	12	13	12	13	0.48	37.52	25	25	25	25	1	1	no	T/T	No	1	110.07	0	42	0
SL4.0ch07	13305033		SNV	T	A	No	1		Homozygous	24	28	85.7143	0.997068	15	9	17	11	0.375	36.7083	24	28	22	23	0.999774	1	no	A/A	No	1	25.3287	0	26	0
SL4.0ch07	13908580		SNV	G	A	No	1		Homozygous	20	20	100	1	7	13	7	13	0.35	36.45	20	20	18	18	1	1	no	A/A	No	1	94.9952	0	33	0
SL4.0ch07	14144965		SNV	G	A	No	1		Homozygous	27	29	93.1034	0.999993	14	13	15	14	0.481481	37.2593	27	29	25	25	0.975838	1	no	A/A	No	1	51.7136	0	39	0
SL4.0ch07	14144967		SNV	A	G	No	1		Homozygous	27	29	93.1034	0.999996	14	13	15	14	0.481481	37.1111	27	29	25	25	0.975838	1	no	G/G	No	1	53.76	0	40	0
SL4.0ch07	14291347		SNV	G	A	No	1		Homozygous	27	27	100	1	13	14	13	14	0.481481	38.1481	27	27	25	25	1	1	no	A/A	No	1	116.068	0	49	0
SL4.0ch07	14499493		SNV	A	G	No	1		Homozygous	36	36	100	1	16	20	16	20	0.444444	36.4444	36	36	35	34	1	1	no	G/G	No	1	141.552	0	37	0
SL4.0ch07	15177657		SNV	T	G	No	1		Homozygous	37	37	100	1	24	13	24	13	0.351351	37.7297	37	37	36	36	1	1	no	G/G	No	1	144.105	0	42	0
SL4.0ch07	15361707		SNV	C	T	No	1		Homozygous	30	30	100	1	19	11	19	11	0.366667	37.9667	30	30	30	30	1	1	no	T/T	No	1	125.124	0	28	0
SL4.0ch07	15481738		SNV	T	C	No	1		Homozygous	26	26	100	1	14	12	14	12	0.461538	36.7692	26	26	24	25	1	1	no	C/C	No	1	111.514	0	40	0
SL4.0ch07	15767398		Deletion	T	-	No	1		Homozygous	27	30	90	0.999921	18	9	19	11	0.333333	35.5185	27	30	25	24	0.990779	1	no	-/-	No	1	41.0456	0	39	0
SL4.0ch07	16355173		SNV	T	A	No	1		Homozygous	32	32	100	1	17	15	17	15	0.46875	37.7812	32	32	28	28	1	1	no	A/A	No	1	131.12	0	48	0
SL4.0ch07	16362082		SNV	C	G	No	1		Homozygous	25	25	100	1	11	14	11	14	0.44	37.16	25	25	25	25	1	1	no	G/G	No	1	108.48	0	33	0
SL4.0ch07	16456426		SNV	C	T	No	1		Homozygous	31	31	100	1	14	17	14	17	0.451613	35.9677	31	31	29	30	1	1	no	T/T	No	1	128.128	0	39	0
SL4.0ch07	16630887		SNV	C	A	No	1		Homozygous	29	31	93.5484	0.999999	18	11	19	12	0.37931	38.5862	29	31	28	27	0.999235	1	no	A/A	No	1	62.7223	0	36	0
SL4.0ch07	16847040		SNV	T	A	No	1		Homozygous	39	39	100	1	17	22	17	22	0.435897	38.6923	39	39	34	35	1	1	no	A/A	No	1	151.095	0	35	0
SL4.0ch07	17614437		SNV	T	C	No	1		Homozygous	40	40	100	1	17	23	17	23	0.425	38.425	40	40	35	35	1	1	no	C/C	No	1	152.556	0	40	0
SL4.0ch07	18066037		SNV	C	T	No	1		Homozygous	38	38	100	1	20	18	20	18	0.473684	37.4737	38	38	34	34	1	1	no	T/T	No	1	150.003	0	38	0
SL4.0ch07	18220781		SNV	C	T	No	1		Homozygous	33	33	100	1	21	12	21	12	0.363636	37.1515	33	33	31	31	1	1	no	T/T	No	1	134.155	0	37	0
SL4.0ch07	19975099		SNV	G	A	No	1		Homozygous	30	30	100	1	9	21	9	21	0.3	37.7	30	30	27	27	1	1	no	A/A	No	1	125.099	0	32	0
SL4.0ch07	20314272^20314273		Insertion	-	A	No	1		Homozygous	29	33	87.8788	0.999947	14	15	16	17	0.482759	37.931	29	33	27	27	0.986198	1	no	A/A	No	1	42.7189	0	40	0
SL4.0ch07	21234396		SNV	A	C	No	1		Homozygous	24	24	100	1	11	13	11	13	0.458333	38.25	24	24	21	21	1	1	no	C/C	No	1	105.495	0	37	0
SL4.0ch07	22434812		SNV	G	A	No	1		Homozygous	38	38	100	1	19	19	19	19	0.5	34.2105	38	38	34	35	1	1	no	A/A	No	1	149.132	0	31	0
SL4.0ch07	22784558		SNV	G	A	No	1		Homozygous	31	31	100	1	15	16	15	16	0.483871	37.9677	31	31	26	27	1	1	no	A/A	No	1	128.11	0	25	0
SL4.0ch07	23098358		SNV	G	C	No	1		Homozygous	25	25	100	1	13	12	13	12	0.48	36.84	25	25	21	22	1	1	no	C/C	No	1	108.502	0	34	0
SL4.0ch07	23457833		SNV	C	A	No	1		Homozygous	21	21	100	1	8	13	8	13	0.380952	38.6667	21	21	21	21	1	1	no	A/A	No	1	98.0066	0	37	0
SL4.0ch07	24185265		SNV	G	A	No	1		Homozygous	24	24	100	1	12	12	12	12	0.5	38.2917	24	24	23	23	1	1	no	A/A	No	1	107.035	0	39	0
SL4.0ch07	24405991		SNV	G	A	No	1		Homozygous	35	35	100	1	16	19	16	19	0.457143	36.4286	35	35	29	29	1	1	no	A/A	No	1	140.252	0	47	0
SL4.0ch07	24875189		SNV	C	G	No	1		Homozygous	38	38	100	1	15	23	15	23	0.394737	36.6053	38	38	37	35	1	1	no	G/G	No	1	147.241	0	28	0
SL4.0ch07	25015809		Deletion	A	-	No	1		Homozygous	29	29	100	1	17	12	17	12	0.413793	36.9655	29	29	27	27	1	1	no	-/-	No	1	129.289	0	33	0
SL4.0ch07	25217648^25217649		Insertion	-	A	No	1		Homozygous	40	40	100	1	19	21	19	21	0.475	37.725	40	40	35	35	1	1	no	A/A	No	1	156.536	0	42	0
SL4.0ch07	25313002		SNV	A	G	No	1		Homozygous	20	20	100	1	11	9	11	9	0.45	36.15	20	20	20	20	1	1	no	G/G	No	1	93.428	0	39	0
SL4.0ch07	25613161		SNV	A	T	No	1		Homozygous	39	39	100	1	12	27	12	27	0.307692	38.8462	39	39	34	34	1	1	no	T/T	No	1	151.764	0	25	0
SL4.0ch07	25626451		SNV	T	G	No	1		Homozygous	41	41	100	1	25	16	25	16	0.390244	38.6585	41	41	37	37	1	1	no	G/G	No	1	156.536	0	40	0
SL4.0ch07	26497455		SNV	G	C	No	1		Homozygous	20	20	100	1	13	7	13	7	0.35	37.85	20	20	19	19	1	1	no	C/C	No	1	93.4538	0	32	0
SL4.0ch07	28489096		SNV	G	C	No	1		Homozygous	32	32	100	1	14	18	14	18	0.4375	38.3438	32	32	28	28	1	1	no	C/C	No	1	129.576	0	22	0
SL4.0ch07	29115664		SNV	C	A	No	1		Homozygous	30	30	100	1	22	8	22	8	0.266667	37.2667	30	30	26	26	1	1	no	A/A	No	1	125.093	0	30	0
SL4.0ch07	29126476		SNV	G	A	No	1		Homozygous	48	48	100	1	30	18	30	18	0.375	37.3125	48	48	41	41	1	1	no	A/A	No	1	200	0	33	0
SL4.0ch07	29336458^29336459		Insertion	-	T	No	1		Homozygous	27	28	96.4286	1	14	13	15	13	0.481481	37.1852	27	28	24	24	0.999993	1	no	T/T	No	1	78.9713	0	25	0
SL4.0ch07	29354072		SNV	G	A	No	1		Homozygous	20	20	100	1	10	10	10	10	0.5	34.8	20	20	18	18	1	1	no	A/A	No	1	94.9914	0	21	0
SL4.0ch07	29422817		SNV	C	A	No	1		Homozygous	25	25	100	1	13	12	13	12	0.48	38.16	25	25	24	24	1	1	no	A/A	No	1	110.046	0	37	0
SL4.0ch07	29431164		SNV	C	A	No	1		Homozygous	26	26	100	1	14	12	14	12	0.461538	37.3462	26	26	25	25	1	1	no	A/A	No	1	113.056	0	42	0
SL4.0ch07	29854285		SNV	C	A	No	1		Homozygous	38	38	100	1	18	20	18	20	0.473684	38.0789	38	38	35	34	1	1	no	A/A	No	1	149.132	0	38	0
SL4.0ch07	30601926		SNV	T	A	No	1		Homozygous	35	35	100	1	16	19	16	19	0.457143	37.8571	35	35	33	32	1	1	no	A/A	No	1	140.052	0	34	0
SL4.0ch07	31030154		SNV	A	C	No	1		Homozygous	30	30	100	1	11	19	11	19	0.366667	38.8	30	30	27	27	1	1	no	C/C	No	1	123.554	0	43	0
SL4.0ch07	31092005		SNV	G	A	No	1		Homozygous	23	23	100	1	11	12	11	12	0.478261	36.6957	23	23	22	21	1	1	no	A/A	No	1	104.025	0	43	0
SL4.0ch07	31301839		SNV	T	G	No	1		Homozygous	39	39	100	1	18	21	18	21	0.461538	37.7436	39	39	38	38	1	1	no	G/G	No	1	150.515	0	30	0
SL4.0ch07	31380366		SNV	A	T	No	1		Homozygous	46	46	100	1	19	27	19	27	0.413043	37.5652	46	46	39	40	1	1	no	T/T	No	1	159.546	0	38	0
SL4.0ch07	31581830		SNV	G	T	No	1		Homozygous	34	34	100	1	19	15	19	15	0.441176	38.7353	34	34	32	32	1	1	no	T/T	No	1	137.091	0	29	0
SL4.0ch07	31581832		SNV	C	T	No	1		Homozygous	34	34	100	1	19	15	19	15	0.441176	38.2941	34	34	32	32	1	1	no	T/T	No	1	137.216	0	29	0
SL4.0ch07	31865402		Deletion	T	-	No	1		Homozygous	32	36	88.8889	0.999982	20	12	22	14	0.375	37.3125	32	36	29	29	0.977375	1	no	-/-	No	1	47.5035	0	36	0
SL4.0ch07	31874497		SNV	A	T	No	1		Homozygous	23	23	100	1	9	14	9	14	0.391304	36.6087	23	23	22	22	1	1	no	T/T	No	1	104.05	0	39	0
SL4.0ch07	32488226		SNV	C	G	No	1		Homozygous	28	28	100	1	18	10	18	10	0.357143	35.25	28	28	28	28	1	1	no	G/G	No	1	117.507	0	37	0
SL4.0ch07	33268516		SNV	C	T	No	1		Homozygous	24	24	100	1	10	14	10	14	0.416667	37.875	24	24	22	22	1	1	no	T/T	No	1	107.062	0	35	0
SL4.0ch07	33884139		SNV	C	T	No	1		Homozygous	28	28	100	1	16	12	16	12	0.428571	36.1071	28	28	25	25	1	1	no	T/T	No	1	119.099	0	31	0
SL4.0ch07	33915573		SNV	A	G	No	1		Homozygous	34	34	100	1	15	19	15	19	0.441176	38.6765	34	34	33	33	1	1	no	G/G	No	1	135.566	0	43	0
SL4.0ch07	34006883		SNV	G	A	No	1		Homozygous	31	31	100	1	19	13	19	13	0.40625	36.9355	32	32	29	28	1	1	no	A/A	No	1	128.103	0	30	0
SL4.0ch07	34472841		SNV	C	T	No	1		Homozygous	32	32	100	1	14	18	14	18	0.4375	37.7188	32	32	31	31	1	1	no	T/T	No	1	131.151	0	40	0
SL4.0ch07	34606062		SNV	G	T	No	1		Homozygous	25	25	100	1	9	16	9	16	0.36	36.84	25	25	24	24	1	1	no	T/T	No	1	110.072	0	31	0
SL4.0ch07	34704290		SNV	C	A	No	1		Homozygous	25	25	100	1	16	9	16	9	0.36	38.28	25	25	24	23	1	1	no	A/A	No	1	110.047	0	46	0
SL4.0ch07	34825403		SNV	G	T	No	1		Homozygous	32	32	100	1	15	17	15	17	0.46875	36.5	32	32	29	29	1	1	no	T/T	No	1	131.145	0	35	0
SL4.0ch07	35122760		SNV	G	A	No	1		Homozygous	40	40	100	1	19	21	19	21	0.475	38.2	40	40	37	37	1	1	no	A/A	No	1	154.775	0	41	0
SL4.0ch07	35220419		SNV	T	A	No	1		Homozygous	39	39	100	1	22	17	22	17	0.435897	38.1026	39	39	34	34	1	1	no	A/A	No	1	150.515	0	31	0
SL4.0ch07	35269967		SNV	G	T	No	1		Homozygous	21	21	100	1	13	8	13	8	0.380952	37.4286	21	21	20	20	1	1	no	T/T	No	1	98.0318	0	44	0
SL4.0ch07	36997024		SNV	C	A	No	1		Homozygous	26	26	100	1	13	13	13	13	0.5	38.6154	26	26	23	23	1	1	no	A/A	No	1	113.057	0	40	0
SL4.0ch07	37244467^37244468		Insertion	-	G	No	1		Homozygous	24	28	85.7143	0.998626	16	8	17	11	0.333333	37.9583	24	28	23	22	0.957226	0.990559	no	G/G	No	1	28.6216	0	29	0
SL4.0ch07	38450616		SNV	T	G	No	1		Homozygous	35	35	100	1	24	11	24	11	0.314286	38	35	35	31	31	1	1	no	G/G	No	1	138.647	0	39	0
SL4.0ch07	38667575^38667576		Insertion	-	T	No	1		Homozygous	27	29	93.1034	0.999998	13	15	13	17	0.464286	36.4444	28	30	25	25	0.998355	1	no	T/T	No	1	57.006	1	37	2.7027
SL4.0ch07	38755768		SNV	G	T	No	1		Homozygous	31	31	100	1	13	18	13	18	0.419355	36.5484	31	31	28	28	1	1	no	T/T	No	1	128.125	0	45	0
SL4.0ch07	38756827		SNV	G	C	No	1		Homozygous	33	33	100	1	19	14	19	14	0.424242	36.0606	33	33	32	32	1	1	no	C/C	No	1	132.565	0	33	0
SL4.0ch07	39363340		SNV	T	G	No	1		Homozygous	38	38	100	1	15	23	15	23	0.394737	39.1053	38	38	33	32	1	1	no	G/G	No	1	148.085	0	49	0
SL4.0ch07	39700667^39700668		Insertion	-	T	No	1		Homozygous	28	33	84.8485	0.998951	14	14	16	17	0.5	38.1071	28	33	25	25	0.966683	1	no	T/T	No	1	29.7931	0	30	0
SL4.0ch07	39712519		SNV	C	T	No	1		Homozygous	37	37	100	1	21	16	21	16	0.432432	38.0811	37	37	34	34	1	1	no	T/T	No	1	146.122	0	35	0
SL4.0ch07	39803369		SNV	G	T	No	1		Homozygous	20	20	100	1	10	10	10	10	0.5	38.4	20	20	19	19	1	1	no	T/T	No	1	95.022	0	35	0
SL4.0ch07	40049602..40049603		MNV	TG	GT	No	2		Homozygous	25	25	100	1	11	14	11	14	0.44	38.7755	25	25	23	23	1	1	no	GT/GT	No	1	200	0	36	0
SL4.0ch07	40189367		SNV	T	A	No	1		Homozygous	39	39	100	1	17	22	17	22	0.435897	39.1282	39	39	36	36	1	1	no	A/A	No	1	151.095	0	42	0
SL4.0ch07	40218405		SNV	A	G	No	1		Homozygous	34	34	100	1	16	18	16	18	0.470588	36.9706	34	34	33	32	1	1	no	G/G	No	1	135.566	0	23	0
SL4.0ch07	41559832		SNV	C	A	No	1		Homozygous	26	26	100	1	15	11	15	11	0.423077	35.8077	26	26	23	23	1	1	no	A/A	No	1	113.051	0	32	0
SL4.0ch07	41661213		SNV	T	C	No	1		Homozygous	39	39	100	1	19	20	19	20	0.487179	38.2308	39	39	33	33	1	1	no	C/C	No	1	151.095	0	35	0
SL4.0ch07	42256604		SNV	A	C	No	1		Homozygous	32	32	100	1	17	15	17	15	0.46875	38.1562	32	32	28	28	1	1	no	C/C	No	1	129.581	0	35	0
SL4.0ch07	42256610		SNV	C	T	No	1		Homozygous	33	33	100	1	18	15	18	15	0.454545	38.7576	33	33	29	29	1	1	no	T/T	No	1	134.155	0	34	0
SL4.0ch07	42617686		SNV	G	A	No	1		Homozygous	28	28	100	1	13	15	13	15	0.464286	38.3214	28	28	26	26	1	1	no	A/A	No	1	119.078	0	61	0
SL4.0ch07	43636338		SNV	C	T	No	1		Homozygous	33	33	100	1	14	19	14	19	0.424242	36.4545	33	33	31	31	1	1	no	T/T	No	1	134.168	0	37	0
SL4.0ch07	43906593		Deletion	A	-	No	1		Homozygous	33	33	100	1	5	28	5	28	0.151515	33.697	33	33	30	30	1	1	no	-/-	No	1	137.165	0	29	0
SL4.0ch07	44077691		SNV	T	G	No	1		Homozygous	25	25	100	1	11	14	11	14	0.44	37.92	25	25	23	22	1	1	no	G/G	No	1	108.48	0	24	0
SL4.0ch07	44135183		SNV	C	A	No	1		Homozygous	40	40	100	1	20	20	20	20	0.5	38.475	40	40	34	34	1	1	no	A/A	No	1	154.775	0	43	0
SL4.0ch07	44185682		SNV	G	A	No	1		Homozygous	41	43	95.3488	1	18	23	19	24	0.439024	37.7805	41	43	39	38	0.999977	1	no	A/A	No	1	96.1769	0	37	0
SL4.0ch07	44379126		SNV	G	T	No	1		Homozygous	27	27	100	1	11	16	11	16	0.407407	34.8889	27	27	23	24	1	1	no	T/T	No	1	116.086	0	25	0
SL4.0ch07	44542177		SNV	C	T	No	1		Homozygous	33	33	100	1	22	11	22	11	0.333333	37.4848	33	33	31	31	1	1	no	T/T	No	1	134.168	0	31	0
SL4.0ch07	44545676		SNV	T	G	No	1		Homozygous	35	35	100	1	15	20	15	20	0.428571	38.5429	35	35	34	34	1	1	no	G/G	No	1	138.577	0	32	0
SL4.0ch07	45772070		SNV	G	A	No	1		Homozygous	23	23	100	1	16	7	16	7	0.304348	35.7391	23	23	22	22	1	1	no	A/A	No	1	104.025	0	42	0
SL4.0ch07	45927943		SNV	G	A	No	1		Homozygous	35	35	100	1	20	15	20	15	0.428571	36.0857	35	35	31	33	1	1	no	A/A	No	1	140.101	0	29	0
SL4.0ch07	46118870		Deletion	T	-	No	1		Homozygous	42	45	93.3333	1	18	24	19	26	0.428571	35.2143	42	45	34	33	0.999933	1	no	-/-	No	1	82.8129	0	46	0
SL4.0ch07	46453072		SNV	C	T	No	1		Homozygous	27	27	100	1	13	14	13	14	0.481481	37.7407	27	27	25	25	1	1	no	T/T	No	1	116.091	0	29	0
SL4.0ch07	46464402		SNV	C	G	No	1		Homozygous	30	30	100	1	11	19	11	19	0.366667	37	30	30	27	27	1	1	no	G/G	No	1	123.535	0	30	0
SL4.0ch07	46909859		SNV	A	G	No	1		Homozygous	30	30	100	1	18	12	18	12	0.4	38.5333	30	30	25	25	1	1	no	G/G	No	1	123.533	0	37	0
SL4.0ch07	47094512		SNV	T	A	No	1		Homozygous	29	29	100	1	16	13	16	13	0.448276	36.3448	29	29	28	24	1	1	no	A/A	No	1	122.083	0	28	0
SL4.0ch07	48971612		Deletion	A	-	No	1		Homozygous	26	29	89.6552	0.999919	11	15	13	16	0.423077	36.0385	26	29	24	24	0.990869	1	no	-/-	No	1	40.9139	0	34	0
SL4.0ch07	49207793		SNV	C	T	No	1		Homozygous	34	34	100	1	23	11	23	11	0.323529	38.7941	34	34	31	31	1	1	no	T/T	No	1	137.14	0	42	0
SL4.0ch07	49391547		SNV	C	T	No	1		Homozygous	42	42	100	1	28	14	28	14	0.333333	37.9762	42	42	39	39	1	1	no	T/T	No	1	156.536	0	18	0
SL4.0ch07	49415627		SNV	C	T	No	1		Homozygous	36	36	100	1	11	25	11	25	0.305556	39.4722	36	36	34	34	1	1	no	T/T	No	1	143.111	0	35	0
SL4.0ch07	49576754		SNV	C	A	No	1		Homozygous	29	29	100	1	14	15	14	15	0.482759	37.5172	29	29	28	28	1	1	no	A/A	No	1	122.088	0	22	0
SL4.0ch07	49823755		SNV	C	G	No	1		Homozygous	27	27	100	1	13	14	13	14	0.481481	37.6667	27	27	23	23	1	1	no	G/G	No	1	114.502	0	29	0
SL4.0ch07	50072478		SNV	C	T	No	1		Homozygous	22	22	100	1	15	7	15	7	0.318182	38.6364	22	22	21	21	1	1	no	T/T	No	1	101.043	0	39	0
SL4.0ch07	51314248		Deletion	C	-	No	1		Homozygous	26	26	100	1	13	13	13	13	0.5	37.3077	26	26	25	25	1	1	no	-/-	No	1	120.265	0	26	0
SL4.0ch07	51393654		SNV	C	A	No	1		Homozygous	32	32	100	1	18	14	18	14	0.4375	37.1562	32	32	29	31	1	1	no	A/A	No	1	131.126	0	32	0
SL4.0ch07	52565629		SNV	A	G	No	1		Homozygous	27	27	100	1	16	11	16	11	0.407407	38.0741	27	27	26	26	1	1	no	G/G	No	1	114.503	0	32	0
SL4.0ch07	54652613		SNV	A	T	No	1		Homozygous	38	38	100	1	18	20	18	20	0.473684	37.2895	38	38	36	36	1	1	no	T/T	No	1	148.406	0	31	0
SL4.0ch07	54770983		SNV	C	T	No	1		Homozygous	25	25	100	1	14	11	14	11	0.44	37.84	25	25	24	24	1	1	no	T/T	No	1	110.072	0	21	0
SL4.0ch07	56200757		Deletion	A	-	No	1		Homozygous	22	26	84.6154	0.984452	12	10	12	14	0.454545	35.5	22	26	20	18	0.852767	0.972552	no	-/-	No	1	18.0833	0	18	0
SL4.0ch07	56397908^56397909		Insertion	-	T	No	1		Homozygous	32	39	82.0513	0.992011	12	20	15	24	0.375	36.7812	32	39	27	27	0.964084	1	no	T/T	No	1	20.9753	0	39	0
SL4.0ch07	58688472		SNV	C	A	No	1		Homozygous	25	25	100	1	10	15	10	15	0.4	35.68	25	25	23	23	1	1	no	A/A	No	1	110.042	0	29	0
SL4.0ch07	59832327		SNV	T	G	No	1		Homozygous	29	29	100	1	14	15	14	15	0.482759	38.2759	29	29	29	29	1	1	no	G/G	No	1	120.523	0	40	0
SL4.0ch07	60707275		Deletion	A	-	No	1		Homozygous	33	37	89.1892	0.999983	19	14	23	14	0.424242	35.1818	33	37	32	30	0.956535	0.999136	no	-/-	No	1	47.7759	0	33	0
SL4.0ch07	61161502		Deletion	T	-	No	1		Homozygous	32	35	91.4286	0.999992	13	19	13	22	0.40625	33.25	32	35	29	30	0.989349	1	no	-/-	No	1	51.0416	1	40	2.5
SL4.0ch07	61185008		SNV	G	A	No	1		Homozygous	38	38	100	1	17	21	17	21	0.447368	38.2632	38	38	34	34	1	1	no	A/A	No	1	148.406	0	37	0
SL4.0ch07	61289458		Deletion	A	-	No	1		Homozygous	33	34	97.0588	1	18	15	18	16	0.454545	35.9091	33	34	31	31	0.999853	1	no	-/-	No	1	88.6836	1	35	2.85714
SL4.0ch07	61360951		SNV	A	T	No	1		Homozygous	25	25	100	1	11	14	11	14	0.44	35.36	25	25	23	22	1	1	no	T/T	No	1	110.066	0	30	0
SL4.0ch07	61488314		Deletion	T	-	No	1		Homozygous	26	26	100	1	11	15	11	15	0.423077	33.0385	26	26	22	25	1	1	no	-/-	No	1	118.192	0	34	0
SL4.0ch07	61786728		SNV	T	G	No	1		Homozygous	33	33	100	1	19	14	19	14	0.424242	36.7879	33	33	30	30	1	1	no	G/G	No	1	132.556	0	31	0
SL4.0ch07	61795267		SNV	C	T	No	1		Homozygous	22	22	100	1	10	12	10	12	0.454545	34.5455	22	22	20	19	1	1	no	T/T	No	1	101.038	0	26	0
SL4.0ch07	61828543		Deletion	A	-	No	1		Homozygous	28	30	93.3333	0.999998	8	20	9	21	0.285714	36.4286	28	30	25	24	0.999543	1	no	-/-	No	1	56.4888	0	38	0
SL4.0ch07	62603230		SNV	C	T	No	1		Homozygous	24	24	100	1	8	16	8	16	0.333333	36.9167	24	24	22	21	1	1	no	T/T	No	1	107.06	0	35	0
SL4.0ch07	62896424		Deletion	T	-	No	1		Homozygous	25	26	96.1538	1	15	10	16	10	0.4	36.2	25	26	24	24	0.998017	1	no	-/-	No	1	64.4017	1	29	3.44828
SL4.0ch07	63529634		SNV	C	T	No	1		Homozygous	37	37	100	1	19	18	19	18	0.486486	38.5946	37	37	36	36	1	1	no	T/T	No	1	146.122	0	38	0
SL4.0ch07	64390614		Deletion	A	-	No	1		Homozygous	33	38	86.8421	0.999909	13	20	16	22	0.393939	36.7576	33	38	30	30	0.969292	1	no	-/-	No	1	40.4269	0	42	0
SL4.0ch07	64441562		SNV	T	C	No	1		Homozygous	30	30	100	1	9	21	9	21	0.3	38.1667	30	30	29	29	1	1	no	C/C	No	1	123.556	0	40	0
SL4.0ch07	64610838		SNV	T	A	No	1		Homozygous	37	37	100	1	21	16	21	16	0.432432	37.8378	37	37	34	36	1	1	no	A/A	No	1	146.993	0	38	0
SL4.0ch07	64776583		Deletion	A	-	No	1		Homozygous	36	39	92.3077	1	14	22	15	24	0.388889	36.7778	36	39	30	31	0.998287	1	no	-/-	No	1	68.7888	0	36	0
SL4.0ch07	64804757		Deletion	A	-	No	1		Homozygous	23	26	88.4615	0.999445	10	13	11	15	0.434783	36.6087	23	26	23	23	0.99521	1	no	-/-	No	1	32.5537	0	36	0
SL4.0ch07	65252599		SNV	A	T	No	1		Homozygous	40	40	100	1	17	23	17	23	0.425	37.375	40	40	36	37	1	1	no	T/T	No	1	154.775	0	33	0
SL4.0ch07	65365336		SNV	A	C	No	1		Homozygous	30	30	100	1	17	13	17	13	0.433333	37.3	30	30	29	29	1	1	no	C/C	No	1	123.553	0	35	0
SL4.0ch07	67287353		Deletion	A	-	No	1		Homozygous	29	31	93.5484	0.999999	11	18	12	19	0.37931	37.0345	29	31	29	29	0.999931	1	no	-/-	No	1	59.2763	0	25	0
SL4.0ch07	67472088		SNV	G	T	No	1		Homozygous	22	22	100	1	14	8	14	8	0.363636	37.5	22	22	18	18	1	1	no	T/T	No	1	101.042	0	22	0
SL4.0ch07	67753570		SNV	A	T	No	1		Homozygous	34	34	100	1	15	19	15	19	0.441176	38.3824	34	34	31	31	1	1	no	T/T	No	1	137.116	0	28	0
SL4.0ch08	199899^199900		Insertion	-	A	No	1		Homozygous	20	25	80	0.852902	5	15	6	19	0.25	37.4	20	25	18	19	0.91344	1	no	A/A	No	1	8.32394	0	22	0
SL4.0ch08	307563..307564		Deletion	TT	-	No	2		Homozygous	36	38	94.7368	1	16	20	16	22	0.444444	33.5556	36	38	30	30	0.987574	1	no	-/-	No	1	200	0	37	0
SL4.0ch08	880187		Deletion	T	-	No	1		Homozygous	26	32	81.25	0.922862	11	15	15	17	0.423077	37.4615	26	32	24	24	0.693069	0.999775	no	-/-	No	1	11.1273	0	39	0
SL4.0ch08	1434408		Deletion	T	-	No	1		Homozygous	34	36	94.4444	1	23	11	25	11	0.323529	36.5882	34	36	29	29	0.993667	1	no	-/-	No	1	73.0784	1	36	2.77778
SL4.0ch08	2165307		Deletion	T	-	No	1		Homozygous	27	30	90	0.999956	12	15	12	18	0.444444	37.2963	27	30	26	26	0.990495	0.999825	no	-/-	No	1	43.5662	0	28	0
SL4.0ch08	2887609		SNV	C	G	No	1		Homozygous	28	28	100	1	16	12	16	12	0.428571	39.8571	28	28	27	27	1	1	no	G/G	No	1	117.514	0	39	0
SL4.0ch08	2981533^2981534		Insertion	-	A	No	1		Homozygous	23	25	92	0.999975	7	16	8	17	0.304348	38.1739	23	25	21	21	0.959415	1	no	A/A	No	1	45.9957	0	20	0
SL4.0ch08	3410509		Deletion	A	-	No	1		Homozygous	26	30	86.6667	0.99919	9	17	11	19	0.346154	36.8846	26	30	22	23	0.990468	1	no	-/-	No	1	30.9173	0	35	0
SL4.0ch08	3595053		SNV	C	T	No	1		Homozygous	27	27	100	1	14	14	14	14	0.5	38.0741	28	28	25	25	1	1	no	T/T	No	1	116.092	0	35	0
SL4.0ch08	3907987		Deletion	T	-	No	1		Homozygous	30	34	88.2353	0.999892	14	16	15	19	0.466667	36.6333	30	34	28	28	0.985551	1	no	-/-	No	1	39.6851	0	25	0
SL4.0ch08	4222066		SNV	T	C	No	1		Homozygous	24	24	100	1	12	12	12	12	0.5	38.4167	24	24	23	23	1	1	no	C/C	No	1	105.491	0	21	0
SL4.0ch08	4412792..4412793		Deletion	AA	-	No	2		Homozygous	25	31	80.6452	1	8	17	11	20	0.32	36.24	25	31	23	23	0.911571	0.999801	no	-/-	No	1	200	0	22	0
SL4.0ch08	4692186		Deletion	C	-	No	1		Homozygous	32	32	100	1	13	19	13	19	0.40625	38	32	32	28	28	1	1	no	-/-	No	1	138.34	0	32	0
SL4.0ch08	5256842		Deletion	T	-	No	1		Homozygous	22	25	88	0.998912	10	12	12	13	0.454545	36.1818	22	25	22	22	0.995906	1	no	-/-	No	1	29.6329	0	42	0
SL4.0ch08	5259637		SNV	G	C	No	1		Homozygous	34	34	100	1	19	15	19	15	0.441176	37.2941	34	34	31	31	1	1	no	C/C	No	1	135.637	0	49	0
SL4.0ch08	5345802		SNV	C	T	No	1		Homozygous	28	28	100	1	7	21	7	21	0.25	35.3214	28	28	24	25	1	1	no	T/T	No	1	119.096	0	33	0
SL4.0ch08	5858577		SNV	G	A	No	1		Homozygous	27	27	100	1	13	14	13	14	0.481481	38.037	27	27	25	25	1	1	no	A/A	No	1	116.067	0	38	0
SL4.0ch08	6021150		Deletion	A	-	No	1		Homozygous	33	36	91.6667	0.999999	17	16	18	18	0.484848	37.4242	33	36	30	30	0.999357	1	no	-/-	No	1	60.4264	0	41	0
SL4.0ch08	6071522		Deletion	A	-	No	1		Homozygous	32	37	86.4865	0.999698	17	15	19	18	0.46875	35.2188	32	37	28	28	0.97342	1	no	-/-	No	1	35.1935	0	31	0
SL4.0ch08	7529123		Deletion	T	-	No	1		Homozygous	27	33	81.8182	0.900178	12	15	14	19	0.444444	34.4815	27	33	24	24	0.952754	1	no	-/-	No	1	10.0077	0	30	0
SL4.0ch08	7663639^7663640		Insertion	-	A	No	1		Homozygous	21	25	84	0.991011	9	12	11	14	0.428571	38.4286	21	25	21	20	0.939193	1	no	A/A	No	1	20.4628	0	36	0
SL4.0ch08	8809609		SNV	G	T	No	1		Homozygous	41	41	100	1	20	21	20	21	0.487805	38.1707	41	41	38	38	1	1	no	T/T	No	1	154.775	0	31	0
SL4.0ch08	8813537		SNV	C	T	No	1		Homozygous	31	31	100	1	11	20	11	20	0.354839	36.5484	31	31	29	30	1	1	no	T/T	No	1	128.125	0	35	0
SL4.0ch08	8857969		SNV	T	A	No	1		Homozygous	34	34	100	1	21	13	21	13	0.382353	37.7941	34	34	32	32	1	1	no	A/A	No	1	137.042	0	43	0
SL4.0ch08	8862971		SNV	C	T	No	1		Homozygous	29	29	100	1	14	15	14	15	0.482759	37.7931	29	29	28	28	1	1	no	T/T	No	1	122.114	1	41	2.43902
SL4.0ch08	8977898		SNV	A	G	No	1		Homozygous	28	28	100	1	14	14	14	14	0.5	39	28	28	26	26	1	1	no	G/G	No	1	117.513	0	46	0
SL4.0ch08	9835084		SNV	C	A	No	1		Homozygous	45	45	100	1	18	27	18	27	0.4	37.2	45	45	39	39	1	1	no	A/A	No	1	159.546	0	39	0
SL4.0ch08	10087000		SNV	G	A	No	1		Homozygous	24	24	100	1	18	6	18	6	0.25	33.7917	24	24	24	22	1	1	no	A/A	No	1	107.03	0	26	0
SL4.0ch08	10218291		SNV	G	A	No	1		Homozygous	28	28	100	1	18	10	18	10	0.357143	35.2857	28	28	25	25	1	1	no	A/A	No	1	119.072	0	29	0
SL4.0ch08	10369927		SNV	A	C	No	1		Homozygous	26	26	100	1	17	9	17	9	0.346154	36.6538	26	26	24	24	1	1	no	C/C	No	1	111.513	0	35	0
SL4.0ch08	10390815		SNV	C	G	No	1		Homozygous	43	43	100	1	22	21	22	21	0.488372	37.7209	43	43	36	36	1	1	no	G/G	No	1	154.775	0	39	0
SL4.0ch08	10650688^10650689		Insertion	-	A	No	1		Homozygous	29	30	96.6667	1	7	22	7	23	0.241379	37.3103	29	30	25	25	0.999805	1	no	A/A	No	1	81.2859	0	37	0
SL4.0ch08	10650690		SNV	C	A	No	1		Homozygous	29	29	100	1	7	22	7	22	0.241379	34.069	29	29	25	25	1	1	no	A/A	No	1	122.077	0	38	0
SL4.0ch08	10922032		SNV	C	A	No	1		Homozygous	42	42	100	1	25	17	25	17	0.404762	37.381	42	42	39	39	1	1	no	A/A	No	1	200	0	35	0
SL4.0ch08	11204172		SNV	A	T	No	1		Homozygous	38	38	100	1	22	16	22	16	0.421053	34.3421	38	38	32	33	1	1	no	T/T	No	1	149.546	0	27	0
SL4.0ch08	11297154		SNV	T	C	No	1		Homozygous	26	26	100	1	13	13	13	13	0.5	38.1154	26	26	25	25	1	1	no	C/C	No	1	111.515	0	34	0
SL4.0ch08	11547517		SNV	G	C	No	1		Homozygous	33	33	100	1	15	18	15	18	0.454545	36.9091	33	33	30	30	1	1	no	C/C	No	1	132.582	0	40	0
SL4.0ch08	11765217		SNV	C	A	No	1		Homozygous	35	35	100	1	22	13	22	13	0.371429	37.5429	35	35	32	33	1	1	no	A/A	No	1	140.151	0	46	0
SL4.0ch08	12843941		SNV	G	T	No	1		Homozygous	33	33	100	1	17	16	17	16	0.484848	38	33	33	29	29	1	1	no	T/T	No	1	134.168	0	43	0
SL4.0ch08	12946140		SNV	G	A	No	1		Homozygous	30	30	100	1	18	12	18	12	0.4	38.3333	30	30	28	28	1	1	no	A/A	No	1	125.095	0	32	0
SL4.0ch08	13172945		SNV	G	T	No	1		Homozygous	32	32	100	1	18	14	18	14	0.4375	35	32	32	29	29	1	1	no	T/T	No	1	131.12	1	31	3.22581
SL4.0ch08	13229958..13229959		MNV	CA	GG	No	2		Homozygous	30	30	100	1	18	12	18	12	0.4	38.5333	30	30	29	29	1	1	no	GG/GG	No	1	200	0	45	0
SL4.0ch08	14034923		SNV	C	T	No	1		Homozygous	30	30	100	1	17	14	17	14	0.451613	36.3333	31	31	27	24	1	1	no	T/T	No	1	125.123	0	29	0
SL4.0ch08	14803757		SNV	C	T	No	1		Homozygous	23	23	100	1	12	11	12	11	0.478261	38.3478	23	23	21	21	1	1	no	T/T	No	1	104.052	0	20	0
SL4.0ch08	14923370		SNV	G	A	No	1		Homozygous	36	36	100	1	15	21	15	21	0.416667	38.6389	36	36	35	35	1	1	no	A/A	No	1	143.313	0	35	0
SL4.0ch08	15194165		SNV	C	T	No	1		Homozygous	31	31	100	1	14	17	14	17	0.451613	36.6129	31	31	30	30	1	1	no	T/T	No	1	128.131	0	32	0
SL4.0ch08	16109997		SNV	T	G	No	1		Homozygous	30	30	100	1	18	12	18	12	0.4	36.1333	30	30	27	29	1	1	no	G/G	No	1	123.532	0	27	0
SL4.0ch08	16642795		SNV	C	T	No	1		Homozygous	37	37	100	1	21	16	21	16	0.432432	38.2973	37	37	34	34	1	1	no	T/T	No	1	145.744	0	36	0
SL4.0ch08	16864218		SNV	T	G	No	1		Homozygous	37	37	100	1	16	21	16	21	0.432432	39	37	37	31	32	1	1	no	G/G	No	1	144.494	0	28	0
SL4.0ch08	17785476		SNV	C	T	No	1		Homozygous	31	31	100	1	23	8	23	8	0.258065	35.2581	31	31	25	25	1	1	no	T/T	No	1	128.125	0	46	0
SL4.0ch08	18013350		SNV	C	T	No	1		Homozygous	28	28	100	1	17	11	17	11	0.392857	36.9286	28	28	27	26	1	1	no	T/T	No	1	119.1	0	48	0
SL4.0ch08	18414828		Deletion	T	-	No	1		Homozygous	24	26	92.3077	0.999947	11	13	12	14	0.458333	37.0833	24	26	22	22	0.998973	1	no	-/-	No	1	42.7578	0	29	0
SL4.0ch08	18507317		SNV	T	C	No	1		Homozygous	41	41	100	1	17	24	17	24	0.414634	38.561	41	41	36	36	1	1	no	C/C	No	1	156.536	0	40	0
SL4.0ch08	19108015		SNV	C	T	No	1		Homozygous	32	40	80	0.774044	19	13	19	21	0.40625	38.375	32	40	30	30	0.956767	0.843058	no	T/T	No	1	6.45976	0	68	0
SL4.0ch08	19181657		SNV	C	A	No	1		Homozygous	36	36	100	1	23	13	23	13	0.361111	38.25	36	36	29	29	1	1	no	A/A	No	1	143.525	0	36	0
SL4.0ch08	19252171		SNV	T	A	No	1		Homozygous	37	37	100	1	25	12	25	12	0.324324	37.8649	37	37	33	32	1	1	no	A/A	No	1	146.536	0	33	0
SL4.0ch08	19296352		SNV	T	A	No	1		Homozygous	29	29	100	1	17	12	17	12	0.413793	38.2759	29	29	26	26	1	1	no	A/A	No	1	122.084	0	30	0
SL4.0ch08	19474272		SNV	T	G	No	1		Homozygous	31	31	100	1	17	14	17	14	0.451613	37.0645	31	31	29	29	1	1	no	G/G	No	1	126.536	0	36	0
SL4.0ch08	19613265		SNV	G	T	No	1		Homozygous	34	34	100	1	17	17	17	17	0.5	37.7647	34	34	30	32	1	1	no	T/T	No	1	137.14	0	32	0
SL4.0ch08	20782575		SNV	A	G	No	1		Homozygous	31	31	100	1	13	18	13	18	0.419355	38.4516	31	31	29	29	1	1	no	G/G	No	1	126.544	0	41	0
SL4.0ch08	20917951		SNV	C	A	No	1		Homozygous	34	34	100	1	13	21	13	21	0.382353	39.3235	34	34	31	31	1	1	no	A/A	No	1	137.091	0	45	0
SL4.0ch08	22140111		SNV	G	T	No	1		Homozygous	35	35	100	1	10	25	10	25	0.285714	38.1429	35	35	30	30	1	1	no	T/T	No	1	140.252	0	34	0
SL4.0ch08	22243719		SNV	G	A	No	1		Homozygous	37	37	100	1	20	17	20	17	0.459459	37.8378	37	37	36	36	1	1	no	A/A	No	1	146.993	0	32	0
SL4.0ch08	23434012		SNV	G	T	No	1		Homozygous	27	27	100	1	16	11	16	11	0.407407	36.8519	27	27	25	24	1	1	no	T/T	No	1	116.092	0	33	0
SL4.0ch08	24091184		SNV	C	T	No	1		Homozygous	42	42	100	1	22	20	22	20	0.47619	38.9524	42	42	40	40	1	1	no	T/T	No	1	200	0	33	0
SL4.0ch08	24236376^24236377		Insertion	-	T	No	1		Homozygous	31	36	86.1111	0.999847	19	12	20	16	0.387097	36.4516	31	36	29	28	0.896534	0.994917	no	T/T	No	1	38.1513	0	34	0
SL4.0ch08	24700141		SNV	G	T	No	1		Homozygous	27	27	100	1	10	17	10	17	0.37037	39.037	27	27	27	27	1	1	no	T/T	No	1	116.094	0	43	0
SL4.0ch08	24700143		SNV	T	C	No	1		Homozygous	27	27	100	1	10	17	10	17	0.37037	39.3333	27	27	27	27	1	1	no	C/C	No	1	114.526	0	41	0
SL4.0ch08	24914594		Deletion	C	-	No	1		Homozygous	25	29	86.2069	0.842595	10	15	13	16	0.4	27.28	25	29	23	23	0.96093	0.999333	no	-/-	No	1	8.02981	0	24	0
SL4.0ch08	25231316		SNV	C	T	No	1		Homozygous	37	37	100	1	19	18	19	18	0.486486	37.9459	37	37	33	33	1	1	no	T/T	No	1	146.122	0	37	0
SL4.0ch08	25365889		SNV	T	C	No	1		Homozygous	32	32	100	1	19	13	19	13	0.40625	39	32	32	31	31	1	1	no	C/C	No	1	129.59	0	36	0
SL4.0ch08	25761692		SNV	A	G	No	1		Homozygous	36	36	100	1	17	19	17	19	0.472222	37.7778	36	36	33	33	1	1	no	G/G	No	1	141.622	0	22	0
SL4.0ch08	25883239		SNV	C	T	No	1		Homozygous	30	30	100	1	14	16	14	16	0.466667	37.4667	30	30	27	28	1	1	no	T/T	No	1	125.116	0	40	0
SL4.0ch08	25982284		Deletion	A	-	No	1		Homozygous	27	33	81.8182	0.959101	15	12	19	14	0.444444	37	27	33	25	26	0.877579	1	no	-/-	No	1	13.8829	0	45	0
SL4.0ch08	26035095		SNV	G	A	No	1		Homozygous	37	37	100	1	22	15	22	15	0.405405	38.1351	37	37	35	35	1	1	no	A/A	No	1	146.324	0	36	0
SL4.0ch08	26376634		SNV	C	T	No	1		Homozygous	27	27	100	1	11	16	11	16	0.407407	36.1852	27	27	23	24	1	1	no	T/T	No	1	116.089	0	26	0
SL4.0ch08	26575054		SNV	C	A	No	1		Homozygous	37	37	100	1	14	23	14	23	0.378378	39.027	37	37	34	34	1	1	no	A/A	No	1	146.122	0	43	0
SL4.0ch08	26592606		SNV	G	A	No	1		Homozygous	31	31	100	1	16	16	16	16	0.5	37.2903	32	32	28	28	1	1	no	A/A	No	1	128.106	0	36	0
SL4.0ch08	27671694		SNV	T	C	No	1		Homozygous	34	34	100	1	19	15	19	15	0.441176	39.1176	34	34	30	30	1	1	no	C/C	No	1	135.619	0	30	0
SL4.0ch08	28688393		SNV	C	A	No	1		Homozygous	36	36	100	1	16	20	16	20	0.444444	37.4444	36	36	35	35	1	1	no	A/A	No	1	143.525	0	31	0
SL4.0ch08	28714133		SNV	C	T	No	1		Homozygous	36	36	100	1	21	15	21	15	0.416667	37.6667	36	36	31	31	1	1	no	T/T	No	1	143.211	0	32	0
SL4.0ch08	29159436		SNV	C	A	No	1		Homozygous	34	34	100	1	18	16	18	16	0.470588	38.5588	34	34	30	30	1	1	no	A/A	No	1	137.091	0	28	0
SL4.0ch08	29445221^29445222		Insertion	-	A	No	1		Homozygous	32	34	94.1176	1	18	14	18	16	0.4375	36.9062	32	34	30	30	0.998752	1	no	A/A	No	1	71.0919	0	44	0
SL4.0ch08	30382073		Deletion	T	-	No	1		Homozygous	31	31	100	1	10	21	10	21	0.322581	31.6774	31	31	28	28	1	1	no	-/-	No	1	133.231	0	37	0
SL4.0ch08	30484808		SNV	T	A	No	1		Homozygous	34	34	100	1	13	21	13	21	0.382353	37.4706	34	34	29	30	1	1	no	A/A	No	1	137.116	0	31	0
SL4.0ch08	30578727		SNV	C	T	No	1		Homozygous	37	37	100	1	21	16	21	16	0.432432	38.5676	37	37	33	33	1	1	no	T/T	No	1	146.122	0	56	0
SL4.0ch08	30666039		SNV	G	T	No	1		Homozygous	43	43	100	1	21	23	21	23	0.477273	38.2791	44	44	41	41	1	1	no	T/T	No	1	200	0	47	0
SL4.0ch08	30753825		SNV	C	A	No	1		Homozygous	29	29	100	1	13	16	13	16	0.448276	37.2759	29	29	28	28	1	1	no	A/A	No	1	122.083	0	32	0
SL4.0ch08	31640654		SNV	G	T	No	1		Homozygous	38	38	100	1	26	12	26	12	0.315789	38.5526	38	38	29	31	1	1	no	T/T	No	1	149.546	0	45	0
SL4.0ch08	31968667		SNV	C	T	No	1		Homozygous	32	32	100	1	16	16	16	16	0.5	38.5938	32	32	30	30	1	1	no	T/T	No	1	131.139	0	41	0
SL4.0ch08	32756085		SNV	C	A	No	1		Homozygous	35	35	100	1	21	14	21	14	0.4	37.0571	35	35	34	34	1	1	no	A/A	No	1	140.151	0	41	0
SL4.0ch08	33218401		Deletion	T	-	No	1		Homozygous	39	44	88.6364	0.999996	18	21	19	25	0.461538	37.5385	39	44	35	34	0.99447	1	no	-/-	No	1	54.4553	0	34	0
SL4.0ch08	33705945^33705946		Insertion	-	A	No	1		Homozygous	24	28	85.7143	0.998678	12	12	14	14	0.5	37.8333	24	28	24	24	0.900201	1	no	A/A	No	1	28.7888	0	34	0
SL4.0ch08	34164649		SNV	C	A	No	1		Homozygous	34	34	100	1	19	15	19	15	0.441176	38.0588	34	34	32	32	1	1	no	A/A	No	1	137.066	0	34	0
SL4.0ch08	34302715..34302716		Deletion	TT	-	No	2		Homozygous	24	28	85.7143	1	13	11	14	14	0.458333	36.7917	24	28	20	20	0.988547	1	no	-/-	No	1	200	0	33	0
SL4.0ch08	34328111		SNV	T	G	No	1		Homozygous	23	23	100	1	11	12	11	12	0.478261	35.087	23	23	21	22	1	1	no	G/G	No	1	102.457	0	49	0
SL4.0ch08	34659774		SNV	A	C	No	1		Homozygous	31	31	100	1	9	22	9	22	0.290323	39.0645	31	31	30	31	1	1	no	C/C	No	1	126.568	0	42	0
SL4.0ch08	34877946		SNV	G	A	No	1		Homozygous	26	28	92.8571	0.999986	12	14	14	14	0.461538	38.4615	26	28	25	25	0.999523	1	no	A/A	No	1	48.6526	0	38	0
SL4.0ch08	35695794		SNV	G	T	No	1		Homozygous	27	27	100	1	17	10	17	10	0.37037	38.963	27	27	26	26	1	1	no	T/T	No	1	116.093	0	47	0
SL4.0ch08	35933293		Deletion	A	-	No	1		Homozygous	27	28	96.4286	1	12	15	12	16	0.444444	37.6667	27	28	26	25	0.999982	1	no	-/-	No	1	70.1475	0	43	0
SL4.0ch08	36063216		SNV	G	T	No	1		Homozygous	37	37	100	1	19	18	19	18	0.486486	38.5676	37	37	34	34	1	1	no	T/T	No	1	146.122	0	28	0
SL4.0ch08	36503189		Deletion	T	-	No	1		Homozygous	20	22	90.9091	0.999607	6	14	7	15	0.3	37.2	20	22	20	20	0.997896	1	no	-/-	No	1	34.0553	1	25	4
SL4.0ch08	38286668		SNV	A	G	No	1		Homozygous	34	34	100	1	14	20	14	20	0.411765	37.6765	34	34	30	29	1	1	no	G/G	No	1	135.584	0	31	0
SL4.0ch08	38484753		Deletion	A	-	No	1		Homozygous	38	45	84.4444	0.999634	17	21	20	25	0.447368	37.6579	38	45	35	35	0.893166	1	no	-/-	No	1	34.3657	0	27	0
SL4.0ch08	39089773		SNV	G	T	No	1		Homozygous	34	34	100	1	25	9	25	9	0.264706	34.9412	34	34	30	29	1	1	no	T/T	No	1	137.116	0	41	0
SL4.0ch08	39436863		Deletion	T	-	No	1		Homozygous	22	25	88	0.998912	12	10	12	13	0.454545	34.9091	22	25	20	20	0.922653	0.994143	no	-/-	No	1	29.6329	0	34	0
SL4.0ch08	40375801		SNV	C	A	No	1		Homozygous	22	22	100	1	14	8	14	8	0.363636	36.8182	22	22	22	22	1	1	no	A/A	No	1	101.016	0	32	0
SL4.0ch08	40403013		SNV	G	T	No	1		Homozygous	22	22	100	1	13	9	13	9	0.409091	38.3182	22	22	21	21	1	1	no	T/T	No	1	101.042	0	33	0
SL4.0ch08	40633621		Deletion	A	-	No	1		Homozygous	39	39	100	1	22	17	22	17	0.435897	38.1282	39	39	36	36	1	1	no	-/-	No	1	200	0	47	0
SL4.0ch08	41093482		SNV	A	G	No	1		Homozygous	39	39	100	1	26	13	26	13	0.333333	38.7436	39	39	38	38	1	1	no	G/G	No	1	150.003	0	44	0
SL4.0ch08	41122907		SNV	C	A	No	1		Homozygous	31	31	100	1	13	18	13	18	0.419355	38.2258	31	31	26	25	1	1	no	A/A	No	1	128.116	0	34	0
SL4.0ch08	41273638		SNV	A	G	No	1		Homozygous	21	21	100	1	11	10	11	10	0.47619	38.6667	21	21	19	19	1	1	no	G/G	No	1	96.4418	0	43	0
SL4.0ch08	42252726		SNV	C	G	No	1		Homozygous	40	40	100	1	18	22	18	22	0.45	37.35	40	40	36	36	1	1	no	G/G	No	1	154.775	0	43	0
SL4.0ch08	42277310		SNV	G	C	No	1		Homozygous	25	25	100	1	12	13	12	13	0.48	35.24	25	25	24	23	1	1	no	C/C	No	1	108.497	0	34	0
SL4.0ch08	42912011		SNV	G	A	No	1		Homozygous	27	27	100	1	14	13	14	13	0.481481	36.1852	27	27	25	25	1	1	no	A/A	No	1	116.064	0	31	0
SL4.0ch08	43340635		SNV	C	T	No	1		Homozygous	30	30	100	1	11	19	11	19	0.366667	34.8333	30	30	26	25	1	1	no	T/T	No	1	125.11	0	26	0
SL4.0ch08	44684862		SNV	A	C	No	1		Homozygous	21	21	100	1	13	8	13	8	0.380952	37.4762	21	21	20	20	1	1	no	C/C	No	1	96.4552	0	36	0
SL4.0ch08	45547382		SNV	T	A	No	1		Homozygous	33	33	100	1	16	17	16	17	0.484848	38.6364	33	33	30	30	1	1	no	A/A	No	1	134.143	0	31	0
SL4.0ch08	45636910		Deletion	A	-	No	1		Homozygous	31	37	83.7838	0.996739	14	17	18	19	0.451613	37.3548	31	37	31	29	0.972857	1	no	-/-	No	1	24.8659	0	30	0
SL4.0ch08	45704098		SNV	C	A	No	1		Homozygous	23	23	100	1	9	14	9	14	0.391304	37.6957	23	23	21	21	1	1	no	A/A	No	1	104.027	0	27	0
SL4.0ch08	45877894		SNV	A	G	No	1		Homozygous	28	28	100	1	11	17	11	17	0.392857	36.6786	28	28	27	27	1	1	no	G/G	No	1	117.511	0	37	0
SL4.0ch08	46465191		SNV	A	T	No	1		Homozygous	35	35	100	1	18	17	18	17	0.485714	38.8	35	35	34	34	1	1	no	T/T	No	1	140.201	0	37	0
SL4.0ch08	46687619		SNV	C	A	No	1		Homozygous	31	31	100	1	16	15	16	15	0.483871	38.2258	31	31	25	25	1	1	no	A/A	No	1	128.11	0	38	0
SL4.0ch08	47866944		SNV	A	T	No	1		Homozygous	35	35	100	1	12	23	12	23	0.342857	38.7714	35	35	31	31	1	1	no	T/T	No	1	140.355	0	49	0
SL4.0ch08	49260363		SNV	C	G	No	1		Homozygous	27	27	100	1	14	13	14	13	0.481481	37.0741	27	27	26	26	1	1	no	G/G	No	1	114.502	0	30	0
SL4.0ch08	49343451		SNV	C	A	No	1		Homozygous	38	39	97.4359	1	14	24	14	25	0.368421	38.5263	38	39	34	34	0.999632	1	no	A/A	No	1	108.827	0	40	0
SL4.0ch08	49430731		Deletion	A	-	No	1		Homozygous	35	39	89.7436	0.999997	16	19	16	23	0.457143	36.2571	35	39	31	31	0.966886	0.9996	no	-/-	No	1	56.001	0	39	0
SL4.0ch08	50140384		SNV	G	T	No	1		Homozygous	23	23	100	1	9	14	9	14	0.391304	34.3478	23	23	23	22	1	1	no	T/T	No	1	104.046	0	35	0
SL4.0ch08	50373641		SNV	C	T	No	1		Homozygous	38	38	100	1	21	17	21	17	0.447368	37.6053	38	38	36	36	1	1	no	T/T	No	1	150.515	0	29	0
SL4.0ch08	50715509		SNV	T	G	No	1		Homozygous	33	33	100	1	17	16	17	16	0.484848	37.9394	33	33	31	31	1	1	no	G/G	No	1	132.582	0	41	0
SL4.0ch08	50737403		Deletion	A	-	No	1		Homozygous	39	42	92.8571	1	20	19	20	22	0.487179	37.5641	39	42	35	35	0.994966	1	no	-/-	No	1	77.1512	0	37	0
SL4.0ch08	51163343		SNV	A	T	No	1		Homozygous	28	28	100	1	18	10	18	10	0.357143	38.6071	28	28	26	26	1	1	no	T/T	No	1	119.102	0	28	0
SL4.0ch08	51350231		SNV	G	T	No	1		Homozygous	25	25	100	1	12	13	12	13	0.48	36.4	25	25	24	24	1	1	no	T/T	No	1	110.07	0	33	0
SL4.0ch08	51626023		SNV	C	T	No	1		Homozygous	31	31	100	1	12	19	12	19	0.387097	34.9032	31	31	28	29	1	1	no	T/T	No	1	128.131	0	33	0
SL4.0ch08	51851582		SNV	G	T	No	1		Homozygous	28	28	100	1	16	12	16	12	0.428571	37.6071	28	28	26	27	1	1	no	T/T	No	1	119.102	0	33	0
SL4.0ch08	52492220		SNV	G	A	No	1		Homozygous	22	22	100	1	10	12	10	12	0.454545	36.8636	22	22	20	20	1	1	no	A/A	No	1	101.016	0	20	0
SL4.0ch08	52853322		SNV	G	A	No	1		Homozygous	27	27	100	1	16	11	16	11	0.407407	36.3704	27	27	25	26	1	1	no	A/A	No	1	116.062	0	28	0
SL4.0ch08	52870212		Deletion	A	-	No	1		Homozygous	28	31	90.3226	0.999978	12	16	13	18	0.428571	34.6786	28	31	27	25	0.999819	1	no	-/-	No	1	46.4881	0	32	0
SL4.0ch08	54030707		SNV	T	C	No	1		Homozygous	24	24	100	1	12	12	12	12	0.5	37.9583	24	24	24	24	1	1	no	C/C	No	1	105.493	0	44	0
SL4.0ch08	54166283		SNV	A	G	No	1		Homozygous	27	27	100	1	14	13	14	13	0.481481	39.0741	27	27	27	27	1	1	no	G/G	No	1	114.504	0	12	0
SL4.0ch08	54373290		Deletion	T	-	No	1		Homozygous	23	26	88.4615	0.998994	16	7	17	9	0.304348	36.3913	23	26	22	22	0.99914	0.998361	no	-/-	No	1	29.9741	1	24	4.16667
SL4.0ch08	54533913		Deletion	G	-	No	1		Homozygous	35	35	100	1	21	14	21	14	0.4	37	35	35	30	30	1	1	no	-/-	No	1	147.505	0	42	0
SL4.0ch08	54741788		Deletion	T	-	No	1		Homozygous	22	27	81.4815	0.90177	9	13	13	14	0.409091	36.1818	22	27	20	20	0.848521	0.98597	no	-/-	No	1	10.0776	0	32	0
SL4.0ch08	55325446		SNV	T	C	No	1		Homozygous	27	27	100	1	15	12	15	12	0.444444	38.9259	27	27	26	26	1	1	no	C/C	No	1	114.526	0	24	0
SL4.0ch08	55729841		SNV	T	C	No	1		Homozygous	29	29	100	1	19	10	19	10	0.344828	36.6897	29	29	27	26	1	1	no	C/C	No	1	120.541	0	32	0
SL4.0ch08	56308382		SNV	A	T	No	1		Homozygous	22	22	100	1	12	10	12	10	0.454545	38.0909	22	22	21	21	1	1	no	T/T	No	1	101.042	0	29	0
SL4.0ch08	56963878		Deletion	T	-	No	1		Homozygous	21	23	91.3043	0.999793	9	12	10	13	0.428571	35.8095	21	23	21	21	0.995558	1	no	-/-	No	1	36.8417	0	23	0
SL4.0ch08	57121738		Deletion	A	-	No	1		Homozygous	23	24	95.8333	0.999999	12	11	13	11	0.478261	37.087	23	24	20	21	0.999361	1	no	-/-	No	1	58.6775	1	37	2.7027
SL4.0ch08	57604442		SNV	G	A	No	1		Homozygous	21	21	100	1	11	10	11	10	0.47619	37.2381	21	21	19	19	1	1	no	A/A	No	1	98.0055	0	50	0
SL4.0ch08	57923818		Deletion	T	-	No	1		Homozygous	35	36	97.2222	1	16	19	16	20	0.457143	35.3714	35	36	30	30	0.999844	1	no	-/-	No	1	94.4694	0	36	0
SL4.0ch08	59264146		SNV	C	G	No	1		Homozygous	33	33	100	1	14	19	14	19	0.424242	38	33	33	32	32	1	1	no	G/G	No	1	132.548	0	45	0
SL4.0ch08	59633618		SNV	G	A	No	1		Homozygous	31	31	100	1	16	15	16	15	0.483871	38.4839	31	31	30	29	1	1	no	A/A	No	1	128.106	0	27	0
SL4.0ch08	60453909		SNV	T	G	No	1		Homozygous	33	33	100	1	19	14	19	14	0.424242	38.1212	33	33	31	31	1	1	no	G/G	No	1	132.574	0	41	0
SL4.0ch08	60563176^60563177		Insertion	-	A	No	1		Homozygous	28	33	84.8485	0.998985	14	14	17	16	0.5	39.4643	28	33	25	25	0.989116	1	no	A/A	No	1	29.9364	0	29	0
SL4.0ch08	61795526		Deletion	T	-	No	1		Homozygous	26	32	81.25	0.922863	15	11	18	14	0.423077	37.0769	26	32	23	24	0.969366	1	no	-/-	No	1	11.1274	1	38	2.63158
SL4.0ch08	62068603		Deletion	A	-	No	1		Homozygous	27	29	93.1034	0.999996	11	16	12	17	0.407407	35.4444	27	29	25	25	0.999613	1	no	-/-	No	1	53.7013	0	36	0
SL4.0ch08	63123461		Deletion	A	-	No	1		Homozygous	32	34	94.1176	0.999999	17	15	18	16	0.46875	35.7188	32	34	30	31	0.999961	1	no	-/-	No	1	62.5131	0	42	0
SL4.0ch08	63219459		SNV	A	C	No	1		Homozygous	37	37	100	1	15	22	15	22	0.405405	37.3243	37	37	33	33	1	1	no	C/C	No	1	144.361	0	32	0
SL4.0ch09	1903896		Deletion	T	-	No	1		Homozygous	28	28	100	1	15	14	15	14	0.482759	38.1071	29	29	26	26	1	1	no	-/-	No	1	126.287	0	36	0
SL4.0ch09	2947921		Deletion	A	-	No	1		Homozygous	20	24	83.3333	0.96328	10	10	12	12	0.5	35.5	20	24	19	19	0.858378	1	no	-/-	No	1	14.351	0	37	0
SL4.0ch09	3129172		Deletion	A	-	No	1		Homozygous	25	28	89.2857	0.999777	14	11	17	11	0.44	34.12	25	28	22	22	0.956782	0.999407	no	-/-	No	1	36.5074	0	30	0
SL4.0ch09	3380948		SNV	A	T	No	1		Homozygous	26	31	83.871	0.99171	15	11	17	14	0.423077	37.6923	26	31	24	23	0.961277	1	no	T/T	No	1	20.8144	0	20	0
SL4.0ch09	3760144		SNV	T	C	No	1		Homozygous	32	32	100	1	17	15	17	15	0.46875	38.7812	32	32	30	30	1	1	no	C/C	No	1	129.585	0	38	0
SL4.0ch09	4381115		Deletion	T	-	No	1		Homozygous	21	23	91.3043	0.999793	15	6	16	7	0.285714	36.9048	21	23	21	21	0.989825	1	no	-/-	No	1	36.8419	1	32	3.125
SL4.0ch09	5707606		SNV	A	T	No	1		Homozygous	28	30	93.3333	0.999999	14	14	14	16	0.5	36.3571	28	30	28	26	0.999944	1	no	T/T	No	1	59.7904	0	34	0
SL4.0ch09	5768934		SNV	C	G	No	1		Homozygous	36	36	100	1	19	17	19	17	0.472222	36.8056	36	36	33	33	1	1	no	G/G	No	1	141.484	0	18	0
SL4.0ch09	5786930		SNV	T	C	No	1		Homozygous	23	23	100	1	12	11	12	11	0.478261	37.7391	23	23	21	21	1	1	no	C/C	No	1	102.482	0	22	0
SL4.0ch09	6106048		SNV	G	A	No	1		Homozygous	33	33	100	1	17	16	17	16	0.484848	38.0606	33	33	27	27	1	1	no	A/A	No	1	134.143	0	48	0
SL4.0ch09	6447083		SNV	C	A	No	1		Homozygous	29	29	100	1	15	14	15	14	0.482759	37.1034	29	29	26	26	1	1	no	A/A	No	1	122.087	0	26	0
SL4.0ch09	6477415		SNV	A	G	No	1		Homozygous	31	31	100	1	19	12	19	12	0.387097	37.6774	31	31	29	30	1	1	no	G/G	No	1	126.54	0	38	0
SL4.0ch09	7062441		SNV	T	A	No	1		Homozygous	29	29	100	1	13	16	13	16	0.448276	38.0345	29	29	27	27	1	1	no	A/A	No	1	122.087	0	33	0
SL4.0ch09	7184788		SNV	A	C	No	1		Homozygous	27	27	100	1	16	11	16	11	0.407407	38.8148	27	27	26	26	1	1	no	C/C	No	1	114.525	0	43	0
SL4.0ch09	7488577		SNV	C	A	No	1		Homozygous	27	27	100	1	14	13	14	13	0.481481	38.1111	27	27	25	25	1	1	no	A/A	No	1	116.067	0	40	0
SL4.0ch09	8232104		SNV	A	T	No	1		Homozygous	22	22	100	1	15	7	15	7	0.318182	37.5909	22	22	21	21	1	1	no	T/T	No	1	101.04	0	41	0
SL4.0ch09	8490580		SNV	A	G	No	1		Homozygous	35	35	100	1	21	14	21	14	0.4	39.1429	35	35	32	32	1	1	no	G/G	No	1	138.612	0	39	0
SL4.0ch09	8555383		SNV	C	T	No	1		Homozygous	24	24	100	1	11	13	11	13	0.458333	38.625	24	24	21	21	1	1	no	T/T	No	1	107.063	0	27	0
SL4.0ch09	8952339		SNV	C	T	No	1		Homozygous	34	34	100	1	16	18	16	18	0.470588	37.7353	34	34	32	32	1	1	no	T/T	No	1	137.165	0	30	0
SL4.0ch09	9571466		SNV	C	T	No	1		Homozygous	24	24	100	1	16	8	16	8	0.333333	37.25	24	24	24	23	1	1	no	T/T	No	1	107.061	0	35	0
SL4.0ch09	9619402		SNV	C	T	No	1		Homozygous	34	34	100	1	14	20	14	20	0.411765	36.7353	34	34	34	34	1	1	no	T/T	No	1	137.14	0	43	0
SL4.0ch09	9707196		SNV	C	A	No	1		Homozygous	33	33	100	1	16	17	16	17	0.484848	37.0909	33	33	30	30	1	1	no	A/A	No	1	134.13	0	41	0
SL4.0ch09	9726180		SNV	C	T	No	1		Homozygous	25	25	100	1	7	18	7	18	0.28	37.16	25	25	23	24	1	1	no	T/T	No	1	110.07	0	40	0
SL4.0ch09	9759894		SNV	A	T	No	1		Homozygous	23	24	95.8333	1	11	12	11	13	0.478261	37.5217	23	24	22	22	0.999908	1	no	T/T	No	1	64.5978	0	46	0
SL4.0ch09	9920692		SNV	C	A	No	1		Homozygous	33	33	100	1	20	13	20	13	0.393939	37.0606	33	33	31	31	1	1	no	A/A	No	1	134.118	0	24	0
SL4.0ch09	10046946		SNV	T	A	No	1		Homozygous	28	28	100	1	12	16	12	16	0.428571	38.4643	28	28	25	25	1	1	no	A/A	No	1	119.078	0	32	0
SL4.0ch09	10510913		SNV	C	A	No	1		Homozygous	33	34	97.0588	1	10	23	11	23	0.30303	38.3636	33	34	30	30	0.999967	1	no	A/A	No	1	93.9166	0	37	0
SL4.0ch09	10799998		SNV	A	G	No	1		Homozygous	34	34	100	1	21	13	21	13	0.382353	38.6176	34	34	30	30	1	1	no	G/G	No	1	135.515	0	45	0
SL4.0ch09	11266833		SNV	C	A	No	1		Homozygous	22	22	100	1	16	6	16	6	0.272727	34.9545	22	22	21	22	1	1	no	A/A	No	1	101.01	0	33	0
SL4.0ch09	11477474		SNV	G	A	No	1		Homozygous	30	30	100	1	10	20	10	20	0.333333	31.5333	30	30	27	27	1	1	no	A/A	No	1	125.073	0	33	0
SL4.0ch09	11519403		SNV	C	A	No	1		Homozygous	31	31	100	1	17	14	17	14	0.451613	38.7419	31	31	30	30	1	1	no	A/A	No	1	128.116	0	50	0
SL4.0ch09	11650521		SNV	A	T	No	1		Homozygous	28	28	100	1	10	18	10	18	0.357143	37.75	28	28	27	27	1	1	no	T/T	No	1	119.101	0	36	0
SL4.0ch09	11650567		SNV	T	A	No	1		Homozygous	37	37	100	1	15	22	15	22	0.405405	39	37	37	36	36	1	1	no	A/A	No	1	146.536	0	39	0
SL4.0ch09	11774212		SNV	T	A	No	1		Homozygous	24	25	96	1	13	11	13	12	0.458333	35.2083	24	25	22	22	0.999341	1	no	A/A	No	1	76.6845	1	22	4.54545
SL4.0ch09	11980395		SNV	G	T	No	1		Homozygous	27	27	100	1	12	15	12	15	0.444444	36.6296	27	27	24	24	1	1	no	T/T	No	1	116.088	0	32	0
SL4.0ch09	12323798^12323799		Insertion	-	T	No	1		Homozygous	37	46	80.4348	0.995532	22	15	26	20	0.405405	37.8919	37	46	34	34	0.999767	1	no	T/T	No	1	23.499	0	32	0
SL4.0ch09	12561328		SNV	C	T	No	1		Homozygous	37	37	100	1	21	16	21	16	0.432432	37.3784	37	37	33	33	1	1	no	T/T	No	1	145.744	0	24	0
SL4.0ch09	13287013		SNV	C	T	No	1		Homozygous	25	25	100	1	10	15	10	15	0.4	36.76	25	25	23	23	1	1	no	T/T	No	1	110.072	0	23	0
SL4.0ch09	13579287		Deletion	T	-	No	1		Homozygous	28	29	96.5517	1	14	14	14	15	0.5	37	28	29	27	27	0.999878	1	no	-/-	No	1	73.6494	0	28	0
SL4.0ch09	14830910^14830911		Insertion	-	T	No	1		Homozygous	23	24	95.8333	1	11	12	11	13	0.478261	38	23	24	22	22	0.999988	1	no	T/T	No	1	66.8343	0	34	0
SL4.0ch09	16209422		SNV	A	T	No	1		Homozygous	30	30	100	1	13	17	13	17	0.433333	38.7333	30	30	28	28	1	1	no	T/T	No	1	125.124	0	33	0
SL4.0ch09	16500523		SNV	T	C	No	1		Homozygous	29	29	100	1	16	13	16	13	0.448276	37.3448	29	29	28	28	1	1	no	C/C	No	1	120.545	0	24	0
SL4.0ch09	16546744		SNV	G	A	No	1		Homozygous	45	45	100	1	15	30	15	30	0.333333	38.3556	45	45	40	39	1	1	no	A/A	No	1	200	0	42	0
SL4.0ch09	16687338		SNV	G	T	No	1		Homozygous	26	26	100	1	12	14	12	14	0.461538	37.0769	26	26	25	25	1	1	no	T/T	No	1	113.081	0	42	0
SL4.0ch09	16969151		SNV	G	A	No	1		Homozygous	28	28	100	1	12	16	12	16	0.428571	39.1786	28	28	24	23	1	1	no	A/A	No	1	119.077	0	51	0
SL4.0ch09	17020788		SNV	C	G	No	1		Homozygous	29	29	100	1	9	20	9	20	0.310345	36.7586	29	29	25	25	1	1	no	G/G	No	1	120.523	0	25	0
SL4.0ch09	17171877		SNV	A	C	No	1		Homozygous	31	31	100	1	16	15	16	15	0.483871	38.2581	31	31	30	30	1	1	no	C/C	No	1	126.566	0	33	0
SL4.0ch09	17201252		SNV	C	A	No	1		Homozygous	30	30	100	1	16	14	16	14	0.466667	37.8333	30	30	27	27	1	1	no	A/A	No	1	125.099	0	48	0
SL4.0ch09	17592026		SNV	G	T	No	1		Homozygous	29	29	100	1	19	10	19	10	0.344828	38.069	29	29	29	28	1	1	no	T/T	No	1	122.109	0	36	0
SL4.0ch09	17754227		SNV	C	T	No	1		Homozygous	25	25	100	1	8	17	8	17	0.32	34.96	25	25	24	24	1	1	no	T/T	No	1	110.064	0	41	0
SL4.0ch09	18294520		SNV	G	T	No	1		Homozygous	23	23	100	1	8	15	8	15	0.347826	37.0435	23	23	21	21	1	1	no	T/T	No	1	104.052	0	40	0
SL4.0ch09	18598660		SNV	A	T	No	1		Homozygous	22	26	84.6154	0.995084	13	9	15	11	0.409091	36.6364	22	26	21	19	0.996661	1	no	T/T	No	1	23.0841	0	38	0
SL4.0ch09	18622404		SNV	G	T	No	1		Homozygous	41	41	100	1	15	26	15	26	0.365854	38.2195	41	41	37	36	1	1	no	T/T	No	1	156.536	0	30	0
SL4.0ch09	20380643		SNV	G	A	No	1		Homozygous	22	22	100	1	15	7	15	7	0.318182	37.7727	22	22	18	18	1	1	no	A/A	No	1	101.015	0	39	0
SL4.0ch09	20610289		SNV	G	T	No	1		Homozygous	26	26	100	1	13	13	13	13	0.5	37.8462	26	26	25	25	1	1	no	T/T	No	1	113.082	0	33	0
SL4.0ch09	20617095		SNV	G	C	No	1		Homozygous	26	26	100	1	14	12	14	12	0.461538	38.1538	26	26	25	25	1	1	no	C/C	No	1	111.513	0	25	0
SL4.0ch09	20972050		SNV	T	A	No	1		Homozygous	31	31	100	1	10	21	10	21	0.322581	38.9032	31	31	29	29	1	1	no	A/A	No	1	128.106	0	40	0
SL4.0ch09	20995099		Deletion	A	-	No	1		Homozygous	30	34	88.2353	0.999891	17	13	19	15	0.433333	35.5333	30	34	28	28	0.995042	1	no	-/-	No	1	39.6092	0	30	0
SL4.0ch09	21089379		SNV	G	T	No	1		Homozygous	37	37	100	1	14	23	14	23	0.378378	38.4324	37	37	37	37	1	1	no	T/T	No	1	146.122	0	41	0
SL4.0ch09	21385562		SNV	C	T	No	1		Homozygous	30	30	100	1	12	18	12	18	0.4	36.4333	30	30	28	28	1	1	no	T/T	No	1	125.123	0	31	0
SL4.0ch09	21407655		SNV	G	T	No	1		Homozygous	35	35	100	1	22	13	22	13	0.371429	37.5429	35	35	33	33	1	1	no	T/T	No	1	140.252	0	39	0
SL4.0ch09	21597783		SNV	G	T	No	1		Homozygous	35	35	100	1	16	19	16	19	0.457143	37.4286	35	35	30	31	1	1	no	T/T	No	1	140.151	0	37	0
SL4.0ch09	21722342		SNV	A	C	No	1		Homozygous	43	43	100	1	27	16	27	16	0.372093	37.9535	43	43	37	36	1	1	no	C/C	No	1	200	0	42	0
SL4.0ch09	21826064		SNV	C	G	No	1		Homozygous	20	20	100	1	9	11	9	11	0.45	37.65	20	20	20	20	1	1	no	G/G	No	1	93.4322	0	36	0
SL4.0ch09	23031677		SNV	G	A	No	1		Homozygous	25	25	100	1	10	15	10	15	0.4	38.4	25	25	21	21	1	1	no	A/A	No	1	110.047	0	26	0
SL4.0ch09	24337715		SNV	C	T	No	1		Homozygous	38	38	100	1	14	24	14	24	0.368421	38.3158	38	38	35	35	1	1	no	T/T	No	1	150.003	0	41	0
SL4.0ch09	24830218		SNV	T	C	No	1		Homozygous	23	23	100	1	10	13	10	13	0.434783	38.4348	23	23	21	21	1	1	no	C/C	No	1	102.484	0	31	0
SL4.0ch09	25327336		SNV	A	G	No	1		Homozygous	46	46	100	1	21	25	21	25	0.456522	37.7174	46	46	42	42	1	1	no	G/G	No	1	200	0	45	0
SL4.0ch09	25555425		SNV	C	G	No	1		Homozygous	34	34	100	1	15	19	15	19	0.441176	40.0588	34	34	29	30	1	1	no	G/G	No	1	135.566	0	36	0
SL4.0ch09	25691512		SNV	C	A	No	1		Homozygous	38	38	100	1	26	12	26	12	0.315789	38.4737	38	38	30	30	1	1	no	A/A	No	1	150.003	0	40	0
SL4.0ch09	25750974		SNV	C	A	No	1		Homozygous	42	42	100	1	24	18	24	18	0.428571	38.6905	42	42	38	39	1	1	no	A/A	No	1	200	0	32	0
SL4.0ch09	25751135		SNV	T	A	No	1		Homozygous	41	41	100	1	16	25	16	25	0.390244	37.561	41	41	35	35	1	1	no	A/A	No	1	200	0	32	0
SL4.0ch09	25866906		SNV	T	A	No	1		Homozygous	26	26	100	1	14	12	14	12	0.461538	37.5	26	26	25	25	1	1	no	A/A	No	1	113.055	0	28	0
SL4.0ch09	26082050		SNV	G	T	No	1		Homozygous	30	30	100	1	18	12	18	12	0.4	36.8	30	30	29	29	1	1	no	T/T	No	1	125.118	0	33	0
SL4.0ch09	26214549		SNV	G	A	No	1		Homozygous	27	27	100	1	11	16	11	16	0.407407	36.8148	27	27	23	23	1	1	no	A/A	No	1	116.063	0	38	0
SL4.0ch09	26960015^26960016		Insertion	-	CA	No	2		Homozygous	27	29	93.1034	1	15	12	16	13	0.444444	37.8148	27	29	25	26	0.998484	1	no	CA/CA	No	1	200	0	40	0
SL4.0ch09	26994870		SNV	C	A	No	1		Homozygous	39	39	100	1	22	17	22	17	0.435897	38.6154	39	39	33	33	1	1	no	A/A	No	1	150.003	0	38	0
SL4.0ch09	27120631		SNV	A	T	No	1		Homozygous	30	30	100	1	16	14	16	14	0.466667	36.9333	30	30	28	28	1	1	no	T/T	No	1	125.12	0	42	0
SL4.0ch09	27451673		SNV	G	T	No	1		Homozygous	26	26	100	1	12	14	12	14	0.461538	35.3846	26	26	23	23	1	1	no	T/T	No	1	113.079	0	37	0
SL4.0ch09	27895812		SNV	T	G	No	1		Homozygous	22	22	100	1	9	13	9	13	0.409091	35.7273	22	22	22	21	1	1	no	G/G	No	1	99.4474	0	42	0
SL4.0ch09	28872402		SNV	A	T	No	1		Homozygous	33	33	100	1	21	12	21	12	0.363636	38.5758	33	33	31	31	1	1	no	T/T	No	1	134.155	0	45	0
SL4.0ch09	29439208		SNV	C	T	No	1		Homozygous	30	30	100	1	13	17	13	17	0.433333	37.7	30	30	28	27	1	1	no	T/T	No	1	125.116	0	36	0
SL4.0ch09	29497649		SNV	G	C	No	1		Homozygous	32	32	100	1	12	20	12	20	0.375	37.3438	32	32	28	28	1	1	no	C/C	No	1	129.572	0	43	0
SL4.0ch09	29527618		SNV	C	T	No	1		Homozygous	33	33	100	1	11	22	11	22	0.333333	36.7273	33	33	31	32	1	1	no	T/T	No	1	134.143	0	23	0
SL4.0ch09	30395690		SNV	C	G	No	1		Homozygous	27	27	100	1	16	11	16	11	0.407407	37.4444	27	27	27	27	1	1	no	G/G	No	1	114.495	0	44	0
SL4.0ch09	31371306		SNV	G	A	No	1		Homozygous	36	36	100	1	21	15	21	15	0.416667	38.0278	36	36	32	32	1	1	no	A/A	No	1	143.418	0	49	0
SL4.0ch09	31579306		SNV	A	T	No	1		Homozygous	20	20	100	1	9	11	9	11	0.45	38.55	20	20	20	20	1	1	no	T/T	No	1	95.0217	0	36	0
SL4.0ch09	31915157		SNV	C	T	No	1		Homozygous	35	35	100	1	13	22	13	22	0.371429	37.5143	35	35	32	32	1	1	no	T/T	No	1	140.151	0	23	0
SL4.0ch09	32097127		Deletion	T	-	No	1		Homozygous	27	29	93.1034	0.999993	12	15	12	17	0.444444	34.4815	27	29	23	22	0.989727	1	no	-/-	No	1	51.4698	0	35	0
SL4.0ch09	32806227		SNV	C	A	No	1		Homozygous	21	21	100	1	12	9	12	9	0.428571	37.619	21	21	21	21	1	1	no	A/A	No	1	98.0062	0	41	0
SL4.0ch09	32861747		SNV	T	A	No	1		Homozygous	23	25	92	0.999975	13	10	15	10	0.434783	38.7826	23	25	21	21	0.99487	1	no	A/A	No	1	45.9968	0	21	0
SL4.0ch09	32861750		SNV	A	T	No	1		Homozygous	24	26	92.3077	0.99997	13	11	15	11	0.458333	37.7917	24	26	21	21	0.994739	1	no	T/T	No	1	45.2184	0	25	0
SL4.0ch09	33099573		SNV	C	T	No	1		Homozygous	35	35	100	1	14	21	14	21	0.4	37.6286	35	35	34	34	1	1	no	T/T	No	1	140.151	0	42	0
SL4.0ch09	33780053		SNV	C	T	No	1		Homozygous	37	37	100	1	20	17	20	17	0.459459	38.5676	37	37	36	35	1	1	no	T/T	No	1	146.122	0	42	0
SL4.0ch09	34324779		SNV	A	G	No	1		Homozygous	21	21	100	1	13	8	13	8	0.380952	38.2857	21	21	21	21	1	1	no	G/G	No	1	96.4425	0	34	0
SL4.0ch09	34440925		SNV	C	A	No	1		Homozygous	33	33	100	1	20	13	20	13	0.393939	37.0909	33	33	29	30	1	1	no	A/A	No	1	134.105	0	34	0
SL4.0ch09	34716632		SNV	A	C	No	1		Homozygous	41	41	100	1	23	18	23	18	0.439024	37.2195	41	41	36	35	1	1	no	C/C	No	1	159.546	0	45	0
SL4.0ch09	34742043		SNV	G	T	No	1		Homozygous	29	29	100	1	19	10	19	10	0.344828	38.6897	29	29	29	29	1	1	no	T/T	No	1	122.113	0	32	0
SL4.0ch09	35676022^35676023		Insertion	-	A	No	1		Homozygous	37	39	94.8718	1	14	23	15	24	0.378378	37.7297	37	39	32	32	0.999797	1	no	A/A	No	1	85.0251	0	32	0
SL4.0ch09	35818692		SNV	G	T	No	1		Homozygous	47	48	97.9167	1	26	21	27	21	0.446809	37.9787	47	48	41	41	0.999983	1	no	T/T	No	1	136.579	0	40	0
SL4.0ch09	36839679		SNV	C	A	No	1		Homozygous	33	33	100	1	17	16	17	16	0.484848	36.8182	33	33	29	29	1	1	no	A/A	No	1	134.105	0	28	0
SL4.0ch09	37198682		SNV	G	A	No	1		Homozygous	32	32	100	1	14	18	14	18	0.4375	36	32	32	28	28	1	1	no	A/A	No	1	131.114	0	40	0
SL4.0ch09	37426069		SNV	T	G	No	1		Homozygous	25	25	100	1	11	14	11	14	0.44	36.56	25	25	21	22	1	1	no	G/G	No	1	108.48	0	25	0
SL4.0ch09	37478913		SNV	G	A	No	1		Homozygous	37	37	100	1	19	19	19	19	0.5	38.5676	38	38	36	35	1	1	no	A/A	No	1	146.993	0	44	0
SL4.0ch09	37732735		SNV	C	G	No	1		Homozygous	40	40	100	1	19	21	19	21	0.475	38.45	40	40	35	35	1	1	no	G/G	No	1	152.556	0	38	0
SL4.0ch09	37984204^37984205		Insertion	-	A	No	1		Homozygous	22	25	88	0.999522	13	9	14	11	0.409091	38	22	25	21	22	0.988612	1	no	A/A	No	1	33.207	1	35	2.85714
SL4.0ch09	38680294		SNV	C	G	No	1		Homozygous	31	31	100	1	15	16	15	16	0.483871	37.9032	31	31	29	29	1	1	no	G/G	No	1	126.54	0	39	0
SL4.0ch09	38873623		SNV	C	A	No	1		Homozygous	25	25	100	1	13	12	13	12	0.48	37.92	25	25	21	21	1	1	no	A/A	No	1	110.046	0	30	0
SL4.0ch09	38878915		SNV	C	A	No	1		Homozygous	35	35	100	1	18	17	18	17	0.485714	38.5143	35	35	32	32	1	1	no	A/A	No	1	140.201	0	37	0
SL4.0ch09	38989670		SNV	A	G	No	1		Homozygous	27	27	100	1	15	12	15	12	0.444444	36.7778	27	27	26	26	1	1	no	G/G	No	1	114.501	0	42	0
SL4.0ch09	39532381		SNV	G	T	No	1		Homozygous	32	32	100	1	15	17	15	17	0.46875	38.75	32	32	25	25	1	1	no	T/T	No	1	131.126	0	37	0
SL4.0ch09	39605297		SNV	A	C	No	1		Homozygous	35	35	100	1	19	16	19	16	0.457143	38.1714	35	35	31	31	1	1	no	C/C	No	1	138.647	0	33	0
SL4.0ch09	40253591		SNV	C	A	No	1		Homozygous	30	30	100	1	11	19	11	19	0.366667	37.2	30	30	30	28	1	1	no	A/A	No	1	125.099	0	32	0
SL4.0ch09	40406529		SNV	C	T	No	1		Homozygous	34	34	100	1	16	18	16	18	0.470588	36.3824	34	34	29	30	1	1	no	T/T	No	1	137.116	0	33	0
SL4.0ch09	41070567		SNV	G	T	No	1		Homozygous	38	38	100	1	20	19	20	19	0.487179	36.4737	39	39	32	32	1	1	no	T/T	No	1	150.003	0	44	0
SL4.0ch09	41133298		SNV	A	T	No	1		Homozygous	37	37	100	1	17	20	17	20	0.459459	37.7297	37	37	37	37	1	1	no	T/T	No	1	145.744	0	48	0
SL4.0ch09	41412642		SNV	C	A	No	1		Homozygous	38	38	100	1	12	26	12	26	0.315789	38.6053	38	38	34	34	1	1	no	A/A	No	1	148.754	0	25	0
SL4.0ch09	41559887		SNV	G	C	No	1		Homozygous	45	45	100	1	20	25	20	25	0.444444	38.0667	45	45	41	41	1	1	no	C/C	No	1	200	0	31	0
SL4.0ch09	41866406		SNV	G	T	No	1		Homozygous	37	37	100	1	18	19	18	19	0.486486	37.7568	37	37	32	33	1	1	no	T/T	No	1	146.993	0	43	0
SL4.0ch09	41898282		SNV	T	A	No	1		Homozygous	27	27	100	1	6	21	6	21	0.222222	38.4074	27	27	22	22	1	1	no	A/A	No	1	116.066	0	35	0
SL4.0ch09	41996088		SNV	G	A	No	1		Homozygous	27	27	100	1	14	13	14	13	0.481481	36.7407	27	27	26	26	1	1	no	A/A	No	1	116.066	0	40	0
SL4.0ch09	42489364		SNV	G	T	No	1		Homozygous	32	32	100	1	19	13	19	13	0.40625	38.1875	32	32	30	30	1	1	no	T/T	No	1	131.145	0	35	0
SL4.0ch09	42622615^42622616		Insertion	-	A	No	1		Homozygous	20	20	100	1	10	10	10	10	0.5	35.95	20	20	19	19	1	1	no	A/A	No	1	94.9929	0	25	0
SL4.0ch09	42834569		SNV	G	A	No	1		Homozygous	31	31	100	1	10	21	10	21	0.322581	37.7742	31	31	26	26	1	1	no	A/A	No	1	128.11	0	26	0
SL4.0ch09	43021396		SNV	C	T	No	1		Homozygous	34	34	100	1	16	18	16	18	0.470588	37.5294	34	34	31	30	1	1	no	T/T	No	1	137.14	0	36	0
SL4.0ch09	44224672^44224673		Insertion	-	T	No	1		Homozygous	20	23	86.9565	0.99822	18	2	21	2	0.1	36.05	20	23	20	20	0.845723	0.999171	no	T/T	No	1	27.4951	0	21	0
SL4.0ch09	44737103		SNV	A	G	No	1		Homozygous	33	33	100	1	14	19	14	19	0.424242	39.2121	33	33	27	27	1	1	no	G/G	No	1	132.574	0	32	0
SL4.0ch09	44771162		SNV	G	T	No	1		Homozygous	27	27	100	1	11	16	11	16	0.407407	38	27	27	25	25	1	1	no	T/T	No	1	116.093	0	29	0
SL4.0ch09	44964030		SNV	G	C	No	1		Homozygous	44	44	100	1	25	19	25	19	0.431818	38.0682	44	44	37	37	1	1	no	C/C	No	1	200	1	44	2.27273
SL4.0ch09	45151844		Deletion	T	-	No	1		Homozygous	30	34	88.2353	0.999892	18	12	18	16	0.4	37.1	30	34	30	30	0.954741	0.983788	no	-/-	No	1	39.6852	0	29	0
SL4.0ch09	45207911^45207912		Insertion	-	A	No	1		Homozygous	25	28	89.2857	0.99993	12	13	13	15	0.48	38.8	25	28	25	25	0.989756	1	no	A/A	No	1	41.5684	0	22	0
SL4.0ch09	45420397		Deletion	T	-	No	1		Homozygous	25	29	86.2069	0.998414	14	11	17	12	0.44	36.76	25	29	25	25	0.970624	1	no	-/-	No	1	27.998	0	29	0
SL4.0ch09	47044303		SNV	C	A	No	1		Homozygous	23	23	100	1	14	9	14	9	0.391304	35.8261	23	23	22	22	1	1	no	A/A	No	1	104.025	1	33	3.0303
SL4.0ch09	47056537		SNV	A	G	No	1		Homozygous	34	34	100	1	16	18	16	18	0.470588	37.7353	34	34	33	33	1	1	no	G/G	No	1	135.566	0	35	0
SL4.0ch09	47070199		SNV	A	T	No	1		Homozygous	36	36	100	1	18	18	18	18	0.5	37.7778	36	36	33	31	1	1	no	T/T	No	1	143.313	0	35	0
SL4.0ch09	47195697		SNV	G	T	No	1		Homozygous	30	30	100	1	17	13	17	13	0.433333	36.7667	30	30	28	28	1	1	no	T/T	No	1	125.12	0	40	0
SL4.0ch09	47428397		SNV	T	A	No	1		Homozygous	31	31	100	1	16	15	16	15	0.483871	36.5484	31	31	28	28	1	1	no	A/A	No	1	128.103	0	36	0
SL4.0ch09	47796457		SNV	T	A	No	1		Homozygous	34	35	97.1429	1	10	24	10	25	0.294118	37.2941	34	35	32	32	0.999657	1	no	A/A	No	1	102.144	0	38	0
SL4.0ch09	48199579		SNV	C	G	No	1		Homozygous	30	30	100	1	13	17	13	17	0.433333	38.2667	30	30	28	28	1	1	no	G/G	No	1	123.53	0	35	0
SL4.0ch09	48486373		Deletion	G	-	No	1		Homozygous	23	23	100	1	18	5	18	5	0.217391	36.3478	23	23	20	20	1	1	no	-/-	No	1	108.627	0	18	0
SL4.0ch09	48523527		SNV	C	T	No	1		Homozygous	30	30	100	1	15	15	15	15	0.5	39.1333	30	30	27	27	1	1	no	T/T	No	1	125.124	0	39	0
SL4.0ch09	48579668		SNV	G	C	No	1		Homozygous	26	26	100	1	14	12	14	12	0.461538	37.8846	26	26	23	23	1	1	no	C/C	No	1	111.513	0	36	0
SL4.0ch09	48710033		SNV	T	A	No	1		Homozygous	38	38	100	1	20	18	20	18	0.473684	38.5526	38	38	32	31	1	1	no	A/A	No	1	148.754	0	30	0
SL4.0ch09	49285252		SNV	G	A	No	1		Homozygous	23	23	100	1	17	6	17	6	0.26087	37.913	23	23	23	23	1	1	no	A/A	No	1	104.025	0	34	0
SL4.0ch09	50145767		SNV	G	C	No	1		Homozygous	30	30	100	1	11	19	11	19	0.366667	37.2333	30	30	27	27	1	1	no	C/C	No	1	123.556	0	32	0
SL4.0ch09	50232526		SNV	C	G	No	1		Homozygous	35	35	100	1	16	19	16	19	0.457143	38.3143	35	35	34	34	1	1	no	G/G	No	1	138.612	0	44	0
SL4.0ch09	50638514		SNV	C	T	No	1		Homozygous	50	59	84.7458	0.999972	26	24	31	28	0.48	38.22	50	59	45	45	0.999233	1	no	T/T	No	1	45.535	0	64	0
SL4.0ch09	50757250		SNV	C	A	No	1		Homozygous	35	35	100	1	12	23	12	23	0.342857	38.1429	35	35	32	32	1	1	no	A/A	No	1	140.003	0	51	0
SL4.0ch09	50878257		SNV	T	A	No	1		Homozygous	25	25	100	1	13	12	13	12	0.48	38.52	25	25	24	24	1	1	no	A/A	No	1	110.046	0	34	0
SL4.0ch09	51206798		SNV	C	T	No	1		Homozygous	36	36	100	1	18	18	18	18	0.5	38.7778	36	36	34	34	1	1	no	T/T	No	1	143.313	0	47	0
SL4.0ch09	51666836		SNV	G	A	No	1		Homozygous	33	33	100	1	21	12	21	12	0.363636	37.7879	33	33	30	29	1	1	no	A/A	No	1	134.13	0	31	0
SL4.0ch09	53007449		Deletion	A	-	No	1		Homozygous	32	36	88.8889	0.999971	17	15	19	17	0.46875	35.875	32	36	32	32	0.992642	1	no	-/-	No	1	45.3947	1	34	2.94118
SL4.0ch09	53018413		Deletion	T	-	No	1		Homozygous	23	26	88.4615	0.999427	11	12	12	14	0.478261	37.2174	23	26	23	23	0.998029	1	no	-/-	No	1	32.4187	0	48	0
SL4.0ch09	53096299		SNV	G	A	No	1		Homozygous	22	22	100	1	6	16	6	16	0.272727	34.4545	22	22	21	21	1	1	no	A/A	No	1	101.006	0	33	0
SL4.0ch09	53424566		SNV	C	T	No	1		Homozygous	26	26	100	1	9	17	9	17	0.346154	37.9231	26	26	24	24	1	1	no	T/T	No	1	113.083	0	36	0
SL4.0ch09	53907781		SNV	T	C	No	1		Homozygous	26	27	96.2963	1	10	16	11	16	0.384615	36.6923	26	27	24	23	0.997328	1	no	C/C	No	1	77.5889	0	30	0
SL4.0ch09	53974342		Deletion	C	-	No	1		Homozygous	21	26	80.7692	0.625548	12	9	16	10	0.428571	30.0476	21	26	19	17	0.947917	0.999563	no	-/C	No	1	4.26604	0	26	0
SL4.0ch09	54004774		Deletion	T	-	No	1		Homozygous	29	36	80.5556	0.891358	15	14	17	19	0.482759	35.3793	29	36	27	27	0.91455	0.999997	no	-/-	No	1	9.64003	1	42	2.38095
SL4.0ch09	54064321		SNV	C	G	No	1		Homozygous	40	40	100	1	17	23	17	23	0.425	37.45	40	40	33	33	1	1	no	G/G	No	1	152.556	0	32	0
SL4.0ch09	54476495		Deletion	T	-	No	1		Homozygous	24	26	92.3077	0.99997	14	10	15	11	0.416667	36.625	24	26	23	23	0.999733	1	no	-/-	No	1	45.2038	0	43	0
SL4.0ch09	54780795		SNV	G	A	No	1		Homozygous	20	20	100	1	9	11	9	11	0.45	37.6	20	20	16	16	1	1	no	A/A	No	1	94.996	0	35	0
SL4.0ch09	55200078		Deletion	T	-	No	1		Homozygous	20	20	100	1	11	9	11	9	0.45	34.85	20	20	18	18	1	1	no	-/-	No	1	102.203	0	28	0
SL4.0ch09	55983722		SNV	G	A	No	1		Homozygous	33	33	100	1	12	21	12	21	0.363636	39.3939	33	33	30	30	1	1	no	A/A	No	1	134.155	0	30	0
SL4.0ch09	56012590		SNV	G	A	No	1		Homozygous	30	30	100	1	13	17	13	17	0.433333	38.0333	30	30	29	29	1	1	no	A/A	No	1	125.101	0	26	0
SL4.0ch09	56907175		SNV	A	T	No	1		Homozygous	33	33	100	1	15	18	15	18	0.454545	37.6667	33	33	29	29	1	1	no	T/T	No	1	134.143	0	30	0
SL4.0ch09	57821087		SNV	C	T	No	1		Homozygous	23	23	100	1	13	10	13	10	0.434783	36.2609	23	23	20	20	1	1	no	T/T	No	1	104.046	0	31	0
SL4.0ch09	58854947		Deletion	A	-	No	1		Homozygous	26	30	86.6667	0.994166	12	14	13	17	0.461538	33.0385	26	30	23	24	0.984939	1	no	-/-	No	1	22.3402	0	28	0
SL4.0ch09	59248354		SNV	T	G	No	1		Homozygous	34	35	97.1429	1	23	11	24	11	0.323529	36.7353	34	35	32	32	0.999932	1	no	G/G	No	1	103.225	0	29	0
SL4.0ch09	59440961		SNV	G	T	No	1		Homozygous	30	30	100	1	17	13	17	13	0.433333	38.7333	30	30	29	29	1	1	no	T/T	No	1	125.126	0	26	0
SL4.0ch09	59899155		Deletion	A	-	No	1		Homozygous	26	32	81.25	0.925046	10	16	13	19	0.384615	36.5385	26	32	23	23	0.841985	1	no	-/-	No	1	11.252	0	32	0
SL4.0ch09	60635104		SNV	C	T	No	1		Homozygous	36	36	100	1	16	20	16	20	0.444444	38.6389	36	36	29	30	1	1	no	T/T	No	1	143.211	0	30	0
SL4.0ch09	61126029		Deletion	A	-	No	1		Homozygous	27	32	84.375	0.995753	16	11	18	14	0.407407	35.963	27	32	24	24	0.992884	1	no	-/-	No	1	23.7196	1	29	3.44828
SL4.0ch09	61469187		SNV	T	C	No	1		Homozygous	21	21	100	1	7	14	7	14	0.333333	37.5238	21	21	18	17	1	1	no	C/C	No	1	96.4621	0	39	0
SL4.0ch09	61988666		Deletion	T	-	No	1		Homozygous	29	32	90.625	0.999968	15	14	18	14	0.482759	34.4138	29	32	25	23	0.917578	0.99998	no	-/-	No	1	44.9485	0	33	0
SL4.0ch09	62802163		Deletion	T	-	No	1		Homozygous	22	23	95.6522	0.999995	11	11	12	11	0.5	34.2273	22	23	22	22	0.999382	1	no	-/-	No	1	52.8821	0	22	0
SL4.0ch09	62853237		SNV	T	C	No	1		Homozygous	21	21	100	1	11	10	11	10	0.47619	38.619	21	21	20	19	1	1	no	C/C	No	1	96.4633	0	30	0
SL4.0ch09	63645282		Deletion	T	-	No	1		Homozygous	39	47	82.9787	0.997091	22	17	26	21	0.435897	36.7179	39	47	36	34	0.885004	1	no	-/-	No	1	25.3626	1	33	3.0303
SL4.0ch09	63978275^63978276		Insertion	-	C	No	1		Homozygous	20	20	100	1	11	9	11	9	0.45	34.8	20	20	18	18	1	1	no	C/C	No	1	93.4468	0	19	0
SL4.0ch09	64035195^64035196		Insertion	-	T	No	1		Homozygous	20	23	86.9565	0.99822	13	7	16	7	0.35	37.15	20	23	19	18	0.960588	0.997102	no	T/T	No	1	27.4961	0	24	0
SL4.0ch09	64387057		SNV	A	T	No	1		Homozygous	26	26	100	1	13	13	13	13	0.5	37.6154	26	26	24	24	1	1	no	T/T	No	1	113.081	0	21	0
SL4.0ch09	64739196		Deletion	T	-	No	1		Homozygous	37	39	94.8718	1	13	24	14	25	0.351351	35.8378	37	39	34	34	0.999939	1	no	-/-	No	1	81.4408	0	25	0
SL4.0ch09	65138547		SNV	C	A	No	1		Homozygous	26	26	100	1	14	12	14	12	0.461538	36.7692	26	26	25	25	1	1	no	A/A	No	1	113.056	0	38	0
SL4.0ch09	65168044		Deletion	A	-	No	1		Homozygous	33	34	97.0588	1	15	18	15	19	0.454545	38.3636	33	34	29	29	0.999999	1	no	-/-	No	1	90.7389	0	45	0
SL4.0ch09	65243178		SNV	C	T	No	1		Homozygous	20	20	100	1	6	14	6	14	0.3	38.8	20	20	20	20	1	1	no	T/T	No	1	95.0222	0	21	0
SL4.0ch09	65507701		SNV	A	T	No	1		Homozygous	32	32	100	1	20	12	20	12	0.375	38.1875	32	32	30	30	1	1	no	T/T	No	1	131.145	0	34	0
SL4.0ch09	65847291		SNV	C	T	No	1		Homozygous	31	31	100	1	14	17	14	17	0.451613	38.3871	31	31	25	26	1	1	no	T/T	No	1	128.141	0	17	0
SL4.0ch09	65867278^65867279		Insertion	-	G	No	1		Homozygous	24	27	88.8889	0.999862	16	8	18	9	0.333333	39.0833	24	27	23	23	0.971047	1	no	G/G	No	1	38.6112	0	21	0
SL4.0ch09	66032191		SNV	T	C	No	1		Homozygous	41	41	100	1	20	21	20	21	0.487805	38.5366	41	41	31	31	1	1	no	C/C	No	1	159.546	0	40	0
SL4.0ch09	66324828		SNV	G	T	No	1		Homozygous	25	25	100	1	13	12	13	12	0.48	37.56	25	25	24	25	1	1	no	T/T	No	1	110.072	0	31	0
SL4.0ch09	66423670		SNV	C	T	No	1		Homozygous	23	23	100	1	12	11	12	11	0.478261	35.9565	23	23	21	22	1	1	no	T/T	No	1	104.049	0	28	0
SL4.0ch10	319331		SNV	T	C	No	1		Homozygous	45	45	100	1	26	19	26	19	0.422222	37.1778	45	45	39	39	1	1	no	C/C	No	1	200	0	44	0
SL4.0ch10	393906		Deletion	T	-	No	1		Homozygous	24	26	92.3077	0.999951	13	11	14	12	0.458333	34.4167	24	26	22	22	0.999791	1	no	-/-	No	1	43.1072	1	37	2.7027
SL4.0ch10	757572		Deletion	T	-	No	1		Homozygous	29	31	93.5484	0.999996	19	10	19	12	0.344828	35.3793	29	31	28	28	0.999013	0.999328	no	-/-	No	1	54.3276	0	28	0
SL4.0ch10	1017778		Deletion	T	-	No	1		Homozygous	29	30	96.6667	1	13	16	14	16	0.448276	35.8276	29	30	25	25	0.997885	1	no	-/-	No	1	76.8341	0	31	0
SL4.0ch10	1601342		Deletion	A	-	No	1		Homozygous	31	34	91.1765	0.999997	17	14	18	16	0.451613	37.2903	31	34	28	27	0.998101	1	no	-/-	No	1	54.8513	0	41	0
SL4.0ch10	2174067		Deletion	A	-	No	1		Homozygous	32	35	91.4286	0.999998	19	13	19	16	0.40625	36.5312	32	35	29	28	0.970266	0.99881	no	-/-	No	1	57.6386	0	28	0
SL4.0ch10	2783567		SNV	G	A	No	1		Homozygous	22	22	100	1	15	7	15	7	0.318182	38.3182	22	22	18	18	1	1	no	A/A	No	1	101.016	0	39	0
SL4.0ch10	3500639		Deletion	A	-	No	1		Homozygous	39	41	95.122	1	21	18	21	20	0.461538	37.5641	39	41	31	33	0.996205	1	no	-/-	No	1	87.1517	0	32	0
SL4.0ch10	4617218		SNV	C	T	No	1		Homozygous	31	31	100	1	18	13	18	13	0.419355	38.2581	31	31	30	30	1	1	no	T/T	No	1	128.144	0	34	0
SL4.0ch10	5017537		SNV	C	T	No	1		Homozygous	34	34	100	1	17	17	17	17	0.5	38.6765	34	34	33	33	1	1	no	T/T	No	1	137.165	0	42	0
SL4.0ch10	5155130		SNV	G	T	No	1		Homozygous	26	26	100	1	16	10	16	10	0.384615	34.1923	26	26	23	23	1	1	no	T/T	No	1	113.074	0	32	0
SL4.0ch10	5268263		SNV	C	T	No	1		Homozygous	33	35	94.2857	1	19	14	21	14	0.424242	38.2121	33	35	30	30	0.999962	1	no	T/T	No	1	73.7349	0	31	0
SL4.0ch10	5699367		Deletion	T	-	No	1		Homozygous	31	34	91.1765	0.999994	15	16	17	17	0.483871	38.2903	31	34	28	28	0.989188	1	no	-/-	No	1	52.4045	0	51	0
SL4.0ch10	6227013		SNV	G	A	No	1		Homozygous	22	22	100	1	13	9	13	9	0.409091	37.3636	22	22	22	22	1	1	no	A/A	No	1	101.015	0	33	0
SL4.0ch10	6604618^6604619		Insertion	-	G	No	1		Homozygous	32	36	88.8889	0.999999	14	18	15	21	0.4375	37.6562	32	36	29	29	0.995841	1	no	G/G	No	1	60.8833	0	36	0
SL4.0ch10	7023276^7023277		Insertion	-	G	No	1		Homozygous	20	20	100	1	7	13	7	13	0.35	37.35	20	20	19	19	1	1	no	G/G	No	1	93.4289	0	22	0
SL4.0ch10	7368947		SNV	G	T	No	1		Homozygous	38	38	100	1	18	20	18	20	0.473684	36.7105	38	38	32	31	1	1	no	T/T	No	1	150.515	0	34	0
SL4.0ch10	7763181^7763182		Insertion	-	T	No	1		Homozygous	30	33	90.9091	0.999997	18	12	19	14	0.4	38.9333	30	33	29	29	0.998603	1	no	T/T	No	1	55.3615	0	36	0
SL4.0ch10	8156969^8156970		Insertion	-	TT	No	2		Homozygous	25	27	92.5926	1	6	19	7	20	0.24	36.7755	25	27	23	23	0.993312	1	no	TT/TT	No	1	200	0	28	0
SL4.0ch10	8939824		SNV	G	A	No	1		Homozygous	24	24	100	1	16	8	16	8	0.333333	38.9167	24	24	23	22	1	1	no	A/A	No	1	107.037	0	41	0
SL4.0ch10	9116919		SNV	C	A	No	1		Homozygous	31	31	100	1	11	20	11	20	0.354839	37.9677	31	31	26	27	1	1	no	A/A	No	1	128.116	0	21	0
SL4.0ch10	9385583		SNV	A	T	No	1		Homozygous	30	30	100	1	16	14	16	14	0.466667	37	30	30	27	27	1	1	no	T/T	No	1	125.115	0	36	0
SL4.0ch10	9661442		SNV	A	G	No	1		Homozygous	31	31	100	1	17	14	17	14	0.451613	36.9355	31	31	28	28	1	1	no	G/G	No	1	126.54	0	36	0
SL4.0ch10	10258562		SNV	C	A	No	1		Homozygous	41	41	100	1	19	22	19	22	0.463415	37.8293	41	41	37	37	1	1	no	A/A	No	1	200	0	33	0
SL4.0ch10	11076963		SNV	G	A	No	1		Homozygous	39	39	100	1	21	18	21	18	0.461538	34.9744	39	39	36	35	1	1	no	A/A	No	1	150.515	0	26	0
SL4.0ch10	11456314		SNV	C	T	No	1		Homozygous	26	26	100	1	14	12	14	12	0.461538	37.2692	26	26	25	25	1	1	no	T/T	No	1	113.08	0	35	0
SL4.0ch10	11483559		SNV	T	C	No	1		Homozygous	33	33	100	1	15	19	15	19	0.441176	37.3939	34	34	31	31	1	1	no	C/C	No	1	132.565	0	38	0
SL4.0ch10	11492581		SNV	G	A	No	1		Homozygous	39	39	100	1	20	19	20	19	0.487179	37.8205	39	39	36	36	1	1	no	A/A	No	1	150.515	0	31	0
SL4.0ch10	11599825		SNV	C	A	No	1		Homozygous	24	24	100	1	9	15	9	15	0.375	34.4583	24	24	21	22	1	1	no	A/A	No	1	107.033	0	57	0
SL4.0ch10	11644153		SNV	C	A	No	1		Homozygous	23	23	100	1	13	10	13	10	0.434783	38.0435	23	23	19	19	1	1	no	A/A	No	1	104.026	0	24	0
SL4.0ch10	12383567		SNV	G	A	No	1		Homozygous	31	31	100	1	14	17	14	17	0.451613	37.7097	31	31	27	27	1	1	no	A/A	No	1	128.106	0	31	0
SL4.0ch10	12809412		SNV	C	T	No	1		Homozygous	35	35	100	1	19	16	19	16	0.457143	35.8857	35	35	33	32	1	1	no	T/T	No	1	140.151	0	40	0
SL4.0ch10	13025320		SNV	C	A	No	1		Homozygous	27	28	96.4286	1	13	14	13	15	0.481481	37.7778	27	28	24	24	0.999283	1	no	A/A	No	1	83.64	0	27	0
SL4.0ch10	13380877		SNV	C	T	No	1		Homozygous	39	39	100	1	20	19	20	19	0.487179	37.7949	39	39	34	34	1	1	no	T/T	No	1	153.525	0	32	0
SL4.0ch10	13578589		SNV	C	A	No	1		Homozygous	26	26	100	1	13	13	13	13	0.5	37.4615	26	26	24	24	1	1	no	A/A	No	1	113.056	0	27	0
SL4.0ch10	13951885..13951886		MNV	TG	AT	No	2		Homozygous	27	27	100	1	12	15	12	15	0.444444	38.1667	27	27	26	26	1	1	no	AT/AT	No	1	200	0	49	0
SL4.0ch10	14029820		SNV	C	A	No	1		Homozygous	33	33	100	1	14	19	14	19	0.424242	37.7879	33	33	29	28	1	1	no	A/A	No	1	134.143	0	24	0
SL4.0ch10	14359470		SNV	G	C	No	1		Homozygous	26	26	100	1	10	16	10	16	0.384615	37.9231	26	26	25	24	1	1	no	C/C	No	1	111.512	0	33	0
SL4.0ch10	15735624		SNV	A	T	No	1		Homozygous	42	42	100	1	18	24	18	24	0.428571	38.4524	42	42	38	38	1	1	no	T/T	No	1	200	0	40	0
SL4.0ch10	15839997		SNV	T	A	No	1		Homozygous	35	35	100	1	18	17	18	17	0.485714	36.7429	35	35	33	33	1	1	no	A/A	No	1	140.052	0	33	0
SL4.0ch10	15990682		SNV	G	T	No	1		Homozygous	25	25	100	1	15	10	15	10	0.4	38.88	25	25	24	25	1	1	no	T/T	No	1	110.073	0	40	0
SL4.0ch10	16112776		SNV	A	T	No	1		Homozygous	27	27	100	1	16	11	16	11	0.407407	36.3704	27	27	26	26	1	1	no	T/T	No	1	116.09	0	32	0
SL4.0ch10	16265861		SNV	G	A	No	1		Homozygous	28	28	100	1	12	16	12	16	0.428571	35.7857	28	28	27	27	1	1	no	A/A	No	1	119.074	0	34	0
SL4.0ch10	16475603		SNV	C	T	No	1		Homozygous	29	29	100	1	19	10	19	10	0.344828	36.8966	29	29	26	25	1	1	no	T/T	No	1	122.115	0	32	0
SL4.0ch10	17161949		SNV	G	C	No	1		Homozygous	28	28	100	1	16	12	16	12	0.428571	36.9286	28	28	25	25	1	1	no	C/C	No	1	117.531	0	26	0
SL4.0ch10	17552247		SNV	G	A	No	1		Homozygous	23	23	100	1	9	14	9	14	0.391304	38.3913	23	23	23	23	1	1	no	A/A	No	1	104.026	0	41	0
SL4.0ch10	17973448		SNV	A	C	No	1		Homozygous	34	34	100	1	13	21	13	21	0.382353	37.7941	34	34	32	31	1	1	no	C/C	No	1	135.566	0	36	0
SL4.0ch10	18023766		SNV	G	T	No	1		Homozygous	25	25	100	1	15	10	15	10	0.4	38.96	25	25	25	25	1	1	no	T/T	No	1	110.073	0	36	0
SL4.0ch10	18318061		SNV	C	A	No	1		Homozygous	25	25	100	1	14	11	14	11	0.44	37	25	25	23	23	1	1	no	A/A	No	1	110.045	0	33	0
SL4.0ch10	18318066		SNV	C	T	No	1		Homozygous	26	26	100	1	15	11	15	11	0.423077	37.0769	26	26	24	24	1	1	no	T/T	No	1	113.08	0	35	0
SL4.0ch10	18440528		SNV	G	A	No	1		Homozygous	39	39	100	1	17	22	17	22	0.435897	38.359	39	39	36	36	1	1	no	A/A	No	1	150.515	0	36	0
SL4.0ch10	18522007^18522008		Insertion	-	G	No	1		Homozygous	25	30	83.3333	0.992809	17	8	18	12	0.32	38.36	25	30	24	24	0.724088	0.961616	no	G/G	No	1	21.4323	0	35	0
SL4.0ch10	19063247		SNV	C	G	No	1		Homozygous	30	30	100	1	16	14	16	14	0.466667	35.6	30	30	28	27	1	1	no	G/G	No	1	123.529	0	25	0
SL4.0ch10	19195351		SNV	T	A	No	1		Homozygous	23	23	100	1	14	9	14	9	0.391304	37.7826	23	23	21	21	1	1	no	A/A	No	1	104.026	0	36	0
SL4.0ch10	19269560		SNV	C	G	No	1		Homozygous	33	33	100	1	18	15	18	15	0.454545	38.1212	33	33	32	31	1	1	no	G/G	No	1	132.574	0	37	0
SL4.0ch10	21044695^21044696		Insertion	-	A	No	1		Homozygous	31	33	93.9394	1	12	19	13	20	0.387097	38.7419	31	33	26	26	0.999718	1	no	A/A	No	1	68.299	0	51	0
SL4.0ch10	21131799		Deletion	T	-	No	1		Homozygous	34	34	100	1	13	21	13	21	0.382353	38.2941	34	34	32	31	1	1	no	-/-	No	1	144.494	0	26	0
SL4.0ch10	21263747		SNV	G	A	No	1		Homozygous	28	28	100	1	13	15	13	15	0.464286	36.1786	28	28	28	26	1	1	no	A/A	No	1	119.074	0	30	0
SL4.0ch10	21299346		SNV	G	T	No	1		Homozygous	20	20	100	1	15	5	15	5	0.25	35.55	20	20	19	19	1	1	no	T/T	No	1	95.0166	0	30	0
SL4.0ch10	21374191		SNV	G	A	No	1		Homozygous	33	33	100	1	22	11	22	11	0.333333	38.4242	33	33	27	27	1	1	no	A/A	No	1	134.118	0	43	0
SL4.0ch10	21590895		SNV	C	A	No	1		Homozygous	41	41	100	1	22	19	22	19	0.463415	38.4634	41	41	37	36	1	1	no	A/A	No	1	159.546	0	31	0
SL4.0ch10	22666446		SNV	G	A	No	1		Homozygous	27	27	100	1	16	11	16	11	0.407407	39.4444	27	27	25	25	1	1	no	A/A	No	1	116.068	0	30	0
SL4.0ch10	23499316		SNV	G	T	No	1		Homozygous	26	26	100	1	13	13	13	13	0.5	37.7692	26	26	22	20	1	1	no	T/T	No	1	113.082	0	34	0
SL4.0ch10	23511102		SNV	G	A	No	1		Homozygous	32	32	100	1	16	16	16	16	0.5	37.3438	32	32	29	29	1	1	no	A/A	No	1	131.126	0	28	0
SL4.0ch10	23606883		SNV	C	A	No	1		Homozygous	43	43	100	1	23	20	23	20	0.465116	36.6977	43	43	41	41	1	1	no	A/A	No	1	200	0	49	0
SL4.0ch10	23912347		SNV	C	A	No	1		Homozygous	24	24	100	1	10	14	10	14	0.416667	36.0833	24	24	22	22	1	1	no	A/A	No	1	107.032	0	25	0
SL4.0ch10	24677238		SNV	G	T	No	1		Homozygous	27	27	100	1	16	11	16	11	0.407407	35.8519	27	27	27	27	1	1	no	T/T	No	1	116.091	0	21	0
SL4.0ch10	25245136^25245137		Insertion	-	A	No	1		Homozygous	50	53	94.3396	1	29	21	30	23	0.42	36.36	50	53	46	45	0.999646	1	no	A/A	No	1	111.257	0	62	0
SL4.0ch10	25274420		SNV	G	A	No	1		Homozygous	43	43	100	1	18	25	18	25	0.418605	37.0233	43	43	40	40	1	1	no	A/A	No	1	200	0	29	0
SL4.0ch10	25298122^25298123		Insertion	-	T	No	1		Homozygous	31	31	100	1	13	18	13	18	0.419355	37.2903	31	31	27	27	1	1	no	T/T	No	1	128.135	0	29	0
SL4.0ch10	25344968^25344969		Insertion	-	C	No	1		Homozygous	71	80	88.75	1	35	36	40	40	0.492958	37.1972	71	80	58	59	0.999509	1	no	C/C	No	1	109.575	0	74	0
SL4.0ch10	25800771		SNV	C	A	No	1		Homozygous	38	38	100	1	21	17	21	17	0.447368	38.2895	38	38	35	36	1	1	no	A/A	No	1	149.546	0	23	0
SL4.0ch10	26600281^26600282		Insertion	-	G	No	1		Homozygous	21	26	80.7692	0.913748	13	8	15	11	0.380952	35.7619	21	26	19	20	0.997383	0.999752	no	G/G	No	1	10.6423	0	20	0
SL4.0ch10	26784690		SNV	G	T	No	1		Homozygous	30	30	100	1	15	15	15	15	0.5	37	30	30	29	29	1	1	no	T/T	No	1	125.12	0	27	0
SL4.0ch10	28203985		SNV	C	G	No	1		Homozygous	28	28	100	1	14	14	14	14	0.5	37.7143	28	28	25	25	1	1	no	G/G	No	1	117.511	0	28	0
SL4.0ch10	28630830		SNV	A	G	No	1		Homozygous	25	25	100	1	13	12	13	12	0.48	38.76	25	25	25	25	1	1	no	G/G	No	1	108.483	0	39	0
SL4.0ch10	29198992		SNV	C	A	No	1		Homozygous	23	23	100	1	10	13	10	13	0.434783	37.7826	23	23	22	22	1	1	no	A/A	No	1	104.027	0	36	0
SL4.0ch10	30031111		SNV	G	T	No	1		Homozygous	28	28	100	1	13	15	13	15	0.464286	37.2857	28	28	27	27	1	1	no	T/T	No	1	119.101	0	37	0
SL4.0ch10	30068183		SNV	C	A	No	1		Homozygous	28	28	100	1	14	14	14	14	0.5	36.7143	28	28	27	26	1	1	no	A/A	No	1	119.074	0	33	0
SL4.0ch10	30700298		SNV	T	G	No	1		Homozygous	34	34	100	1	18	16	18	16	0.470588	38.7647	34	34	32	32	1	1	no	G/G	No	1	135.601	0	36	0
SL4.0ch10	31333638		SNV	C	G	No	1		Homozygous	31	31	100	1	18	13	18	13	0.419355	37.7097	31	31	30	30	1	1	no	G/G	No	1	126.542	0	35	0
SL4.0ch10	31409399		SNV	C	T	No	1		Homozygous	33	33	100	1	17	16	17	16	0.484848	38.6061	33	33	31	31	1	1	no	T/T	No	1	134.168	0	42	0
SL4.0ch10	32167782		Deletion	T	-	No	1		Homozygous	33	33	100	1	16	17	16	17	0.484848	35.697	33	33	30	30	1	1	no	-/-	No	1	141.484	0	35	0
SL4.0ch10	32818866		SNV	T	C	No	1		Homozygous	26	26	100	1	17	9	17	9	0.346154	38.4615	26	26	26	26	1	1	no	C/C	No	1	111.513	0	42	0
SL4.0ch10	33705094		SNV	C	T	No	1		Homozygous	27	27	100	1	12	15	12	15	0.444444	36.3704	27	27	25	25	1	1	no	T/T	No	1	116.088	0	26	0
SL4.0ch10	33928937		SNV	C	G	No	1		Homozygous	22	22	100	1	12	10	12	10	0.454545	36.1818	22	22	19	19	1	1	no	G/G	No	1	99.4485	0	24	0
SL4.0ch10	34001618		SNV	C	A	No	1		Homozygous	27	27	100	1	12	15	12	15	0.444444	38.1852	27	27	26	26	1	1	no	A/A	No	1	116.065	0	51	0
SL4.0ch10	34331923		SNV	T	A	No	1		Homozygous	31	31	100	1	16	15	16	15	0.483871	38.6774	31	31	28	28	1	1	no	A/A	No	1	128.11	0	28	0
SL4.0ch10	34550671		SNV	G	T	No	1		Homozygous	26	26	100	1	14	12	14	12	0.461538	37.6538	26	26	26	26	1	1	no	T/T	No	1	113.08	0	32	0
SL4.0ch10	34796671		SNV	T	C	No	1		Homozygous	39	39	100	1	10	29	10	29	0.25641	38.4359	39	39	34	34	1	1	no	C/C	No	1	150.003	0	35	0
SL4.0ch10	34961691		SNV	T	A	No	1		Homozygous	35	35	100	1	18	17	18	17	0.485714	38.6286	35	35	34	33	1	1	no	A/A	No	1	140.201	0	42	0
SL4.0ch10	35340079		SNV	A	C	No	1		Homozygous	30	30	100	1	9	21	9	21	0.3	34.9	30	30	26	27	1	1	no	C/C	No	1	123.542	0	28	0
SL4.0ch10	35397588		SNV	T	G	No	1		Homozygous	27	27	100	1	13	14	13	14	0.481481	38.6667	27	27	24	24	1	1	no	G/G	No	1	114.504	0	31	0
SL4.0ch10	35749407		SNV	C	A	No	1		Homozygous	29	29	100	1	20	9	20	9	0.310345	34.069	29	29	29	29	1	1	no	A/A	No	1	122.072	0	39	0
SL4.0ch10	36569084		SNV	C	T	No	1		Homozygous	35	35	100	1	17	18	17	18	0.485714	38.7143	35	35	32	32	1	1	no	T/T	No	1	140.303	0	34	0
SL4.0ch10	37221049		SNV	G	T	No	1		Homozygous	22	22	100	1	14	8	14	8	0.363636	36.2727	22	22	22	22	1	1	no	T/T	No	1	101.041	0	32	0
SL4.0ch10	37812924		SNV	C	G	No	1		Homozygous	30	30	100	1	11	19	11	19	0.366667	37.5333	30	30	28	28	1	1	no	G/G	No	1	123.53	0	35	0
SL4.0ch10	38049837		SNV	G	A	No	1		Homozygous	23	23	100	1	10	13	10	13	0.434783	36.0435	23	23	20	20	1	1	no	A/A	No	1	104.021	0	52	0
SL4.0ch10	38467084		SNV	G	A	No	1		Homozygous	27	27	100	1	17	11	17	11	0.392857	37.963	28	28	24	24	1	1	no	A/A	No	1	116.067	0	39	0
SL4.0ch10	39323100		SNV	A	T	No	1		Homozygous	28	28	100	1	15	13	15	13	0.464286	39.3571	28	28	27	27	1	1	no	T/T	No	1	119.103	0	30	0
SL4.0ch10	39607103^39607104		Insertion	-	G	No	1		Homozygous	20	25	80	0.990615	11	9	15	10	0.45	35.65	20	25	19	19	0.999336	0.998911	no	G/G	No	1	20.2757	0	32	0
SL4.0ch10	39993852		SNV	G	C	No	1		Homozygous	28	28	100	1	8	20	8	20	0.285714	37.25	28	28	28	28	1	1	no	C/C	No	1	117.531	0	32	0
SL4.0ch10	40165695		SNV	C	T	No	1		Homozygous	37	37	100	1	19	18	19	18	0.486486	37.2432	37	37	36	36	1	1	no	T/T	No	1	146.324	0	35	0
SL4.0ch10	40509035		SNV	G	T	No	1		Homozygous	36	36	100	1	18	18	18	18	0.5	34.4167	36	36	33	32	1	1	no	T/T	No	1	143.014	0	32	0
SL4.0ch10	40655994		Deletion	T	-	No	1		Homozygous	29	32	90.625	0.999979	14	15	15	17	0.482759	34.1034	29	32	27	27	0.997245	1	no	-/-	No	1	46.8285	1	36	2.77778
SL4.0ch10	41111330		SNV	C	T	No	1		Homozygous	34	34	100	1	13	21	13	21	0.382353	38	34	34	31	30	1	1	no	T/T	No	1	137.165	0	39	0
SL4.0ch10	41337021		SNV	A	C	No	1		Homozygous	26	26	100	1	9	17	9	17	0.346154	37.8462	26	26	24	23	1	1	no	C/C	No	1	111.513	0	29	0
SL4.0ch10	41463958		Deletion	A	-	No	1		Homozygous	24	26	92.3077	0.999971	16	8	18	8	0.333333	35	24	26	23	24	0.994739	1	no	-/-	No	1	45.3386	0	36	0
SL4.0ch10	41933027		SNV	T	C	No	1		Homozygous	35	35	100	1	19	16	19	16	0.457143	38.5714	35	35	31	31	1	1	no	C/C	No	1	138.647	0	37	0
SL4.0ch10	42183832		SNV	A	T	No	1		Homozygous	32	32	100	1	14	18	14	18	0.4375	38.5	32	32	29	29	1	1	no	T/T	No	1	131.126	0	40	0
SL4.0ch10	42332521^42332522		Insertion	-	C	No	1		Homozygous	24	25	96	1	10	14	10	15	0.416667	33.875	24	25	24	24	0.99975	1	no	C/C	No	1	105.563	0	33	0
SL4.0ch10	42765111		SNV	A	C	No	1		Homozygous	20	20	100	1	10	10	10	10	0.5	38.5	20	20	20	20	1	1	no	C/C	No	1	93.4509	0	41	0
SL4.0ch10	42848929		SNV	C	T	No	1		Homozygous	29	29	100	1	16	13	16	13	0.448276	35.2069	29	29	25	25	1	1	no	T/T	No	1	122.105	0	24	0
SL4.0ch10	42917429		SNV	G	A	No	1		Homozygous	31	31	100	1	15	16	15	16	0.483871	36.1935	31	31	31	31	1	1	no	A/A	No	1	128.097	0	30	0
SL4.0ch10	44101495		SNV	G	A	No	1		Homozygous	26	26	100	1	8	18	8	18	0.307692	37.6923	26	26	21	22	1	1	no	A/A	No	1	113.056	0	35	0
SL4.0ch10	44142828		SNV	C	T	No	1		Homozygous	26	26	100	1	17	9	17	9	0.346154	38.1538	26	26	26	26	1	1	no	T/T	No	1	113.082	0	25	0
SL4.0ch10	44778891		SNV	A	C	No	1		Homozygous	29	29	100	1	16	13	16	13	0.448276	37.931	29	29	27	28	1	1	no	C/C	No	1	120.546	0	32	0
SL4.0ch10	45014912		SNV	C	A	No	1		Homozygous	42	43	97.6744	1	26	16	26	17	0.380952	37.8333	42	43	36	36	0.999994	1	no	A/A	No	1	116.172	0	44	0
SL4.0ch10	45038301		Deletion	T	-	No	1		Homozygous	31	36	86.1111	0.999663	20	11	23	13	0.354839	38.129	31	36	29	28	0.962846	1	no	-/-	No	1	34.7178	0	38	0
SL4.0ch10	45112883		SNV	C	T	No	1		Homozygous	25	25	100	1	13	12	13	12	0.48	37.4	25	25	24	23	1	1	no	T/T	No	1	110.071	0	34	0
SL4.0ch10	46114849^46114850		Insertion	-	T	No	1		Homozygous	24	25	96	1	13	11	13	12	0.458333	38	24	25	23	22	0.998758	1	no	T/T	No	1	106.063	0	30	0
SL4.0ch10	46347584		SNV	T	A	No	1		Homozygous	21	24	87.5	0.998006	17	4	19	5	0.190476	37.381	21	24	17	17	0.950452	1	no	A/A	No	1	27.0026	0	11	0
SL4.0ch10	46594574		SNV	A	G	No	1		Homozygous	36	36	100	1	15	21	15	21	0.416667	38.2222	36	36	34	32	1	1	no	G/G	No	1	141.622	0	38	0
SL4.0ch10	46930226		SNV	C	T	No	1		Homozygous	25	26	96.1538	1	10	15	11	15	0.4	39	25	26	22	22	0.999739	1	no	T/T	No	1	85.5337	1	23	4.34783
SL4.0ch10	47575047^47575048		Insertion	-	A	No	1		Homozygous	37	39	94.8718	1	17	20	19	20	0.459459	37.4865	37	39	32	31	0.973745	1	no	A/A	No	1	85.0267	0	39	0
SL4.0ch10	47715418		SNV	A	T	No	1		Homozygous	33	33	100	1	20	13	20	13	0.393939	38.1818	33	33	30	30	1	1	no	T/T	No	1	134.143	0	31	0
SL4.0ch10	48578402		SNV	T	G	No	1		Homozygous	29	29	100	1	11	18	11	18	0.37931	39	29	29	27	27	1	1	no	G/G	No	1	120.524	0	34	0
SL4.0ch10	48826465		SNV	G	A	No	1		Homozygous	29	29	100	1	15	14	15	14	0.482759	37.5172	29	29	26	26	1	1	no	A/A	No	1	122.086	0	46	0
SL4.0ch10	49164706		SNV	G	A	No	1		Homozygous	25	25	100	1	9	16	9	16	0.36	37.96	25	25	25	24	1	1	no	A/A	No	1	110.045	0	25	0
SL4.0ch10	49744019		SNV	A	T	No	1		Homozygous	29	29	100	1	13	16	13	16	0.448276	37.8276	29	29	27	27	1	1	no	T/T	No	1	122.109	0	42	0
SL4.0ch10	49744022		SNV	G	T	No	1		Homozygous	32	32	100	1	15	17	15	17	0.46875	38.875	32	32	30	30	1	1	no	T/T	No	1	131.145	0	43	0
SL4.0ch10	50436979		SNV	C	A	No	1		Homozygous	24	24	100	1	13	11	13	11	0.458333	37.875	24	24	22	22	1	1	no	A/A	No	1	107.036	0	25	0
SL4.0ch10	51902534		SNV	G	T	No	1		Homozygous	30	30	100	1	15	15	15	15	0.5	33.7	30	30	29	29	1	1	no	T/T	No	1	125.112	0	27	0
SL4.0ch10	52025014		SNV	G	T	No	1		Homozygous	31	31	100	1	19	12	19	12	0.387097	38.5484	31	31	28	28	1	1	no	T/T	No	1	128.131	0	33	0
SL4.0ch10	52091429		SNV	C	T	No	1		Homozygous	38	38	100	1	19	19	19	19	0.5	37.2632	38	38	30	30	1	1	no	T/T	No	1	149.132	0	35	0
SL4.0ch10	52488211		SNV	G	A	No	1		Homozygous	36	36	100	1	16	20	16	20	0.444444	38.8333	36	36	35	34	1	1	no	A/A	No	1	143.111	0	30	0
SL4.0ch10	52740558..52740559		MNV	CT	TA	No	2		Homozygous	26	26	100	1	11	15	11	15	0.423077	38.9615	26	26	24	24	1	1	no	TA/TA	No	1	200	0	42	0
SL4.0ch10	52768848		SNV	T	A	No	1		Homozygous	38	38	100	1	15	23	15	23	0.394737	38.5263	38	38	34	34	1	1	no	A/A	No	1	150.515	0	30	0
SL4.0ch10	52951793		SNV	G	T	No	1		Homozygous	29	29	100	1	17	12	17	12	0.413793	37.1379	29	29	26	26	1	1	no	T/T	No	1	122.112	0	33	0
SL4.0ch10	53102229		SNV	G	T	No	1		Homozygous	37	37	100	1	15	22	15	22	0.405405	37.7838	37	37	34	34	1	1	no	T/T	No	1	146.324	0	50	0
SL4.0ch10	53233617		SNV	C	G	No	1		Homozygous	29	29	100	1	20	9	20	9	0.310345	38.931	29	29	28	28	1	1	no	G/G	No	1	120.522	0	26	0
SL4.0ch10	54623415		SNV	G	A	No	1		Homozygous	32	32	100	1	19	14	19	14	0.424242	35.6875	33	33	30	30	1	1	no	A/A	No	1	131.126	0	37	0
SL4.0ch10	54711576		SNV	C	T	No	1		Homozygous	28	28	100	1	15	13	15	13	0.464286	37.5357	28	28	28	27	1	1	no	T/T	No	1	119.101	0	34	0
SL4.0ch10	55988028		SNV	G	A	No	1		Homozygous	30	30	100	1	18	12	18	12	0.4	37.1	30	30	26	25	1	1	no	A/A	No	1	125.099	0	34	0
SL4.0ch10	56239229		SNV	T	C	No	1		Homozygous	37	37	100	1	13	24	13	24	0.351351	36.5946	37	37	34	34	1	1	no	C/C	No	1	144.361	0	35	0
SL4.0ch10	56444237		SNV	G	C	No	1		Homozygous	27	28	96.4286	1	18	9	18	10	0.333333	37.2963	27	28	25	24	0.999916	1	no	C/C	No	1	85.0858	0	40	0
SL4.0ch10	56455824		SNV	C	T	No	1		Homozygous	26	26	100	1	10	16	10	16	0.384615	39.1923	26	26	25	25	1	1	no	T/T	No	1	113.083	0	30	0
SL4.0ch10	56924843		SNV	A	T	No	1		Homozygous	29	29	100	1	13	16	13	16	0.448276	37.8621	29	29	29	29	1	1	no	T/T	No	1	122.112	0	38	0
SL4.0ch10	57171857		SNV	C	T	No	1		Homozygous	29	30	96.6667	1	15	14	16	14	0.482759	38.1379	29	30	27	27	0.999673	1	no	T/T	No	1	81.849	0	38	0
SL4.0ch10	58201818		SNV	G	T	No	1		Homozygous	33	33	100	1	21	12	21	12	0.363636	36.0909	33	33	30	31	1	1	no	T/T	No	1	134.155	0	28	0
SL4.0ch10	58832398		SNV	C	T	No	1		Homozygous	22	22	100	1	15	7	15	7	0.318182	36.5	22	22	20	20	1	1	no	T/T	No	1	101.041	0	26	0
SL4.0ch10	58837667^58837668		Insertion	-	C	No	1		Homozygous	25	26	96.1538	1	12	13	13	13	0.48	37.08	25	26	20	20	0.997408	1	no	C/C	No	1	70.8841	0	48	0
SL4.0ch10	58871880		SNV	G	A	No	1		Homozygous	31	31	100	1	15	16	15	16	0.483871	37.7419	31	31	28	28	1	1	no	A/A	No	1	128.1	0	28	0
SL4.0ch10	59170559		SNV	G	C	No	1		Homozygous	30	30	100	1	14	16	14	16	0.466667	36.3667	30	30	26	25	1	1	no	C/C	No	1	123.55	0	26	0
SL4.0ch10	59261194		Deletion	T	-	No	1		Homozygous	30	34	88.2353	0.999936	17	13	17	17	0.433333	34.2	30	34	25	26	0.706039	0.990325	no	-/-	No	1	41.928	0	28	0
SL4.0ch10	59727975		SNV	C	T	No	1		Homozygous	28	28	100	1	12	16	12	16	0.428571	38.4643	28	28	26	26	1	1	no	T/T	No	1	119.103	0	30	0
SL4.0ch10	59860948		Deletion	A	-	No	1		Homozygous	20	22	90.9091	0.999619	8	12	9	13	0.4	36.6	20	22	17	18	0.977968	1	no	-/-	No	1	34.1904	0	40	0
SL4.0ch10	59921627		Deletion	T	-	No	1		Homozygous	21	25	84	0.964337	9	12	11	14	0.428571	33.9048	21	25	18	18	0.905263	1	no	-/-	No	1	14.4778	1	40	2.5
SL4.0ch10	60783385		Deletion	A	-	No	1		Homozygous	22	27	81.4815	0.849609	12	10	14	13	0.454545	36.5909	22	27	19	20	0.764186	1	no	-/-	No	1	8.22777	0	31	0
SL4.0ch10	60889542		Deletion	A	-	No	1		Homozygous	22	24	91.6667	0.999894	13	9	15	9	0.409091	37.5909	22	24	19	19	0.977269	1	no	-/-	No	1	39.7646	0	24	0
SL4.0ch10	61683310		Deletion	A	-	No	1		Homozygous	20	24	83.3333	0.963284	8	12	10	14	0.4	37.75	20	24	18	19	0.93988	1	no	-/-	No	1	14.3515	0	32	0
SL4.0ch10	61938973		SNV	G	T	No	1		Homozygous	32	32	100	1	13	19	13	19	0.40625	36.8438	32	32	30	30	1	1	no	T/T	No	1	131.164	0	42	0
SL4.0ch10	61973581		SNV	T	A	No	1		Homozygous	33	33	100	1	15	18	15	18	0.454545	37.8182	33	33	29	29	1	1	no	A/A	No	1	134.143	0	35	0
SL4.0ch10	62048696		SNV	T	A	No	1		Homozygous	28	28	100	1	13	15	13	15	0.464286	36.3214	28	28	26	27	1	1	no	A/A	No	1	119.074	0	35	0
SL4.0ch10	62135450		Deletion	T	-	No	1		Homozygous	31	31	100	1	15	16	15	16	0.483871	37.6774	31	31	29	29	1	1	no	-/-	No	1	135.297	1	33	3.0303
SL4.0ch10	63675101		SNV	C	T	No	1		Homozygous	39	40	97.5	1	22	17	23	17	0.435897	38.4359	39	40	34	34	1	1	no	T/T	No	1	112.606	0	32	0
SL4.0ch11	121825		SNV	C	A	No	1		Homozygous	30	30	100	1	10	20	10	20	0.333333	38.9	30	30	26	26	1	1	no	A/A	No	1	125.098	0	32	0
SL4.0ch11	608808		SNV	C	G	No	1		Homozygous	27	27	100	1	14	13	14	13	0.481481	39.3704	27	27	24	24	1	1	no	G/G	No	1	114.504	0	26	0
SL4.0ch11	846183..846184		Deletion	TT	-	No	2		Homozygous	23	28	82.1429	1	10	13	12	16	0.434783	36.087	23	28	20	21	0.988126	1	no	-/-	No	1	200	0	30	0
SL4.0ch11	1273237		Deletion	A	-	No	1		Homozygous	40	42	95.2381	1	22	18	22	20	0.45	38.025	40	42	36	36	0.999193	1	no	-/-	No	1	89.9392	0	34	0
SL4.0ch11	1841050		Deletion	A	-	No	1		Homozygous	34	39	87.1795	0.99992	15	19	17	22	0.441176	36.0882	34	39	31	32	0.966543	1	no	-/-	No	1	40.9699	0	31	0
SL4.0ch11	3336279		SNV	G	T	No	1		Homozygous	32	33	96.9697	1	10	23	10	24	0.30303	38.5312	33	34	30	30	0.999938	1	no	T/T	No	1	98.2605	0	40	0
SL4.0ch11	3336282		SNV	T	C	No	1		Homozygous	34	35	97.1429	1	10	25	10	26	0.285714	39.0294	35	36	31	31	0.999987	1	no	C/C	No	1	103.754	0	42	0
SL4.0ch11	3435033		Deletion	T	-	No	1		Homozygous	26	27	96.2963	1	10	16	11	16	0.384615	34.8462	26	27	24	25	0.999918	1	no	-/-	No	1	65.2756	1	38	2.63158
SL4.0ch11	4149005		SNV	C	T	No	1		Homozygous	26	26	100	1	12	14	12	14	0.461538	39.5	26	26	24	24	1	1	no	T/T	No	1	113.084	0	42	0
SL4.0ch11	4296797		Deletion	A	-	No	1		Homozygous	34	34	100	1	14	20	14	20	0.411765	35.3824	34	34	30	30	1	1	no	-/-	No	1	141.764	0	31	0
SL4.0ch11	4341753		Deletion	T	-	No	1		Homozygous	27	31	87.0968	0.999251	17	10	17	14	0.37037	33	27	31	24	22	0.934117	0.96623	no	-/-	No	1	31.2564	0	22	0
SL4.0ch11	4807218		Deletion	T	-	No	1		Homozygous	27	32	84.375	0.992922	12	15	15	17	0.444444	36.4815	27	32	25	25	0.924624	1	no	-/-	No	1	21.5008	0	38	0
SL4.0ch11	4809094^4809095		Insertion	-	C	No	1		Homozygous	22	27	81.4815	0.952055	11	11	15	12	0.5	35.7273	22	27	21	21	0.99786	0.998398	no	C/C	No	1	13.1925	0	26	0
SL4.0ch11	4894533^4894534		Insertion	-	A	No	1		Homozygous	20	24	83.3333	0.983037	6	14	9	15	0.3	37.25	20	24	19	19	0.971671	0.972471	no	A/A	No	1	17.7051	0	23	0
SL4.0ch11	5295595^5295596		Insertion	-	A	No	1		Homozygous	20	20	100	1	10	10	10	10	0.5	38.5	20	20	19	19	1	1	no	A/A	No	1	94.9959	0	15	0
SL4.0ch11	6009836		SNV	C	T	No	1		Homozygous	32	32	100	1	16	16	16	16	0.5	38.6875	32	32	30	30	1	1	no	T/T	No	1	131.139	0	31	0
SL4.0ch11	6462250^6462251		Insertion	-	G	No	1		Homozygous	20	20	100	1	9	11	9	11	0.45	38.65	20	20	20	20	1	1	no	G/G	No	1	93.4293	0	24	0
SL4.0ch11	6574645^6574646		Insertion	-	C	No	1		Homozygous	28	31	90.3226	0.999989	11	17	13	18	0.392857	38.7143	28	31	25	25	0.976218	1	no	C/C	No	1	49.7042	0	35	0
SL4.0ch11	6925753^6925754		Insertion	-	A	No	1		Homozygous	20	24	83.3333	0.983039	14	6	17	7	0.3	37.5	20	24	19	19	0.70418	1	no	A/A	No	1	17.7054	0	20	0
SL4.0ch11	7224251^7224252		Insertion	-	A	No	1		Homozygous	22	24	91.6667	0.999953	11	11	13	11	0.5	37.8182	22	24	20	21	0.977269	1	no	A/A	No	1	43.261	0	36	0
SL4.0ch11	7323110		SNV	C	T	No	1		Homozygous	26	26	100	1	16	10	16	10	0.384615	36.2308	26	26	26	26	1	1	no	T/T	No	1	113.081	0	41	0
SL4.0ch11	7430175^7430176		Insertion	-	A	No	1		Homozygous	20	25	80	0.852878	7	13	9	16	0.35	38.9	20	25	20	20	0.924224	1	no	A/A	No	1	8.32323	0	28	0
SL4.0ch11	8128175		SNV	T	C	No	1		Homozygous	31	31	100	1	16	15	16	15	0.483871	38.2258	31	31	28	28	1	1	no	C/C	No	1	126.573	0	30	0
SL4.0ch11	8699454^8699455		Insertion	-	A	No	1		Homozygous	29	35	82.8571	0.994689	13	16	16	19	0.448276	37.5517	29	35	28	27	0.997361	1	no	A/A	No	1	22.7479	0	23	0
SL4.0ch11	8957310^8957311		Insertion	-	T	No	1		Homozygous	44	54	81.4815	0.999802	17	27	19	35	0.386364	38.8182	44	54	35	35	0.870187	0.999975	no	T/T	No	1	37.0388	0	70	0
SL4.0ch11	9032813		SNV	G	A	No	1		Homozygous	42	42	100	1	17	25	17	25	0.404762	37.7619	42	42	39	39	1	1	no	A/A	No	1	159.546	0	35	0
SL4.0ch11	9479189		SNV	A	G	No	1		Homozygous	30	30	100	1	20	10	20	10	0.333333	37.8	30	30	27	26	1	1	no	G/G	No	1	123.533	0	33	0
SL4.0ch11	10043282		SNV	C	T	No	1		Homozygous	29	29	100	1	12	17	12	17	0.413793	37.2759	29	29	28	28	1	1	no	T/T	No	1	122.109	0	37	0
SL4.0ch11	10100499		SNV	C	T	No	1		Homozygous	25	25	100	1	10	15	10	15	0.4	38.12	25	25	24	24	1	1	no	T/T	No	1	110.073	0	38	0
SL4.0ch11	10393968		Deletion	T	-	No	1		Homozygous	31	33	93.9394	0.999999	14	17	15	18	0.451613	36.129	31	33	27	27	0.996714	1	no	-/-	No	1	62.2701	0	26	0
SL4.0ch11	10421023		SNV	C	T	No	1		Homozygous	33	33	100	1	20	13	20	13	0.393939	38.1212	33	33	30	30	1	1	no	T/T	No	1	134.18	0	13	0
SL4.0ch11	10491424		SNV	G	C	No	1		Homozygous	23	23	100	1	12	11	12	11	0.478261	36.087	23	23	22	23	1	1	no	C/C	No	1	102.48	0	29	0
SL4.0ch11	11203589		SNV	C	T	No	1		Homozygous	30	30	100	1	17	13	17	13	0.433333	33.0667	30	30	27	28	1	1	no	T/T	No	1	125.107	0	32	0
SL4.0ch11	11322995		Deletion	T	-	No	1		Homozygous	34	40	85	0.999203	23	11	27	13	0.323529	36.4706	34	40	26	27	0.819819	1	no	-/-	No	1	30.9857	1	26	3.84615
SL4.0ch11	11360198		SNV	G	C	No	1		Homozygous	33	33	100	1	17	16	17	16	0.484848	36.9697	33	33	27	27	1	1	no	C/C	No	1	132.565	0	28	0
SL4.0ch11	11841901		SNV	T	C	No	1		Homozygous	26	26	100	1	7	19	7	19	0.269231	36.0769	26	26	21	21	1	1	no	C/C	No	1	111.51	0	30	0
SL4.0ch11	11896022		SNV	A	T	No	1		Homozygous	31	31	100	1	15	16	15	16	0.483871	38.1935	31	31	29	29	1	1	no	T/T	No	1	128.138	0	39	0
SL4.0ch11	12271615		SNV	G	A	No	1		Homozygous	25	25	100	1	13	12	13	12	0.48	38.24	25	25	24	24	1	1	no	A/A	No	1	110.046	0	36	0
SL4.0ch11	13187600		SNV	C	A	No	1		Homozygous	35	35	100	1	15	20	15	20	0.428571	39.2857	35	35	34	34	1	1	no	A/A	No	1	140.101	0	32	0
SL4.0ch11	13444021^13444022		Insertion	-	A	No	1		Homozygous	28	30	93.3333	0.999999	13	15	14	16	0.464286	36.5	28	30	24	25	0.999245	1	no	A/A	No	1	59.9404	0	27	0
SL4.0ch11	13594098		SNV	G	A	No	1		Homozygous	23	23	100	1	7	16	7	16	0.304348	37.5217	23	23	21	21	1	1	no	A/A	No	1	104.024	0	27	0
SL4.0ch11	14448154		SNV	C	A	No	1		Homozygous	34	34	100	1	19	15	19	15	0.441176	37.0588	34	34	30	28	1	1	no	A/A	No	1	137.042	0	48	0
SL4.0ch11	14723907		SNV	A	G	No	1		Homozygous	26	26	100	1	8	18	8	18	0.307692	37.9231	26	26	25	25	1	1	no	G/G	No	1	111.492	0	23	0
SL4.0ch11	15175168		SNV	T	A	No	1		Homozygous	41	41	100	1	24	17	24	17	0.414634	37.7561	41	41	36	36	1	1	no	A/A	No	1	159.546	0	31	0
SL4.0ch11	15527454		SNV	G	A	No	1		Homozygous	33	33	100	1	18	15	18	15	0.454545	38.8182	33	33	27	26	1	1	no	A/A	No	1	134.155	0	32	0
SL4.0ch11	15541085		Deletion	G	-	No	1		Homozygous	32	32	100	1	17	16	17	16	0.484848	35.5	33	33	29	30	1	1	no	-/-	No	1	135.798	0	20	0
SL4.0ch11	15608647		SNV	G	T	No	1		Homozygous	38	38	100	1	22	16	22	16	0.421053	35.6316	38	38	36	33	1	1	no	T/T	No	1	150.515	0	30	0
SL4.0ch11	15971032		SNV	C	A	No	1		Homozygous	21	21	100	1	8	13	8	13	0.380952	37.4762	21	21	21	21	1	1	no	A/A	No	1	98.0055	0	32	0
SL4.0ch11	16284141		SNV	G	A	No	1		Homozygous	32	32	100	1	15	17	15	17	0.46875	36.2188	32	32	28	28	1	1	no	A/A	No	1	131.12	0	37	0
SL4.0ch11	16492943		SNV	A	T	No	1		Homozygous	32	32	100	1	16	16	16	16	0.5	38.2188	32	32	29	29	1	1	no	T/T	No	1	131.151	0	33	0
SL4.0ch11	17171317		SNV	G	A	No	1		Homozygous	30	30	100	1	17	13	17	13	0.433333	36.1	30	30	28	28	1	1	no	A/A	No	1	125.093	0	38	0
SL4.0ch11	17577401^17577402		Insertion	-	C	No	1		Homozygous	20	20	100	1	7	13	7	13	0.35	34.15	20	20	20	19	1	1	no	C/C	No	1	93.4462	0	13	0
SL4.0ch11	19585340		SNV	C	A	No	1		Homozygous	37	37	100	1	23	14	23	14	0.378378	38.7027	37	37	33	33	1	1	no	A/A	No	1	146.536	0	40	0
SL4.0ch11	20888399		SNV	T	G	No	1		Homozygous	29	29	100	1	14	15	14	15	0.482759	39.5517	29	29	28	28	1	1	no	G/G	No	1	120.523	0	35	0
SL4.0ch11	21043192		SNV	G	A	No	1		Homozygous	35	35	100	1	22	13	22	13	0.371429	36.9429	35	35	31	31	1	1	no	A/A	No	1	140.151	0	33	0
SL4.0ch11	21068073		SNV	A	T	No	1		Homozygous	32	32	100	1	12	20	12	20	0.375	37.2188	32	32	29	29	1	1	no	T/T	No	1	131.132	0	43	0
SL4.0ch11	21166251		SNV	C	T	No	1		Homozygous	26	26	100	1	11	15	11	15	0.423077	37.4615	26	26	26	26	1	1	no	T/T	No	1	113.081	0	40	0
SL4.0ch11	21622003		SNV	G	A	No	1		Homozygous	32	32	100	1	15	17	15	17	0.46875	37.0625	32	32	30	30	1	1	no	A/A	No	1	131.12	0	36	0
SL4.0ch11	21905574		SNV	A	T	No	1		Homozygous	31	31	100	1	7	24	7	24	0.225806	38.7742	31	31	29	29	1	1	no	T/T	No	1	128.131	0	36	0
SL4.0ch11	22397454		SNV	C	T	No	1		Homozygous	48	48	100	1	21	27	21	27	0.4375	36.8125	48	48	42	42	1	1	no	T/T	No	1	200	0	38	0
SL4.0ch11	22517772		SNV	A	C	No	1		Homozygous	23	23	100	1	11	12	11	12	0.478261	38.1739	23	23	23	23	1	1	no	C/C	No	1	102.484	0	37	0
SL4.0ch11	22986282		SNV	A	T	No	1		Homozygous	28	28	100	1	12	16	12	16	0.428571	38.1071	28	28	23	23	1	1	no	T/T	No	1	119.102	0	46	0
SL4.0ch11	23686782		SNV	C	T	No	1		Homozygous	33	33	100	1	13	20	13	20	0.393939	37.6364	33	33	31	31	1	1	no	T/T	No	1	134.155	0	27	0
SL4.0ch11	23932936		SNV	C	A	No	1		Homozygous	38	38	100	1	23	15	23	15	0.394737	37.2632	38	38	34	33	1	1	no	A/A	No	1	149.132	0	29	0
SL4.0ch11	24685037		SNV	C	A	No	1		Homozygous	35	35	100	1	19	16	19	16	0.457143	37.8857	35	35	31	31	1	1	no	A/A	No	1	140.201	0	41	0
SL4.0ch11	25312388		SNV	G	T	No	1		Homozygous	25	25	100	1	11	14	11	14	0.44	37.16	25	25	24	24	1	1	no	T/T	No	1	110.07	0	29	0
SL4.0ch11	25664767		SNV	G	A	No	1		Homozygous	38	39	97.4359	1	16	22	16	23	0.421053	38.7895	38	39	32	32	1	1	no	A/A	No	1	110.167	0	37	0
SL4.0ch11	25800092		SNV	C	T	No	1		Homozygous	36	36	100	1	18	18	18	18	0.5	37.9722	36	36	30	31	1	1	no	T/T	No	1	143.111	0	41	0
SL4.0ch11	26522504		Deletion	A	-	No	1		Homozygous	23	26	88.4615	0.999445	14	9	15	11	0.391304	38.087	23	26	22	21	0.991082	1	no	-/-	No	1	32.5539	1	33	3.0303
SL4.0ch11	26745906		SNV	A	T	No	1		Homozygous	36	36	100	1	21	15	21	15	0.416667	37.2222	36	36	31	31	1	1	no	T/T	No	1	143.014	0	30	0
SL4.0ch11	27042585		SNV	A	T	No	1		Homozygous	33	33	100	1	14	19	14	19	0.424242	38.4242	33	33	29	29	1	1	no	T/T	No	1	134.168	0	37	0
SL4.0ch11	27204009		SNV	T	G	No	1		Homozygous	25	25	100	1	11	14	11	14	0.44	38.24	25	25	22	22	1	1	no	G/G	No	1	108.482	0	33	0
SL4.0ch11	27335543		SNV	G	T	No	1		Homozygous	29	29	100	1	15	14	15	14	0.482759	37.8966	29	29	22	22	1	1	no	T/T	No	1	122.111	0	35	0
SL4.0ch11	27677080		SNV	C	A	No	1		Homozygous	44	44	100	1	13	31	13	31	0.295455	32.7955	44	44	44	44	1	1	no	A/A	No	1	200	0	35	0
SL4.0ch11	28264154		SNV	G	A	No	1		Homozygous	30	30	100	1	18	12	18	12	0.4	39.0333	30	30	27	27	1	1	no	A/A	No	1	125.101	1	45	2.22222
SL4.0ch11	28329460		SNV	A	T	No	1		Homozygous	24	24	100	1	9	15	9	15	0.375	37.4167	24	24	20	20	1	1	no	T/T	No	1	107.062	0	39	0
SL4.0ch11	28493836		SNV	C	T	No	1		Homozygous	25	26	96.1538	1	14	11	15	11	0.44	38.56	25	26	23	23	0.99932	1	no	T/T	No	1	72.1843	0	29	0
SL4.0ch11	28659227		SNV	C	A	No	1		Homozygous	22	22	100	1	10	12	10	12	0.454545	36.5455	22	22	20	20	1	1	no	A/A	No	1	101.014	0	41	0
SL4.0ch11	29175123		Deletion	T	-	No	1		Homozygous	27	31	87.0968	0.99956	13	14	14	17	0.481481	36.4074	27	31	27	27	0.994705	1	no	-/-	No	1	33.5678	0	28	0
SL4.0ch11	29422452		SNV	A	C	No	1		Homozygous	42	42	100	1	21	21	21	21	0.5	36	42	42	40	40	1	1	no	C/C	No	1	200	0	26	0
SL4.0ch11	29492078		Deletion	T	-	No	1		Homozygous	30	32	93.75	0.999999	18	12	19	13	0.4	38.0333	30	32	28	27	0.99937	1	no	-/-	No	1	59.2715	0	33	0
SL4.0ch11	29833063		SNV	T	A	No	1		Homozygous	39	39	100	1	18	21	18	21	0.461538	38.2564	39	39	34	33	1	1	no	A/A	No	1	150.003	0	40	0
SL4.0ch11	30082292		SNV	C	A	No	1		Homozygous	31	31	100	1	13	18	13	18	0.419355	36.7419	31	31	26	26	1	1	no	A/A	No	1	128.106	0	34	0
SL4.0ch11	30609428		SNV	G	C	No	1		Homozygous	28	28	100	1	14	14	14	14	0.5	39.5357	28	28	27	27	1	1	no	C/C	No	1	117.536	0	30	0
SL4.0ch11	31682070		Deletion	T	-	No	1		Homozygous	25	27	92.5926	0.999913	10	15	11	16	0.4	33.24	25	27	23	23	0.999477	1	no	-/-	No	1	40.5916	0	24	0
SL4.0ch11	32068174		Deletion	A	-	No	1		Homozygous	24	28	85.7143	0.990662	14	10	14	14	0.416667	33.0417	24	28	19	19	0.693296	0.97028	no	-/-	No	1	20.2973	1	33	3.0303
SL4.0ch11	32621242		SNV	G	T	No	1		Homozygous	21	21	100	1	14	7	14	7	0.333333	36.4762	21	21	20	20	1	1	no	T/T	No	1	98.0309	0	33	0
SL4.0ch11	33097262		SNV	C	A	No	1		Homozygous	25	25	100	1	16	9	16	9	0.36	38.04	25	25	23	23	1	1	no	A/A	No	1	110.047	0	34	0
SL4.0ch11	33438693		SNV	A	G	No	1		Homozygous	26	26	100	1	12	14	12	14	0.461538	38.0385	26	26	25	25	1	1	no	G/G	No	1	111.491	0	32	0
SL4.0ch11	33567682		SNV	G	A	No	1		Homozygous	27	27	100	1	10	17	10	17	0.37037	37.3704	27	27	22	22	1	1	no	A/A	No	1	116.067	0	26	0
SL4.0ch11	33625922		SNV	C	T	No	1		Homozygous	33	33	100	1	20	13	20	13	0.393939	37.8485	33	33	30	30	1	1	no	T/T	No	1	134.155	0	36	0
SL4.0ch11	34159608		SNV	A	T	No	1		Homozygous	29	29	100	1	14	15	14	15	0.482759	37.4138	29	29	27	27	1	1	no	T/T	No	1	122.112	0	40	0
SL4.0ch11	34872580		SNV	G	A	No	1		Homozygous	39	39	100	1	25	14	25	14	0.358974	36.5641	39	39	34	33	1	1	no	A/A	No	1	151.095	0	25	0
SL4.0ch11	35980979		SNV	G	A	No	1		Homozygous	33	33	100	1	14	19	14	19	0.424242	36.9091	33	33	30	30	1	1	no	A/A	No	1	134.13	0	31	0
SL4.0ch11	36363419		SNV	G	T	No	1		Homozygous	23	23	100	1	9	14	9	14	0.391304	35.6957	23	23	22	23	1	1	no	T/T	No	1	104.05	0	27	0
SL4.0ch11	37227401		SNV	A	T	No	1		Homozygous	31	31	100	1	11	20	11	20	0.354839	36.6452	31	31	28	28	1	1	no	T/T	No	1	128.138	0	39	0
SL4.0ch11	37244407		SNV	G	A	No	1		Homozygous	29	29	100	1	15	14	15	14	0.482759	37.8966	29	29	26	26	1	1	no	A/A	No	1	122.086	0	34	0
SL4.0ch11	37367434		SNV	C	A	No	1		Homozygous	39	39	100	1	25	15	25	15	0.375	38.0256	40	40	34	34	1	1	no	A/A	No	1	150.003	0	37	0
SL4.0ch11	38066197		SNV	T	A	No	1		Homozygous	31	31	100	1	15	16	15	16	0.483871	37.7742	31	31	26	27	1	1	no	A/A	No	1	128.116	0	41	0
SL4.0ch11	38232646		SNV	C	A	No	1		Homozygous	39	39	100	1	20	19	20	19	0.487179	38.6154	39	39	35	34	1	1	no	A/A	No	1	149.132	0	39	0
SL4.0ch11	38342301		SNV	A	T	No	1		Homozygous	30	30	100	1	15	15	15	15	0.5	36.7667	30	30	27	28	1	1	no	T/T	No	1	125.116	0	30	0
SL4.0ch11	38439440		SNV	A	G	No	1		Homozygous	32	32	100	1	16	16	16	16	0.5	38.4375	32	32	29	29	1	1	no	G/G	No	1	129.559	0	43	0
SL4.0ch11	38506143		Deletion	A	-	No	1		Homozygous	22	25	88	0.998945	10	12	12	13	0.454545	38.7273	22	25	22	22	0.997941	1	no	-/-	No	1	29.7686	1	32	3.125
SL4.0ch11	38840784		SNV	G	A	No	1		Homozygous	40	40	100	1	22	18	22	18	0.45	38.525	40	40	37	36	1	1	no	A/A	No	1	153.525	0	46	0
SL4.0ch11	41363348		Deletion	C	-	No	1		Homozygous	27	27	100	1	13	14	13	14	0.481481	34.7778	27	27	26	27	1	1	no	-/-	No	1	120.72	0	28	0
SL4.0ch11	41955850		SNV	A	T	No	1		Homozygous	25	25	100	1	11	14	11	14	0.44	38.24	25	25	23	23	1	1	no	T/T	No	1	110.073	0	33	0
SL4.0ch11	42072747		SNV	T	C	No	1		Homozygous	24	24	100	1	9	15	9	15	0.375	36.25	24	24	21	21	1	1	no	C/C	No	1	105.493	0	29	0
SL4.0ch11	42760486		SNV	G	C	No	1		Homozygous	21	21	100	1	16	5	16	5	0.238095	39.0476	21	21	19	19	1	1	no	C/C	No	1	96.4647	0	35	0
SL4.0ch11	42771927		SNV	T	C	No	1		Homozygous	47	47	100	1	23	24	23	24	0.489362	38.5957	47	47	42	42	1	1	no	C/C	No	1	156.536	0	42	0
SL4.0ch11	42965063		SNV	C	T	No	1		Homozygous	31	31	100	1	18	13	18	13	0.419355	37.9677	31	31	29	29	1	1	no	T/T	No	1	128.128	0	35	0
SL4.0ch11	43081371		Deletion	A	-	No	1		Homozygous	32	32	100	1	18	14	18	14	0.4375	34.7812	32	32	31	31	1	1	no	-/-	No	1	135.835	0	45	0
SL4.0ch11	43129682		SNV	C	T	No	1		Homozygous	31	31	100	1	21	10	21	10	0.322581	37.4194	31	31	29	29	1	1	no	T/T	No	1	128.131	0	37	0
SL4.0ch11	43744366		SNV	G	A	No	1		Homozygous	36	36	100	1	11	25	11	25	0.305556	36.1667	36	36	34	34	1	1	no	A/A	No	1	143.418	0	35	0
SL4.0ch11	43801417		SNV	G	C	No	1		Homozygous	28	28	100	1	14	14	14	14	0.5	37.4286	28	28	26	26	1	1	no	C/C	No	1	117.532	0	34	0
SL4.0ch11	43927545		SNV	T	A	No	1		Homozygous	33	33	100	1	13	20	13	20	0.393939	36.3333	33	33	29	29	1	1	no	A/A	No	1	134.105	0	28	0
SL4.0ch11	44013162		SNV	C	T	No	1		Homozygous	23	23	100	1	13	10	13	10	0.434783	37	23	23	22	20	1	1	no	T/T	No	1	104.051	0	52	0
SL4.0ch11	44260817		SNV	C	A	No	1		Homozygous	34	34	100	1	13	21	13	21	0.382353	39.0294	34	34	32	32	1	1	no	A/A	No	1	137.066	0	54	0
SL4.0ch11	44402604		SNV	G	T	No	1		Homozygous	50	50	100	1	24	27	24	27	0.470588	37.86	51	51	42	43	1	1	no	T/T	No	1	200	0	45	0
SL4.0ch11	44762295		SNV	A	T	No	1		Homozygous	23	23	100	1	11	12	11	12	0.478261	38.1304	23	23	17	17	1	1	no	T/T	No	1	104.052	0	42	0
SL4.0ch11	45251348		SNV	A	T	No	1		Homozygous	27	27	100	1	9	18	9	18	0.333333	37.7407	27	27	27	27	1	1	no	T/T	No	1	116.091	0	34	0
SL4.0ch11	45753831		SNV	C	T	No	1		Homozygous	36	37	97.2973	1	13	23	13	24	0.361111	38.3333	36	37	33	34	1	1	no	T/T	No	1	103.44	0	29	0
SL4.0ch11	45856403		Deletion	A	-	No	1		Homozygous	27	29	93.1034	0.999996	9	18	10	19	0.333333	37.7778	27	29	27	27	0.999538	1	no	-/-	No	1	53.7016	0	35	0
SL4.0ch11	45856409		SNV	C	T	No	1		Homozygous	25	25	100	1	9	16	9	16	0.36	38.32	25	25	25	25	1	1	no	T/T	No	1	110.072	0	38	0
SL4.0ch11	45916535		SNV	C	G	No	1		Homozygous	30	30	100	1	14	16	14	16	0.466667	38.7	30	30	28	28	1	1	no	G/G	No	1	123.535	0	23	0
SL4.0ch11	46414199		Deletion	T	-	No	1		Homozygous	25	28	89.2857	0.999767	5	20	7	21	0.2	36.24	25	28	25	25	0.97906	0.978359	no	-/-	No	1	36.326	0	34	0
SL4.0ch11	46715995		SNV	T	G	No	1		Homozygous	27	27	100	1	16	11	16	11	0.407407	37.7407	27	27	26	25	1	1	no	G/G	No	1	114.502	0	44	0
SL4.0ch11	46982565^46982566		Insertion	-	G	No	1		Homozygous	27	28	96.4286	1	16	11	17	11	0.407407	39.3704	27	28	21	21	0.999279	1	no	G/G	No	1	78.3613	0	45	0
SL4.0ch11	47404118		SNV	T	A	No	1		Homozygous	29	29	100	1	20	10	20	10	0.333333	39.1724	30	30	25	25	1	1	no	A/A	No	1	122.088	0	27	0
SL4.0ch11	47475948		SNV	T	C	No	1		Homozygous	33	33	100	1	16	17	16	17	0.484848	39.3333	33	33	28	28	1	1	no	C/C	No	1	132.574	0	40	0
SL4.0ch11	47694612		SNV	T	A	No	1		Homozygous	33	33	100	1	18	15	18	15	0.454545	36.9091	33	33	31	31	1	1	no	A/A	No	1	134.143	0	34	0
SL4.0ch11	48287352		Deletion	A	-	No	1		Homozygous	20	20	100	1	17	3	17	3	0.15	37	20	20	17	19	1	1	no	-/-	No	1	102.203	0	10	0
SL4.0ch11	49584318^49584319		Insertion	-	C	No	1		Homozygous	20	23	86.9565	0.998185	10	10	12	11	0.5	35.85	20	23	20	17	0.987914	1	no	C/C	No	1	27.4113	0	26	0
SL4.0ch11	50381398		SNV	C	G	No	1		Homozygous	32	32	100	1	17	16	17	16	0.484848	36.6562	33	33	29	29	1	1	no	G/G	No	1	129.546	0	29	0
SL4.0ch11	50728848^50728849		Insertion	-	T	No	1		Homozygous	20	25	80	0.84865	7	13	10	15	0.35	39.4	20	25	19	19	0.922631	0.997544	no	T/T	No	1	8.20018	0	36	0
SL4.0ch11	51168746		SNV	G	C	No	1		Homozygous	41	41	100	1	20	21	20	21	0.487805	38.8537	41	41	37	37	1	1	no	C/C	No	1	200	0	37	0
SL4.0ch11	52145186		Deletion	A	-	No	1		Homozygous	34	35	97.1429	1	13	21	13	22	0.382353	39.0882	34	35	32	32	0.99997	1	no	-/-	No	1	91.8894	0	23	0
SL4.0ch11	53139910		Deletion	T	-	No	1		Homozygous	36	37	97.2973	1	14	22	14	23	0.388889	36.8333	36	37	33	33	1	1	no	-/-	No	1	98.0514	0	31	0
SL4.0ch11	53277427^53277428		Insertion	-	A	No	1		Homozygous	26	30	86.6667	0.999949	12	14	14	16	0.461538	36.8077	26	30	25	25	0.998921	1	no	A/A	No	1	42.9612	0	34	0
SL4.0ch11	54190979		SNV	T	A	No	1		Homozygous	20	20	100	1	5	15	5	15	0.25	36.85	20	20	19	19	1	1	no	A/A	No	1	94.9943	0	27	0
SL4.0ch12	579472^579473		Insertion	-	A	No	1		Homozygous	20	23	86.9565	0.99828	5	15	7	16	0.25	38.15	20	23	20	20	0.891379	0.986618	no	A/A	No	1	27.6436	0	32	0
SL4.0ch12	661664		SNV	T	C	No	1		Homozygous	29	29	100	1	13	16	13	16	0.448276	37.3793	29	29	27	27	1	1	no	C/C	No	1	120.543	0	29	0
SL4.0ch12	1002720		Deletion	A	-	No	1		Homozygous	32	32	100	1	18	14	18	14	0.4375	37.8125	32	32	31	31	1	1	no	-/-	No	1	138.34	0	32	0
SL4.0ch12	1660549		SNV	T	G	No	1		Homozygous	35	35	100	1	22	13	22	13	0.371429	38.5429	35	35	28	28	1	1	no	G/G	No	1	138.577	0	36	0
SL4.0ch12	1702104		SNV	C	T	No	1		Homozygous	24	24	100	1	17	7	17	7	0.291667	38.5833	24	24	21	21	1	1	no	T/T	No	1	107.062	0	39	0
SL4.0ch12	2044283		Deletion	T	-	No	1		Homozygous	26	29	89.6552	0.999916	12	14	12	17	0.461538	36.6538	26	29	24	25	0.956153	0.999646	no	-/-	No	1	40.7787	1	32	3.125
SL4.0ch12	2093650		SNV	T	C	No	1		Homozygous	31	31	100	1	11	20	11	20	0.354839	37.6129	31	31	25	25	1	1	no	C/C	No	1	126.568	0	34	0
SL4.0ch12	2549523		SNV	G	C	No	1		Homozygous	31	31	100	1	18	13	18	13	0.419355	38.0323	31	31	28	29	1	1	no	C/C	No	1	126.564	0	37	0
SL4.0ch12	2983653		Deletion	T	-	No	1		Homozygous	21	24	87.5	0.994636	10	11	13	11	0.47619	35.2857	21	24	20	18	0.996728	0.994353	no	-/-	No	1	22.705	0	23	0
SL4.0ch12	3150287^3150288		Insertion	-	T	No	1		Homozygous	28	29	96.5517	1	15	13	15	14	0.464286	37.6071	28	29	28	27	0.999878	1	no	T/T	No	1	77.0171	0	30	0
SL4.0ch12	3171136		SNV	A	G	No	1		Homozygous	25	25	100	1	16	9	16	9	0.36	37.2	25	25	22	21	1	1	no	G/G	No	1	108.48	0	24	0
SL4.0ch12	3285454		SNV	T	A	No	1		Homozygous	33	33	100	1	19	14	19	14	0.424242	36.3636	33	33	31	31	1	1	no	A/A	No	1	134.105	0	23	0
SL4.0ch12	3347281		Deletion	A	-	No	1		Homozygous	20	20	100	1	11	9	11	9	0.45	31.85	20	20	19	19	1	1	no	-/-	No	1	94.4271	1	36	2.77778
SL4.0ch12	3953313		Deletion	A	-	No	1		Homozygous	21	24	87.5	0.997998	17	5	18	7	0.227273	35.2857	22	25	19	19	0.889631	0.983134	no	-/-	No	1	26.9845	1	36	2.77778
SL4.0ch12	4179170		SNV	T	C	No	1		Homozygous	30	30	100	1	16	14	16	14	0.466667	38.6333	30	30	25	25	1	1	no	C/C	No	1	123.557	0	29	0
SL4.0ch12	4925118		Deletion	T	-	No	1		Homozygous	25	29	86.2069	0.997778	9	16	9	20	0.36	34.72	25	29	20	22	0.995624	0.994527	no	-/-	No	1	26.5328	1	30	3.33333
SL4.0ch12	5121204		Deletion	A	-	No	1		Homozygous	26	28	92.8571	0.999992	19	7	19	9	0.269231	37.7692	26	28	26	26	0.994493	0.988453	no	-/-	No	1	50.9142	0	34	0
SL4.0ch12	5786147		Deletion	A	-	No	1		Homozygous	22	24	91.6667	0.999894	7	15	8	16	0.318182	36.1364	22	24	22	22	0.999194	1	no	-/-	No	1	39.7642	0	35	0
SL4.0ch12	5787950		SNV	G	A	No	1		Homozygous	20	20	100	1	9	11	9	11	0.45	39	20	20	19	19	1	1	no	A/A	No	1	94.9966	0	26	0
SL4.0ch12	7118302		SNV	G	T	No	1		Homozygous	21	21	100	1	10	11	10	11	0.47619	36.0476	21	21	20	20	1	1	no	T/T	No	1	98.0299	0	29	0
SL4.0ch12	7189853		SNV	T	A	No	1		Homozygous	27	27	100	1	16	11	16	11	0.407407	36.8519	27	27	25	25	1	1	no	A/A	No	1	116.065	0	29	0
SL4.0ch12	7259824		SNV	C	T	No	1		Homozygous	28	28	100	1	11	17	11	17	0.392857	35.8571	28	28	25	25	1	1	no	T/T	No	1	119.101	0	30	0
SL4.0ch12	7276800		Deletion	A	-	No	1		Homozygous	25	28	89.2857	0.999846	14	11	17	11	0.44	36.08	25	28	25	25	0.989756	0.999407	no	-/-	No	1	38.1268	0	32	0
SL4.0ch12	8644087		SNV	A	C	No	1		Homozygous	25	25	100	1	12	13	12	13	0.48	37.48	25	25	24	24	1	1	no	C/C	No	1	108.499	0	38	0
SL4.0ch12	9288772		SNV	T	A	No	1		Homozygous	38	38	100	1	19	19	19	19	0.5	37.7895	38	38	36	37	1	1	no	A/A	No	1	151.095	0	25	0
SL4.0ch12	9570351		SNV	C	T	No	1		Homozygous	29	29	100	1	15	14	15	14	0.482759	37.8621	29	29	26	26	1	1	no	T/T	No	1	122.111	0	38	0
SL4.0ch12	9604297		SNV	G	A	No	1		Homozygous	27	27	100	1	12	15	12	15	0.444444	36.7407	27	27	26	26	1	1	no	A/A	No	1	116.064	0	29	0
SL4.0ch12	10111943		SNV	T	A	No	1		Homozygous	32	33	96.9697	1	23	9	24	9	0.28125	38.625	32	33	30	30	0.999999	1	no	A/A	No	1	93.8975	0	40	0
SL4.0ch12	10558805		SNV	G	A	No	1		Homozygous	27	27	100	1	9	18	9	18	0.333333	35.5556	27	27	26	26	1	1	no	A/A	No	1	116.064	0	29	0
SL4.0ch12	10765569		SNV	C	G	No	1		Homozygous	28	28	100	1	11	17	11	17	0.392857	35.7857	28	28	26	26	1	1	no	G/G	No	1	117.507	0	30	0
SL4.0ch12	11296210		SNV	A	G	No	1		Homozygous	38	38	100	1	16	22	16	22	0.421053	37.6842	38	38	34	34	1	1	no	G/G	No	1	148.085	0	32	0
SL4.0ch12	11345824		SNV	C	T	No	1		Homozygous	25	25	100	1	15	10	15	10	0.4	37.88	25	25	20	20	1	1	no	T/T	No	1	110.071	0	26	0
SL4.0ch12	11498036		SNV	A	G	No	1		Homozygous	37	37	100	1	16	21	16	21	0.432432	39.5135	37	37	35	35	1	1	no	G/G	No	1	144.361	0	37	0
SL4.0ch12	11948879		SNV	T	C	No	1		Homozygous	27	27	100	1	13	14	13	14	0.481481	37.9259	27	27	25	25	1	1	no	C/C	No	1	114.524	0	34	0
SL4.0ch12	12030017		SNV	C	G	No	1		Homozygous	33	33	100	1	18	15	18	15	0.454545	38.2424	33	33	30	30	1	1	no	G/G	No	1	132.565	0	34	0
SL4.0ch12	12089368		SNV	C	T	No	1		Homozygous	25	28	89.2857	0.999928	15	10	18	10	0.4	37.2	25	28	23	22	0.956782	0.999461	no	T/T	No	1	41.4245	0	50	0
SL4.0ch12	12299841		SNV	C	T	No	1		Homozygous	24	24	100	1	10	14	10	14	0.416667	39.1667	24	24	23	23	1	1	no	T/T	No	1	107.063	0	38	0
SL4.0ch12	13227886		SNV	C	A	No	1		Homozygous	22	23	95.6522	0.999999	14	8	15	8	0.363636	38	22	23	21	21	0.999773	1	no	A/A	No	1	58.784	0	29	0
SL4.0ch12	13294098		SNV	G	A	No	1		Homozygous	20	20	100	1	11	9	11	9	0.45	38.55	20	20	18	18	1	1	no	A/A	No	1	94.9959	0	31	0
SL4.0ch12	13603632^13603633		Insertion	-	A	No	1		Homozygous	25	26	96.1538	1	17	8	17	9	0.32	37.52	25	26	24	24	0.99932	1	no	A/A	No	1	73.0594	0	25	0
SL4.0ch12	13603634		SNV	G	T	No	1		Homozygous	25	25	100	1	17	8	17	8	0.32	37.24	25	25	24	24	1	1	no	T/T	No	1	110.072	0	22	0
SL4.0ch12	14147196		SNV	A	C	No	1		Homozygous	32	32	100	1	13	19	13	19	0.40625	36.0938	32	32	28	28	1	1	no	C/C	No	1	129.559	0	39	0
SL4.0ch12	14269146		SNV	A	G	No	1		Homozygous	28	28	100	1	13	15	13	15	0.464286	38.8214	28	28	26	26	1	1	no	G/G	No	1	117.513	0	34	0
SL4.0ch12	14275679		SNV	C	G	No	1		Homozygous	22	22	100	1	11	11	11	11	0.5	37.8636	22	22	22	22	1	1	no	G/G	No	1	99.4523	0	31	0
SL4.0ch12	15662244		SNV	C	A	No	1		Homozygous	20	21	95.2381	0.999996	12	8	12	9	0.4	37.65	20	21	19	19	0.999546	1	no	A/A	No	1	54.1389	0	29	0
SL4.0ch12	15975346		Deletion	T	-	No	1		Homozygous	29	31	93.5484	0.999995	13	16	15	16	0.448276	35.1724	29	31	27	27	0.975356	1	no	-/-	No	1	52.867	0	33	0
SL4.0ch12	16081711		SNV	C	T	No	1		Homozygous	22	22	100	1	16	6	16	6	0.272727	38.6818	22	22	21	21	1	1	no	T/T	No	1	101.042	0	31	0
SL4.0ch12	16484511		SNV	G	T	No	1		Homozygous	27	27	100	1	9	18	9	18	0.333333	37.7037	27	27	25	25	1	1	no	T/T	No	1	116.091	0	28	0
SL4.0ch12	17095247		Deletion	A	-	No	1		Homozygous	20	22	90.9091	0.999683	12	8	12	10	0.4	34.45	20	22	18	19	0.961347	0.998281	no	-/-	No	1	34.9831	0	25	0
SL4.0ch12	17465064		SNV	G	A	No	1		Homozygous	31	31	100	1	15	16	15	16	0.483871	39.129	31	31	31	31	1	1	no	A/A	No	1	128.106	0	39	0
SL4.0ch12	17695031		SNV	C	T	No	1		Homozygous	33	33	100	1	12	21	12	21	0.363636	36.8788	33	33	28	29	1	1	no	T/T	No	1	134.168	0	33	0
SL4.0ch12	17896133		SNV	C	T	No	1		Homozygous	31	31	100	1	12	19	12	19	0.387097	37.2581	31	31	30	29	1	1	no	T/T	No	1	128.125	0	30	0
SL4.0ch12	18078146		SNV	A	G	No	1		Homozygous	28	29	96.5517	1	15	13	16	13	0.464286	36.8571	28	29	25	25	0.99998	1	no	G/G	No	1	78.6048	0	38	0
SL4.0ch12	18313129		SNV	C	A	No	1		Homozygous	22	22	100	1	12	10	12	10	0.454545	36.5	22	22	21	21	1	1	no	A/A	No	1	101.013	0	37	0
SL4.0ch12	18601700		SNV	C	A	No	1		Homozygous	33	33	100	1	15	18	15	18	0.454545	38.3939	33	33	30	31	1	1	no	A/A	No	1	134.13	0	29	0
SL4.0ch12	18928537		SNV	C	T	No	1		Homozygous	39	39	100	1	18	21	18	21	0.461538	39.1795	39	39	36	36	1	1	no	T/T	No	1	151.764	0	42	0
SL4.0ch12	19248505		SNV	T	A	No	1		Homozygous	32	32	100	1	16	16	16	16	0.5	37.5938	32	32	29	30	1	1	no	A/A	No	1	131.114	1	34	2.94118
SL4.0ch12	19628462		SNV	G	A	No	1		Homozygous	28	28	100	1	13	15	13	15	0.464286	36.25	28	28	26	26	1	1	no	A/A	No	1	119.074	0	38	0
SL4.0ch12	19657407		SNV	C	A	No	1		Homozygous	22	22	100	1	13	9	13	9	0.409091	38.6364	22	22	21	20	1	1	no	A/A	No	1	101.016	0	38	0
SL4.0ch12	20277603		SNV	G	T	No	1		Homozygous	24	24	100	1	12	12	12	12	0.5	37.2917	24	24	20	21	1	1	no	T/T	No	1	107.062	0	31	0
SL4.0ch12	20490298		SNV	G	A	No	1		Homozygous	25	25	100	1	18	7	18	7	0.28	37.28	25	25	24	24	1	1	no	A/A	No	1	110.043	0	26	0
SL4.0ch12	21408079		SNV	C	A	No	1		Homozygous	40	40	100	1	23	17	23	17	0.425	36.725	40	40	37	37	1	1	no	A/A	No	1	154.775	0	32	0
SL4.0ch12	21989534..21989535		MNV	CA	TC	No	2		Homozygous	28	28	100	1	14	14	14	14	0.5	38.6071	28	28	23	23	1	1	no	TC/TC	No	1	200	0	39	0
SL4.0ch12	22027940		SNV	A	T	No	1		Homozygous	32	32	100	1	17	16	17	16	0.484848	38	33	33	29	29	1	1	no	T/T	No	1	131.132	0	32	0
SL4.0ch12	22614055^22614056		Insertion	-	T	No	1		Homozygous	21	22	95.4545	1	10	11	11	11	0.47619	35.1429	21	22	19	19	0.988896	1	no	T/T	No	1	63.8198	0	23	0
SL4.0ch12	22868993		SNV	C	G	No	1		Homozygous	34	34	100	1	21	13	21	13	0.382353	35.6471	34	34	28	27	1	1	no	G/G	No	1	135.584	0	30	0
SL4.0ch12	22949616		SNV	A	T	No	1		Homozygous	45	45	100	1	23	22	23	22	0.488889	38.4	45	45	44	44	1	1	no	T/T	No	1	200	0	43	0
SL4.0ch12	23168952		SNV	C	T	No	1		Homozygous	24	25	96	1	9	15	10	15	0.375	35.5833	24	25	22	22	0.999705	1	no	T/T	No	1	65.7083	0	37	0
SL4.0ch12	23437189		SNV	C	A	No	1		Homozygous	36	36	100	1	23	13	23	13	0.361111	37.9167	36	36	30	30	1	1	no	A/A	No	1	143.418	0	36	0
SL4.0ch12	24653067		SNV	C	G	No	1		Homozygous	25	25	100	1	11	14	11	14	0.44	38.28	25	25	24	24	1	1	no	G/G	No	1	108.483	0	35	0
SL4.0ch12	24675653		SNV	C	G	No	1		Homozygous	26	26	100	1	15	11	15	11	0.423077	37.0385	26	26	26	26	1	1	no	G/G	No	1	111.493	0	37	0
SL4.0ch12	24693267		SNV	T	A	No	1		Homozygous	28	29	96.5517	1	15	13	15	14	0.464286	38.75	28	29	27	28	0.999973	1	no	A/A	No	1	81.948	0	49	0
SL4.0ch12	24782139		SNV	A	T	No	1		Homozygous	45	45	100	1	19	26	19	26	0.422222	38.3111	45	45	43	42	1	1	no	T/T	No	1	200	0	47	0
SL4.0ch12	24942582		SNV	A	C	No	1		Homozygous	33	33	100	1	16	17	16	17	0.484848	38.0909	33	33	31	31	1	1	no	C/C	No	1	132.574	0	43	0
SL4.0ch12	25300949		SNV	G	T	No	1		Homozygous	32	32	100	1	17	15	17	15	0.46875	35.125	32	32	27	29	1	1	no	T/T	No	1	131.151	0	27	0
SL4.0ch12	25402173		SNV	C	A	No	1		Homozygous	26	26	100	1	11	15	11	15	0.423077	32.9615	26	26	25	24	1	1	no	A/A	No	1	113.045	1	18	5.55556
SL4.0ch12	26758305		SNV	C	A	No	1		Homozygous	37	37	100	1	21	16	21	16	0.432432	37.973	37	37	35	35	1	1	no	A/A	No	1	145.929	0	51	0
SL4.0ch12	27483880		SNV	T	C	No	1		Homozygous	22	22	100	1	12	10	12	10	0.454545	38.1818	22	22	22	22	1	1	no	C/C	No	1	99.4742	0	35	0
SL4.0ch12	27573795		SNV	C	A	No	1		Homozygous	38	38	100	1	24	14	24	14	0.368421	36.6842	38	38	35	34	1	1	no	A/A	No	1	149.546	0	31	0
SL4.0ch12	28245337		SNV	G	T	No	1		Homozygous	27	27	100	1	13	14	13	14	0.481481	36.8889	27	27	27	26	1	1	no	T/T	No	1	116.09	0	33	0
SL4.0ch12	28268726		Deletion	A	-	No	1		Homozygous	29	30	96.6667	1	13	16	13	17	0.448276	38.0345	29	30	28	28	0.999978	1	no	-/-	No	1	76.7881	0	25	0
SL4.0ch12	28416189		SNV	T	A	No	1		Homozygous	38	38	100	1	22	16	22	16	0.421053	38.3947	38	38	31	31	1	1	no	A/A	No	1	149.132	0	41	0
SL4.0ch12	28449471		SNV	G	A	No	1		Homozygous	36	36	100	1	17	19	17	19	0.472222	38.7778	36	36	32	33	1	1	no	A/A	No	1	143.313	0	33	0
SL4.0ch12	28920546		SNV	G	T	No	1		Homozygous	24	25	96	0.999999	16	8	17	8	0.333333	37.5	24	25	22	22	0.999883	1	no	T/T	No	1	62.358	0	35	0
SL4.0ch12	29323700		SNV	G	T	No	1		Homozygous	24	24	100	1	18	6	18	6	0.25	37.2083	24	24	22	22	1	1	no	T/T	No	1	107.06	0	34	0
SL4.0ch12	30245062		SNV	G	T	No	1		Homozygous	44	44	100	1	28	17	28	17	0.377778	38.2727	45	45	35	36	1	1	no	T/T	No	1	200	0	40	0
SL4.0ch12	30365325		SNV	C	T	No	1		Homozygous	24	24	100	1	15	9	15	9	0.375	35.9583	24	24	24	24	1	1	no	T/T	No	1	107.06	0	16	0
SL4.0ch12	30400185		SNV	A	T	No	1		Homozygous	22	22	100	1	11	11	11	11	0.5	37.4091	22	22	17	17	1	1	no	T/T	No	1	101.041	0	30	0
SL4.0ch12	30794210		SNV	C	A	No	1		Homozygous	23	23	100	1	6	17	6	17	0.26087	34.6087	23	23	22	21	1	1	no	A/A	No	1	104.015	0	34	0
SL4.0ch12	30803393		SNV	G	C	No	1		Homozygous	24	25	96	1	11	13	11	14	0.458333	36.2083	24	25	21	23	0.999902	1	no	C/C	No	1	68.0736	0	35	0
SL4.0ch12	30976445		SNV	G	T	No	1		Homozygous	26	26	100	1	13	13	13	13	0.5	38.2692	26	26	23	23	1	1	no	T/T	No	1	113.082	0	25	0
SL4.0ch12	31383818		SNV	C	A	No	1		Homozygous	29	29	100	1	11	18	11	18	0.37931	35.5517	29	29	27	27	1	1	no	A/A	No	1	122.083	0	38	0
SL4.0ch12	31489737		SNV	C	G	No	1		Homozygous	34	34	100	1	19	15	19	15	0.441176	36.2059	34	34	32	31	1	1	no	G/G	No	1	135.566	0	34	0
SL4.0ch12	31704427		SNV	C	T	No	1		Homozygous	26	26	100	1	15	11	15	11	0.423077	38.9231	26	26	24	24	1	1	no	T/T	No	1	113.084	0	47	0
SL4.0ch12	31811396		SNV	C	T	No	1		Homozygous	23	23	100	1	9	14	9	14	0.391304	35.7826	23	23	22	22	1	1	no	T/T	No	1	104.049	0	27	0
SL4.0ch12	31824031		SNV	C	A	No	1		Homozygous	24	24	100	1	15	9	15	9	0.375	40	24	24	24	24	1	1	no	A/A	No	1	107.038	0	38	0
SL4.0ch12	32109627		SNV	C	A	No	1		Homozygous	28	28	100	1	12	16	12	16	0.428571	38.7143	28	28	25	25	1	1	no	A/A	No	1	119.078	0	34	0
SL4.0ch12	32229372		SNV	T	A	No	1		Homozygous	40	40	100	1	22	18	22	18	0.45	34.275	40	40	31	32	1	1	no	A/A	No	1	153.525	0	33	0
SL4.0ch12	32588539		SNV	T	G	No	1		Homozygous	32	32	100	1	13	19	13	19	0.40625	38.3125	32	32	28	28	1	1	no	G/G	No	1	129.55	0	39	0
SL4.0ch12	32689874		SNV	T	A	No	1		Homozygous	41	41	100	1	19	22	19	22	0.463415	38.4634	41	41	35	35	1	1	no	A/A	No	1	156.536	0	28	0
SL4.0ch12	33064372		SNV	G	C	No	1		Homozygous	28	28	100	1	15	13	15	13	0.464286	38.4643	28	28	26	26	1	1	no	C/C	No	1	117.535	0	25	0
SL4.0ch12	33403301		SNV	T	C	No	1		Homozygous	39	39	100	1	16	23	16	23	0.410256	36.0513	39	39	35	35	1	1	no	C/C	No	1	150.515	0	40	0
SL4.0ch12	34316018		SNV	C	G	No	1		Homozygous	35	35	100	1	28	7	28	7	0.2	37.9714	35	35	33	33	1	1	no	G/G	No	1	138.612	0	29	0
SL4.0ch12	34623426		SNV	C	A	No	1		Homozygous	29	29	100	1	10	19	10	19	0.344828	36.5862	29	29	26	25	1	1	no	A/A	No	1	122.087	0	37	0
SL4.0ch12	34633681		SNV	C	T	No	1		Homozygous	45	45	100	1	23	22	23	22	0.488889	38.9556	45	45	40	40	1	1	no	T/T	No	1	200	0	54	0
SL4.0ch12	34957109		SNV	A	G	No	1		Homozygous	28	30	93.3333	0.999998	15	13	15	15	0.464286	38.7143	28	30	26	26	0.999489	1	no	G/G	No	1	56.4565	0	35	0
SL4.0ch12	35050698		SNV	G	A	No	1		Homozygous	29	29	100	1	17	12	17	12	0.413793	39.2414	29	29	26	27	1	1	no	A/A	No	1	122.089	0	25	0
SL4.0ch12	35462719		SNV	C	G	No	1		Homozygous	30	30	100	1	11	19	11	19	0.366667	38.5667	30	30	27	27	1	1	no	G/G	No	1	123.533	0	35	0
SL4.0ch12	35569952		SNV	A	G	No	1		Homozygous	20	20	100	1	10	10	10	10	0.5	38.25	20	20	19	19	1	1	no	G/G	No	1	93.4324	0	24	0
SL4.0ch12	36238518		SNV	A	G	No	1		Homozygous	22	22	100	1	8	14	8	14	0.363636	38.5909	22	22	22	22	1	1	no	G/G	No	1	99.4524	0	22	0
SL4.0ch12	36689196		SNV	C	T	No	1		Homozygous	40	40	100	1	18	22	18	22	0.45	39.25	40	40	35	36	1	1	no	T/T	No	1	200	0	28	0
SL4.0ch12	37091399		SNV	C	T	No	1		Homozygous	25	25	100	1	17	8	17	8	0.32	36.08	25	25	23	22	1	1	no	T/T	No	1	110.069	0	34	0
SL4.0ch12	37282346		SNV	T	A	No	1		Homozygous	24	25	96	1	14	10	14	11	0.416667	38.6667	24	25	19	20	0.994813	1	no	A/A	No	1	70.0653	0	38	0
SL4.0ch12	37286094		SNV	A	C	No	1		Homozygous	38	38	100	1	14	24	14	24	0.368421	37.5789	38	38	32	32	1	1	no	C/C	No	1	148.085	0	36	0
SL4.0ch12	37306761		SNV	G	T	No	1		Homozygous	24	24	100	1	13	11	13	11	0.458333	36.125	24	24	24	24	1	1	no	T/T	No	1	107.058	0	46	0
SL4.0ch12	37591360		SNV	C	A	No	1		Homozygous	26	26	100	1	11	15	11	15	0.423077	35.8846	26	26	25	24	1	1	no	A/A	No	1	113.053	0	36	0
SL4.0ch12	38668419		SNV	G	C	No	1		Homozygous	27	27	100	1	13	14	13	14	0.481481	37.2222	27	27	22	22	1	1	no	C/C	No	1	114.523	0	30	0
SL4.0ch12	38740477		SNV	C	T	No	1		Homozygous	36	36	100	1	14	22	14	22	0.388889	38.2778	36	36	32	32	1	1	no	T/T	No	1	143.111	0	51	0
SL4.0ch12	38778531		SNV	C	A	No	1		Homozygous	32	32	100	1	16	16	16	16	0.5	37.6875	32	32	31	30	1	1	no	A/A	No	1	131.12	0	24	0
SL4.0ch12	39501983		SNV	T	A	No	1		Homozygous	28	31	90.3226	0.999977	9	19	10	21	0.321429	36.0357	28	31	25	26	0.999712	1	no	A/A	No	1	46.4566	0	31	0
SL4.0ch12	40128672		SNV	C	T	No	1		Homozygous	27	27	100	1	12	15	12	15	0.444444	36.8148	27	27	27	27	1	1	no	T/T	No	1	116.092	0	29	0
SL4.0ch12	40133677		SNV	C	T	No	1		Homozygous	38	38	100	1	19	19	19	19	0.5	38.0526	38	38	34	34	1	1	no	T/T	No	1	149.546	0	32	0
SL4.0ch12	40359915		SNV	G	A	No	1		Homozygous	42	42	100	1	22	20	22	20	0.47619	36.7857	42	42	36	37	1	1	no	A/A	No	1	200	0	39	0
SL4.0ch12	40865773		SNV	C	A	No	1		Homozygous	28	28	100	1	14	14	14	14	0.5	38.0357	28	28	25	26	1	1	no	A/A	No	1	119.075	0	44	0
SL4.0ch12	41137385		SNV	G	T	No	1		Homozygous	32	32	100	1	15	17	15	17	0.46875	38.4688	32	32	30	30	1	1	no	T/T	No	1	131.139	0	35	0
SL4.0ch12	41336446		SNV	G	T	No	1		Homozygous	27	27	100	1	12	15	12	15	0.444444	37.6667	27	27	26	26	1	1	no	T/T	No	1	116.092	0	27	0
SL4.0ch12	41528048		SNV	G	A	No	1		Homozygous	30	30	100	1	11	19	11	19	0.366667	36.7333	30	30	26	26	1	1	no	A/A	No	1	125.095	0	34	0
SL4.0ch12	41772667		SNV	G	A	No	1		Homozygous	31	31	100	1	18	13	18	13	0.419355	37.7419	31	31	29	29	1	1	no	A/A	No	1	128.106	0	42	0
SL4.0ch12	42773445		SNV	T	A	No	1		Homozygous	28	28	100	1	16	12	16	12	0.428571	37	28	28	22	24	1	1	no	A/A	No	1	119.075	0	45	0
SL4.0ch12	43073385		SNV	A	T	No	1		Homozygous	36	36	100	1	23	13	23	13	0.361111	32.3889	36	36	35	35	1	1	no	T/T	No	1	143.111	0	24	0
SL4.0ch12	43538412		SNV	C	A	No	1		Homozygous	26	26	100	1	15	11	15	11	0.423077	38.5385	26	26	23	23	1	1	no	A/A	No	1	113.056	0	51	0
SL4.0ch12	43606525		Deletion	A	-	No	1		Homozygous	26	28	92.8571	0.999992	14	12	15	13	0.461538	37.8077	26	28	25	25	0.99951	1	no	-/-	No	1	50.9139	0	36	0
SL4.0ch12	43685174		SNV	C	G	No	1		Homozygous	24	24	100	1	10	14	10	14	0.416667	37.0417	24	24	22	22	1	1	no	G/G	No	1	105.469	0	34	0
SL4.0ch12	44287940		SNV	C	T	No	1		Homozygous	30	31	96.7742	1	16	14	17	14	0.466667	37.4667	30	31	27	27	0.999996	1	no	T/T	No	1	86.1896	0	35	0
SL4.0ch12	44462346		SNV	G	A	No	1		Homozygous	35	35	100	1	19	16	19	16	0.457143	36.7714	35	35	33	33	1	1	no	A/A	No	1	140.052	0	34	0
SL4.0ch12	44670670		SNV	A	C	No	1		Homozygous	27	27	100	1	9	18	9	18	0.333333	36.5556	27	27	26	26	1	1	no	C/C	No	1	114.523	0	37	0
SL4.0ch12	44700020		SNV	G	T	No	1		Homozygous	36	36	100	1	21	15	21	15	0.416667	37.0833	36	36	35	35	1	1	no	T/T	No	1	143.014	0	34	0
SL4.0ch12	45256178		SNV	C	T	No	1		Homozygous	29	29	100	1	12	17	12	17	0.413793	35.3448	29	29	26	28	1	1	no	T/T	No	1	122.106	0	34	0
SL4.0ch12	45372253		SNV	C	A	No	1		Homozygous	29	29	100	1	10	19	10	19	0.344828	39.2759	29	29	27	27	1	1	no	A/A	No	1	122.088	0	28	0
SL4.0ch12	45538639		SNV	G	T	No	1		Homozygous	20	20	100	1	11	9	11	9	0.45	33.9	20	20	20	20	1	1	no	T/T	No	1	95.013	0	25	0
SL4.0ch12	46534594		SNV	G	T	No	1		Homozygous	44	44	100	1	13	31	13	31	0.295455	37.9318	44	44	37	38	1	1	no	T/T	No	1	200	0	23	0
SL4.0ch12	46922973		SNV	C	T	No	1		Homozygous	31	31	100	1	15	16	15	16	0.483871	37.2581	31	31	31	31	1	1	no	T/T	No	1	128.125	0	22	0
SL4.0ch12	47014604		SNV	G	A	No	1		Homozygous	31	31	100	1	10	21	10	21	0.322581	38.1935	31	31	29	29	1	1	no	A/A	No	1	128.116	0	34	0
SL4.0ch12	47185923		SNV	G	C	No	1		Homozygous	23	23	100	1	13	10	13	10	0.434783	36.1304	23	23	21	21	1	1	no	C/C	No	1	102.479	0	36	0
SL4.0ch12	47224499		SNV	G	A	No	1		Homozygous	31	31	100	1	11	20	11	20	0.354839	38.9032	31	31	27	27	1	1	no	A/A	No	1	128.113	0	35	0
SL4.0ch12	47509107		SNV	G	A	No	1		Homozygous	38	38	100	1	19	19	19	19	0.5	34.1316	38	38	36	35	1	1	no	A/A	No	1	150.003	0	24	0
SL4.0ch12	47642470		Deletion	A	-	No	1		Homozygous	30	32	93.75	0.999999	14	16	15	17	0.466667	35.6333	30	32	28	28	0.999748	1	no	-/-	No	1	62.0636	0	37	0
SL4.0ch12	48224324		SNV	T	G	No	1		Homozygous	31	31	100	1	13	18	13	18	0.419355	39.5484	31	31	30	30	1	1	no	G/G	No	1	126.542	0	35	0
SL4.0ch12	49407616		SNV	C	G	No	1		Homozygous	26	27	96.2963	1	15	11	16	11	0.423077	35.3462	26	27	23	23	0.99989	1	no	G/G	No	1	80.5078	0	26	0
SL4.0ch12	49598866		SNV	C	G	No	1		Homozygous	30	30	100	1	8	22	8	22	0.266667	37.7	30	30	30	30	1	1	no	G/G	No	1	123.527	0	26	0
SL4.0ch12	50234550		SNV	G	T	No	1		Homozygous	36	36	100	1	28	8	28	8	0.222222	38.3333	36	36	34	34	1	1	no	T/T	No	1	143.014	0	38	0
SL4.0ch12	50389292		SNV	C	T	No	1		Homozygous	23	23	100	1	7	16	7	16	0.304348	37.3043	23	23	21	21	1	1	no	T/T	No	1	104.051	0	35	0
SL4.0ch12	51044354		Deletion	A	-	No	1		Homozygous	31	31	100	1	17	14	17	14	0.451613	37.871	31	31	30	30	1	1	no	-/-	No	1	135.281	0	37	0
SL4.0ch12	51299939		SNV	G	T	No	1		Homozygous	35	35	100	1	18	17	18	17	0.485714	37.8	35	35	32	32	1	1	no	T/T	No	1	140.303	0	27	0
SL4.0ch12	51823616..51823617		Deletion	AA	-	No	2		Homozygous	26	30	86.6667	1	13	13	16	14	0.5	37.1923	26	30	23	23	0.92303	1	no	-/-	No	1	200	1	41	2.43902
SL4.0ch12	52063444		SNV	G	A	No	1		Homozygous	36	36	100	1	20	16	20	16	0.444444	38.5	36	36	32	32	1	1	no	A/A	No	1	143.211	0	32	0
SL4.0ch12	52151693		SNV	C	A	No	1		Homozygous	29	29	100	1	10	19	10	19	0.344828	39.2759	29	29	24	24	1	1	no	A/A	No	1	122.088	0	44	0
SL4.0ch12	52187823		SNV	C	T	No	1		Homozygous	32	32	100	1	15	17	15	17	0.46875	38.25	32	32	30	29	1	1	no	T/T	No	1	131.145	0	28	0
SL4.0ch12	53004599		SNV	G	T	No	1		Homozygous	40	40	100	1	11	29	11	29	0.275	37.925	40	40	33	32	1	1	no	T/T	No	1	200	0	51	0
SL4.0ch12	53076467		SNV	G	T	No	1		Homozygous	35	35	100	1	17	18	17	18	0.485714	36.6286	35	35	32	32	1	1	no	T/T	No	1	140.252	0	36	0
SL4.0ch12	53132305		SNV	T	G	No	1		Homozygous	34	34	100	1	16	18	16	18	0.470588	37.4706	34	34	32	32	1	1	no	G/G	No	1	135.549	0	32	0
SL4.0ch12	54357795		SNV	C	A	No	1		Homozygous	32	32	100	1	11	21	11	21	0.34375	37	32	32	31	31	1	1	no	A/A	No	1	131.114	0	27	0
SL4.0ch12	54847933		SNV	G	A	No	1		Homozygous	23	23	100	1	11	12	11	12	0.478261	36.3913	23	23	22	21	1	1	no	A/A	No	1	104.022	0	41	0
SL4.0ch12	56109966		SNV	G	C	No	1		Homozygous	37	38	97.3684	1	17	20	18	20	0.459459	38.1081	37	38	36	36	0.999994	1	no	C/C	No	1	105.905	0	48	0
SL4.0ch12	56125051		SNV	G	A	No	1		Homozygous	31	31	100	1	14	17	14	17	0.451613	36.9677	31	31	30	30	1	1	no	A/A	No	1	128.103	0	45	0
SL4.0ch12	56395430		SNV	C	T	No	1		Homozygous	33	33	100	1	21	12	21	12	0.363636	37.5455	33	33	30	30	1	1	no	T/T	No	1	134.168	0	44	0
SL4.0ch12	56421929		Deletion	A	-	No	1		Homozygous	30	32	93.75	0.999998	18	12	18	14	0.4	36.4	30	32	27	26	0.999446	1	no	-/-	No	1	57.1145	0	27	0
SL4.0ch12	56603654		SNV	G	T	No	1		Homozygous	39	39	100	1	20	19	20	19	0.487179	38.2821	39	39	33	32	1	1	no	T/T	No	1	151.095	0	35	0
SL4.0ch12	56755575		SNV	G	T	No	1		Homozygous	35	35	100	1	16	19	16	19	0.457143	38.2571	35	35	31	31	1	1	no	T/T	No	1	140.101	0	22	0
SL4.0ch12	57497575		SNV	C	T	No	1		Homozygous	33	34	97.0588	1	16	17	16	18	0.484848	38.7576	33	34	29	30	0.999853	1	no	T/T	No	1	94.6793	0	19	0
SL4.0ch12	57741159		SNV	A	T	No	1		Homozygous	35	35	100	1	18	17	18	17	0.485714	39.0857	35	35	30	28	1	1	no	T/T	No	1	140.101	0	32	0
SL4.0ch12	57752655		SNV	G	A	No	1		Homozygous	28	28	100	1	16	12	16	12	0.428571	38.0714	28	28	28	28	1	1	no	A/A	No	1	119.075	0	22	0
SL4.0ch12	57800856		SNV	T	A	No	1		Homozygous	27	27	100	1	15	12	15	12	0.444444	36.9259	27	27	24	24	1	1	no	A/A	No	1	116.064	0	25	0
SL4.0ch12	58082015		SNV	G	A	No	1		Homozygous	37	37	100	1	12	25	12	25	0.324324	38	37	37	36	36	1	1	no	A/A	No	1	146.536	0	39	0
SL4.0ch12	58089244^58089245		Insertion	-	T	No	1		Homozygous	20	23	86.9565	0.999996	8	12	10	13	0.4	37.45	20	23	18	18	0.97792	1	no	T/T	No	1	53.7184	0	22	0
SL4.0ch12	58326170		Deletion	A	-	No	1		Homozygous	29	32	90.625	0.999988	19	10	21	11	0.344828	39.8966	29	32	26	26	0.988759	1	no	-/-	No	1	49.2768	0	31	0
SL4.0ch12	59201927		Deletion	A	-	No	1		Homozygous	25	29	86.2069	0.997712	14	11	15	14	0.44	34.96	25	29	24	24	0.888191	1	no	-/-	No	1	26.4046	0	29	0
SL4.0ch12	59262507		SNV	G	T	No	1		Homozygous	30	30	100	1	20	10	20	10	0.333333	38.6667	30	30	28	29	1	1	no	T/T	No	1	125.12	0	35	0
SL4.0ch12	59403750		SNV	A	G	No	1		Homozygous	37	38	97.3684	1	20	17	20	18	0.459459	38.027	37	38	33	33	0.999985	1	no	G/G	No	1	105.099	0	32	0
SL4.0ch12	59570471..59570472		MNV	AA	GG	No	2		Homozygous	26	26	100	1	14	12	14	12	0.461538	36.8	26	26	23	23	1	1	no	GG/GG	No	1	200	0	35	0
SL4.0ch12	59570487		SNV	A	G	No	1		Homozygous	29	29	100	1	14	15	14	15	0.482759	37.7931	29	29	25	25	1	1	no	G/G	No	1	120.524	0	36	0
SL4.0ch12	59570518		SNV	A	G	No	1		Homozygous	36	36	100	1	14	22	14	22	0.388889	36.6944	36	36	30	30	1	1	no	G/G	No	1	141.693	0	35	0
SL4.0ch12	59583273		SNV	C	A	No	1		Homozygous	24	24	100	1	11	13	11	13	0.458333	38.3333	24	24	23	23	1	1	no	A/A	No	1	107.036	0	30	0
SL4.0ch12	59743340		SNV	C	T	No	1		Homozygous	29	29	100	1	17	12	17	12	0.413793	38.5862	29	29	28	27	1	1	no	T/T	No	1	122.112	0	28	0
SL4.0ch12	60005679		SNV	C	T	No	1		Homozygous	28	28	100	1	12	16	12	16	0.428571	37.8571	28	28	25	25	1	1	no	T/T	No	1	119.103	0	24	0
SL4.0ch12	60863274		Deletion	T	-	No	1		Homozygous	30	32	93.75	0.999999	14	16	16	16	0.466667	37.5	30	32	26	26	0.955958	1	no	-/-	No	1	61.9289	0	32	0
SL4.0ch12	61984228		Deletion	T	-	No	1		Homozygous	24	25	96	0.999999	8	16	8	17	0.333333	36.8333	24	25	22	22	0.999996	1	no	-/-	No	1	61.9586	0	25	0
SL4.0ch12	62158574		Deletion	T	-	No	1		Homozygous	23	25	92	0.999943	9	14	10	15	0.391304	36.5652	23	25	20	20	0.998097	1	no	-/-	No	1	42.4164	1	33	3.0303
SL4.0ch12	62443401		Deletion	T	-	No	1		Homozygous	23	23	100	1	14	9	14	9	0.391304	38.7826	23	23	22	22	1	1	no	-/-	No	1	111.234	0	25	0
SL4.0ch12	62469342		Deletion	T	-	No	1		Homozygous	20	23	86.9565	0.978743	8	12	10	13	0.4	33.25	20	23	19	14	0.980548	1	no	-/-	No	1	16.725	0	29	0
SL4.0ch12	63376350		SNV	T	A	No	1		Homozygous	23	23	100	1	10	13	10	13	0.434783	38.3913	23	23	22	22	1	1	no	A/A	No	1	104.026	0	30	0
SL4.0ch12	63916835		SNV	A	C	No	1		Homozygous	29	29	100	1	20	9	20	9	0.310345	37.8276	29	29	25	25	1	1	no	C/C	No	1	120.543	0	30	0
SL4.0ch12	64009237		SNV	C	G	No	1		Homozygous	31	31	100	1	14	17	14	17	0.451613	38.2581	31	31	29	28	1	1	no	G/G	No	1	126.549	0	29	0
SL4.0ch12	64450058		Deletion	G	-	No	1		Homozygous	23	24	95.8333	0.999998	9	14	10	14	0.391304	36.3043	23	24	22	22	0.999927	1	no	-/-	No	1	56.9862	0	41	0
SL4.0ch12	65375460..65375461		Deletion	AA	-	No	2		Homozygous	20	25	80	1	10	10	14	11	0.5	35	20	25	20	20	0.7255	0.996732	no	-/-	No	1	200	0	23	0

## Sheet: Suppl. DS2
Supplemental Data, López et al. (2021). RAWUL protein regulates axillary meristem formation. The Plant Cell.
Supplemental Data Set S2. Differentially expressed genes in sde.
Name	Gene description	Chromosome	Region	sde vs. wt VF36 - Max group means	sde vs. wt VF36 - Fold change	sde vs. wt VF36 - Log fold change	sde vs. wt VF36 - P-value	sde vs. wt VF36 - FDR p-value	sde vs. wt VF36 - Bonferroni	VF36 Rep1 - Total counts	VF36 Rep1 - RPKM	VF36 Rep1 - TPM	VF36 Rep1 - CPM	VF36 Rep2 - Total counts	VF36 Rep2 - RPKM	VF36 Rep2 - TPM	VF36 Rep2 - CPM	VF36 Rep3 - Total counts	VF36 Rep3 - RPKM	VF36 Rep3 - TPM	VF36 Rep3 - CPM	VF36 Rep4 - Total counts	VF36 Rep4 - RPKM	VF36 Rep4 - TPM	VF36 Rep4 - CPM	sde Rep1 - Total counts	sde Rep1 - RPKM	sde Rep1 - TPM	sde Rep1 - CPM	sde Rep2 - Total counts	sde Rep2 - RPKM	sde Rep2 - TPM	sde Rep2 - CPM	sde Rep3 - Total counts	sde Rep3 - RPKM	sde Rep3 - TPM	sde Rep3 - CPM	sde Rep4 - Total counts	sde Rep4 - RPKM	sde Rep4 - TPM	sde Rep4 - CPM
Solyc00g500001.1	Retrovirus-related Pol polyprotein from transposon TNT 1-94 (AHRD V3.3 *-* A0A2I0VJ33_9ASPA)	SL4.0ch00	93750..94430	0	#NUM!	#NUM!	#NUM!	#NUM!	#NUM!	0	0	0	0	0	0	0	0	0	0	0	0	0	0	0	0	0	0	0	0	0	0	0	0	0	0	0	0	0	0	0	0
Solyc00g500002.1	Retrovirus-related Pol polyprotein from transposon TNT 1-94 (AHRD V3.3 *-* A0A2I0VBY8_9ASPA)	SL4.0ch00	complement(305442..306257)	0	#NUM!	#NUM!	#NUM!	#NUM!	#NUM!	0	0	0	0	0	0	0	0	0	0	0	0	0	0	0	0	0	0	0	0	0	0	0	0	0	0	0	0	0	0	0	0
Solyc00g500003.1	MP domain-containing protein (AHRD V3.3 *-* A0A1Q3D0H5_CEPFO)	SL4.0ch00	complement(311496..382066)	0	#NUM!	#NUM!	#NUM!	#NUM!	#NUM!	0	0	0	0	0	0	0	0	0	0	0	0	0	0	0	0	0	0	0	0	0	0	0	0	0	0	0	0	0	0	0	0
Solyc00r000000.1	Unknown protein	SL4.0ch00	381860..398979	0	#NUM!	#NUM!	#NUM!	#NUM!	#NUM!	0	0	0	0	0	0	0	0	0	0	0	0	0	0	0	0	0	0	0	0	0	0	0	0	0	0	0	0	0	0	0	0
Solyc00g500004.1	Unknown protein	SL4.0ch00	417592..418482	0	#NUM!	#NUM!	#NUM!	#NUM!	#NUM!	0	0	0	0	0	0	0	0	0	0	0	0	0	0	0	0	0	0	0	0	0	0	0	0	0	0	0	0	0	0	0	0
Solyc00g500005.1	Unknown protein	SL4.0ch00	478389..478640	0	#NUM!	#NUM!	#NUM!	#NUM!	#NUM!	0	0	0	0	0	0	0	0	0	0	0	0	0	0	0	0	0	0	0	0	0	0	0	0	0	0	0	0	0	0	0	0
Solyc00g500006.1	Unknown protein	SL4.0ch00	complement(481288..483182)	0	#NUM!	#NUM!	#NUM!	#NUM!	#NUM!	0	0	0	0	0	0	0	0	0	0	0	0	0	0	0	0	0	0	0	0	0	0	0	0	0	0	0	0	0	0	0	0
Solyc00g500007.1	Unknown protein	SL4.0ch00	497941..498614	0	#NUM!	#NUM!	#NUM!	#NUM!	#NUM!	0	0	0	0	0	0	0	0	0	0	0	0	0	0	0	0	0	0	0	0	0	0	0	0	0	0	0	0	0	0	0	0
Solyc00g500008.1	Unknown protein	SL4.0ch00	531008..531682	0	#NUM!	#NUM!	#NUM!	#NUM!	#NUM!	0	0	0	0	0	0	0	0	0	0	0	0	0	0	0	0	0	0	0	0	0	0	0	0	0	0	0	0	0	0	0	0
Solyc00g500009.1	Unknown protein	SL4.0ch00	531761..537711	0	#NUM!	#NUM!	#NUM!	#NUM!	#NUM!	0	0	0	0	0	0	0	0	0	0	0	0	0	0	0	0	0	0	0	0	0	0	0	0	0	0	0	0	0	0	0	0
Solyc00g500010.1	Unknown protein	SL4.0ch00	544694..545489	0	#NUM!	#NUM!	#NUM!	#NUM!	#NUM!	0	0	0	0	0	0	0	0	0	0	0	0	0	0	0	0	0	0	0	0	0	0	0	0	0	0	0	0	0	0	0	0
Solyc00r000010.1	Unknown protein	SL4.0ch00	complement(546387..548638)	0	#NUM!	#NUM!	#NUM!	#NUM!	#NUM!	0	0	0	0	0	0	0	0	0	0	0	0	0	0	0	0	0	0	0	0	0	0	0	0	0	0	0	0	0	0	0	0
Solyc00g500011.1	Unknown protein	SL4.0ch00	549361..586470	0	#NUM!	#NUM!	#NUM!	#NUM!	#NUM!	0	0	0	0	0	0	0	0	0	0	0	0	0	0	0	0	0	0	0	0	0	0	0	0	0	0	0	0	0	0	0	0
Solyc00g500012.1	Unknown protein	SL4.0ch00	complement(584354..596916)	0	#NUM!	#NUM!	#NUM!	#NUM!	#NUM!	0	0	0	0	0	0	0	0	0	0	0	0	0	0	0	0	0	0	0	0	0	0	0	0	0	0	0	0	0	0	0	0
Solyc00g500013.1	Unknown protein	SL4.0ch00	589339..596916	0	#NUM!	#NUM!	#NUM!	#NUM!	#NUM!	0	0	0	0	0	0	0	0	0	0	0	0	0	0	0	0	0	0	0	0	0	0	0	0	0	0	0	0	0	0	0	0
Solyc00g500014.1	Unknown protein	SL4.0ch00	628120..644283	0	#NUM!	#NUM!	#NUM!	#NUM!	#NUM!	0	0	0	0	0	0	0	0	0	0	0	0	0	0	0	0	0	0	0	0	0	0	0	0	0	0	0	0	0	0	0	0
Solyc00g500015.1	Unknown protein	SL4.0ch00	701546..719208	0	#NUM!	#NUM!	#NUM!	#NUM!	#NUM!	0	0	0	0	0	0	0	0	0	0	0	0	0	0	0	0	0	0	0	0	0	0	0	0	0	0	0	0	0	0	0	0
Solyc00g500016.1	Unknown protein	SL4.0ch00	complement(914971..916182)	0	#NUM!	#NUM!	#NUM!	#NUM!	#NUM!	0	0	0	0	0	0	0	0	0	0	0	0	0	0	0	0	0	0	0	0	0	0	0	0	0	0	0	0	0	0	0	0
Solyc00g500017.1	Unknown protein	SL4.0ch00	994894..998273	0	#NUM!	#NUM!	#NUM!	#NUM!	#NUM!	0	0	0	0	0	0	0	0	0	0	0	0	0	0	0	0	0	0	0	0	0	0	0	0	0	0	0	0	0	0	0	0
Solyc00g500018.1	Unknown protein	SL4.0ch00	complement(1000060..1003182)	0	#NUM!	#NUM!	#NUM!	#NUM!	#NUM!	0	0	0	0	0	0	0	0	0	0	0	0	0	0	0	0	0	0	0	0	0	0	0	0	0	0	0	0	0	0	0	0
Solyc00g014290.1	#N/A	SL4.0ch00	complement(1037013..1037559)	0	#NUM!	#NUM!	#NUM!	#NUM!	#NUM!	0	0	0	0	0	0	0	0	0	0	0	0	0	0	0	0	0	0	0	0	0	0	0	0	0	0	0	0	0	0	0	0
Solyc00g005280.1	#N/A	SL4.0ch00	complement(1075280..1075782)	0	#NUM!	#NUM!	#NUM!	#NUM!	#NUM!	0	0	0	0	0	0	0	0	0	0	0	0	0	0	0	0	0	0	0	0	0	0	0	0	0	0	0	0	0	0	0	0
Solyc00g500019.1	Photosystem I assembly protein Ycf4 (AHRD V3.3 *** K4EQH2_DATST)	SL4.0ch00	1361849..1365340	0	#NUM!	#NUM!	#NUM!	#NUM!	#NUM!	0	0	0	0	0	0	0	0	0	0	0	0	0	0	0	0	0	0	0	0	0	0	0	0	0	0	0	0	0	0	0	0
Solyc00g500020.1	Cytochrome f (AHRD V3.3 *** A0A2G3ALJ3_CAPAN)	SL4.0ch00	1366069..1367940	0.182202	2.7443	1.45644	0.0282312	0.616311	1	1	0.0430713	0.0674398	0.0628773	1	0.0407942	0.0635646	0.0593741	2	0.0784822	0.122634	0.114204	2	0.0939876	0.147104	0.137137	2	0.0848683	0.133613	0.123907	6	0.218122	0.340575	0.320536	5	0.231066	0.359605	0.337438	5	0.194752	0.306224	0.284352
Solyc00g500021.1	Cytochrome b559 subunit alpha (AHRD V3.3 *** S8D1L1_9LAMI)	SL4.0ch00	complement(1369394..1369774)	6.39137	-1.02558	-0.036436	0.845556	0.999951	1	39	6.76578	10.5937	2.45221	36	5.91516	9.21687	2.13747	42	6.63829	10.3728	2.39828	33	6.24626	9.7763	2.26275	35	5.98204	9.41789	2.16838	49	7.1748	11.2027	2.61771	32	5.95638	9.26982	2.1596	36	5.6478	8.88049	2.04734
Solyc00g500022.1	30S ribosomal protein S18, chloroplastic (AHRD V3.3 *** A0A1U8QD82_CAPAN)	SL4.0ch00	1372575..1373384	0.687807	1.52084	0.604868	0.141442	0.999951	1	5	0.346963	0.543265	0.314386	11	0.722965	1.12651	0.653115	6	0.379331	0.592729	0.342612	5	0.378561	0.592503	0.342841	13	0.88876	1.39923	0.805398	16	0.937117	1.46321	0.854764	4	0.297819	0.463491	0.26995	10	0.627534	0.986721	0.568705
Solyc00g180440.1	#N/A	SL4.0ch00	complement(1373658..1373909)	0.172364	-2.40288	-1.26477	0.368546	0.999951	1	2	0.446095	0.698483	0.125755	0	0	0	0	0	0	0	0	1	0.243361	0.380895	0.0685683	0	0	0	0	0	0	0	0	0	0	0	0	1	0.201707	0.31716	0.0568705
Solyc00g500023.1	ATP-dependent Clp protease proteolytic subunit (AHRD V3.3 *** CLPP_SOLTU)	SL4.0ch00	complement(1374595..1377031)	1.90878	1.10502	0.144073	0.470142	0.999951	1	27	1.4835	2.32282	1.69769	38	1.9775	3.0813	2.25622	37	1.85216	2.89412	2.11277	26	1.55865	2.43951	1.78277	44	2.38179	3.7498	2.72596	43	1.99412	3.11361	2.29718	30	1.76857	2.7524	2.02463	30	1.49062	2.34382	1.70611
Solyc00g500024.1	Photosystem II CP47 reaction center protein (AHRD V3.3 *** A0A1U8QCF6_CAPAN)	SL4.0ch00	1377421..1378947	0.414884	1.76233	0.817481	0.031173	0.646588	1	4	0.147238	0.230541	0.251509	6	0.209181	0.32594	0.356245	11	0.368897	0.576426	0.628122	5	0.200808	0.314294	0.342841	13	0.471444	0.742224	0.805398	12	0.372822	0.582122	0.641073	8	0.315957	0.49172	0.539901	15	0.499315	0.785112	0.853057
Solyc00g500025.1	Unknown protein	SL4.0ch00	complement(1379543..1381059)	0.138141	1.62035	0.696309	0.640948	0.999951	1	0	0	0	0	0	0	0	0	1	0.262613	0.410351	0.057102	0	0	0	0	0	0	0	0	1	0.24329	0.379872	0.0534227	1	0.309274	0.481318	0.0674876	0	0	0	0
Solyc00g500026.1	Photosystem II reaction center protein H (AHRD V3.3 *** I6N985_DATST)	SL4.0ch00	1379574..1380279	0	#NUM!	#NUM!	#NUM!	#NUM!	#NUM!	0	0	0	0	0	0	0	0	0	0	0	0	0	0	0	0	0	0	0	0	0	0	0	0	0	0	0	0	0	0	0	0
Solyc00g500027.1	Cytochrome b6 (AHRD V3.3 *** A0A125RTD6_9ASTR)	SL4.0ch00	1380618..1381319	0.571329	1.32083	0.401447	0.408151	0.999951	1	3	0.240205	0.376106	0.188632	10	0.758354	1.18165	0.593741	7	0.510637	0.797904	0.399714	2	0.174721	0.273463	0.137137	13	1.02549	1.6145	0.805398	8	0.540644	0.84416	0.427382	5	0.429547	0.668497	0.337438	4	0.289631	0.45541	0.227482
Solyc00g500028.1	Cytochrome b6-f complex subunit 4 (AHRD V3.3 *** A0A2G2XBM1_CAPBA)	SL4.0ch00	1382210..1382734	0.0642694	1.62041	0.696363	0.64092	0.999951	1	0	0	0	0	0	0	0	0	1	0.113799	0.177819	0.057102	0	0	0	0	1	0.123059	0.193739	0.0619537	0	0	0	0	1	0.134019	0.208571	0.0674876	0	0	0	0
Solyc00g500029.1	30S ribosomal protein S2, chloroplastic (AHRD V3.3 *** I6N946_DATST)	SL4.0ch00	complement(1383462..1383939)	0.0487514	-1.02603	-0.0370666	0.982259	0.999951	1	0	0	0	0	1	0.195005	0.303853	0.0593741	0	0	0	0	0	0	0	0	0	0	0	0	1	0.173779	0.271337	0.0534227	0	0	0	0	0	0	0	0
Solyc00g500030.1	30S ribosomal protein S11, chloroplastic (AHRD V3.3 *** G9FCH9_9LAMI)	SL4.0ch00	complement(1384005..1384421)	0.200353	1.40115	0.486611	0.606034	0.999951	1	3	0.404374	0.633157	0.188632	0	0	0	0	1	0.122805	0.191891	0.057102	0	0	0	0	3	0.398393	0.627214	0.185861	1	0.113769	0.177638	0.0534227	2	0.289249	0.450153	0.134975	0	0	0	0
Solyc00g500031.1	50S ribosomal protein L14, chloroplastic (AHRD V3.3 *** I6N992_DATST)	SL4.0ch00	complement(1384961..1385901)	0.276407	1.09645	0.132845	0.799293	0.999951	1	3	0.218708	0.342447	0.188632	4	0.276194	0.43036	0.237496	4	0.265679	0.415141	0.228408	3	0.238626	0.373484	0.205705	4	0.287297	0.45231	0.247815	5	0.307662	0.480383	0.267114	4	0.312884	0.486936	0.26995	3	0.197783	0.31099	0.170611
Solyc00g500032.1	50S ribosomal protein L16, chloroplastic (AHRD V3.3 *-* A0A2G3BL23_CAPCH)	SL4.0ch00	complement(1386027..1386383)	0.915769	-1.06713	-0.0937393	0.852168	0.999951	1	4	0.629781	0.986094	0.251509	4	0.596487	0.929432	0.237496	11	1.57789	2.46555	0.628122	5	0.85892	1.34433	0.342841	10	1.55116	2.44209	0.619537	6	0.797337	1.24496	0.320536	6	1.01359	1.57743	0.404926	1	0.142382	0.223878	0.0568705
Solyc00g500033.1	Ribosomal protein L2, plastid (AHRD V3.3 *-* A0A2U1PJW3_ARTAN)	SL4.0ch00	1386985..1389637	0	#NUM!	#NUM!	#NUM!	#NUM!	#NUM!	0	0	0	0	0	0	0	0	0	0	0	0	0	0	0	0	0	0	0	0	0	0	0	0	0	0	0	0	0	0	0	0
Solyc00g500034.1	30S ribosomal protein S3, chloroplastic (AHRD V3.3 *** I6N994_DATST)	SL4.0ch00	complement(1387611..1388719)	0.922431	1.06239	0.0873108	0.734524	0.999951	1	16	0.849224	1.32969	1.00604	18	0.904869	1.40995	1.06873	19	0.918775	1.43565	1.08494	14	0.810743	1.26893	0.959956	15	0.784371	1.23488	0.929305	19	0.85117	1.32901	1.01503	15	0.854226	1.32942	1.01231	25	1.19996	1.88679	1.42176
Solyc00g500035.1	50S ribosomal protein L2 (AHRD V3.3 *** H6T990_9CARY)	SL4.0ch00	complement(1389118..1389546)	0.329657	1.70646	0.77101	0.282452	0.999951	1	1	0.131021	0.205149	0.0628773	3	0.372283	0.580083	0.178122	2	0.23874	0.373046	0.114204	0	0	0	0	1	0.129083	0.203223	0.0619537	5	0.552932	0.863345	0.267114	2	0.281158	0.437562	0.134975	3	0.355456	0.558912	0.170611
Solyc00g500036.1	Ycf15 (AHRD V3.3 *-* A0A346JLD3_9ASTE)	SL4.0ch00	complement(1390207..1390608)	0.153839	2.12882	1.09005	0.32832	0.999951	1	0	0	0	0	1	0.132429	0.206348	0.0593741	1	0.127387	0.199051	0.057102	0	0	0	0	0	0	0	0	2	0.236028	0.368532	0.106845	0	0	0	0	3	0.37933	0.596451	0.170611
Solyc00g500037.1	Protein Ycf2 (AHRD V3.3 *** A0A1Z1GA65_LITCN)	SL4.0ch00	1391276..1398112	0.00200923	-3.03958	-1.60387	0.493435	0.999951	1	0	0	0	0	1	0.00803691	0.0125229	0.0593741	0	0	0	0	0	0	0	0	0	0	0	0	0	0	0	0	0	0	0	0	0	0	0	0
Solyc00g500038.1	Ycf15 protein (AHRD V3.3 *-* J7H9P3_CAPAN)	SL4.0ch00	1398302..1399583	0	#NUM!	#NUM!	#NUM!	#NUM!	#NUM!	0	0	0	0	0	0	0	0	0	0	0	0	0	0	0	0	0	0	0	0	0	0	0	0	0	0	0	0	0	0	0	0
Solyc00g500039.1	Ycf15 (AHRD V3.3 *-* A0A346JLD3_9ASTE)	SL4.0ch00	complement(1404089..1405507)	0.415649	1.78975	0.839757	0.237086	0.999951	1	4	0.448766	0.702666	0.251509	1	0.10626	0.165572	0.0593741	2	0.20443	0.319435	0.114204	1	0.122409	0.191588	0.0685683	3	0.331596	0.522052	0.185861	0	0	0	0	6	0.722256	1.12404	0.404926	6	0.608745	0.957178	0.341223
Solyc00g500040.1	Protein TIC 214 (AHRD V3.3 *-* K4EQH9_DATST)	SL4.0ch00	1413493..1414591	0	#NUM!	#NUM!	#NUM!	#NUM!	#NUM!	0	0	0	0	0	0	0	0	0	0	0	0	0	0	0	0	0	0	0	0	0	0	0	0	0	0	0	0	0	0	0	0
Solyc00g500041.1	NAD(P)H-quinone oxidoreductase subunit 1, chloroplastic (AHRD V3.3 *** A0A2G2XBN0_CAPBA)	SL4.0ch00	complement(1424193..1426417)	0.0760667	13.1165	3.71331	0.103264	0.999951	1	0	0	0	0	0	0	0	0	0	0	0	0	0	0	0	0	6	0.304267	0.479026	0.371722	0	0	0	0	0	0	0	0	0	0	0	0
Solyc00g500042.1	Protein TIC 214 (AHRD V3.3 *** TI214_SOLTU)	SL4.0ch00	complement(1428175..1431271)	0.364218	1.10243	0.140683	0.58657	0.999951	1	18	0.326685	0.511514	1.13179	26	0.446932	0.696399	1.54373	13	0.214958	0.335886	0.742326	18	0.356437	0.557875	1.23423	15	0.268211	0.422261	0.929305	29	0.444238	0.693631	1.54926	18	0.350517	0.545504	1.21478	24	0.393905	0.619369	1.36489
Solyc00g500043.1	Protein TIC 214 (AHRD V3.3 *-* TI214_SOLTU)	SL4.0ch00	complement(1432066..1434052)	0	#NUM!	#NUM!	#NUM!	#NUM!	#NUM!	0	0	0	0	0	0	0	0	0	0	0	0	0	0	0	0	0	0	0	0	0	0	0	0	0	0	0	0	0	0	0	0
Solyc00g500044.1	30S ribosomal protein S2, chloroplastic (AHRD V3.3 *** I6N946_DATST)	SL4.0ch00	1441997..1443415	0.347735	1.37002	0.454201	0.48659	0.999951	1	2	0.224383	0.351333	0.125755	4	0.425042	0.66229	0.237496	3	0.306644	0.479152	0.171306	0	0	0	0	6	0.663193	1.0441	0.371722	3	0.284081	0.443563	0.160268	2	0.240752	0.374679	0.134975	2	0.202915	0.319059	0.113741
Solyc00g500045.1	Ycf15 protein (AHRD V3.3 *-* J7H9P3_CAPAN)	SL4.0ch00	complement(1447921..1449202)	0	#NUM!	#NUM!	#NUM!	#NUM!	#NUM!	0	0	0	0	0	0	0	0	0	0	0	0	0	0	0	0	0	0	0	0	0	0	0	0	0	0	0	0	0	0	0	0
Solyc00g500046.1	Protein Ycf2 (AHRD V3.3 *** A0A1Z1GA65_LITCN)	SL4.0ch00	complement(1449392..1456228)	0	#NUM!	#NUM!	#NUM!	#NUM!	#NUM!	0	0	0	0	0	0	0	0	0	0	0	0	0	0	0	0	0	0	0	0	0	0	0	0	0	0	0	0	0	0	0	0
Solyc00g500047.1	Photosystem II protein D1 (AHRD V3.3 *-* A0A1U8QBZ9_CAPAN)	SL4.0ch00	1456896..1458386	0	#NUM!	#NUM!	#NUM!	#NUM!	#NUM!	0	0	0	0	0	0	0	0	0	0	0	0	0	0	0	0	0	0	0	0	0	0	0	0	0	0	0	0	0	0	0	0
Solyc00g277510.1	#N/A	SL4.0ch00	complement(1459942..1460142)	0	#NUM!	#NUM!	#NUM!	#NUM!	#NUM!	0	0	0	0	0	0	0	0	0	0	0	0	0	0	0	0	0	0	0	0	0	0	0	0	0	0	0	0	0	0	0	0
Solyc00g500048.1	Maturase K (AHRD V3.3 *** A0A2G3DGH8_CAPCH)	SL4.0ch00	complement(1460668..1462197)	0.208706	1.07949	0.110343	0.840437	0.999951	1	6	0.248708	0.38942	0.377264	3	0.11778	0.183522	0.178122	8	0.302122	0.472085	0.456816	2	0.0904527	0.141572	0.137137	9	0.367544	0.578647	0.557583	7	0.244905	0.382393	0.373959	5	0.222376	0.34608	0.337438	0	0	0	0
Solyc00g500049.1	Photosystem II reaction center protein K (AHRD V3.3 *** A0A1U8QD48_CAPAN)	SL4.0ch00	1466128..1466785	0	#NUM!	#NUM!	#NUM!	#NUM!	#NUM!	0	0	0	0	0	0	0	0	0	0	0	0	0	0	0	0	0	0	0	0	0	0	0	0	0	0	0	0	0	0	0	0
Solyc00g500050.1	ATP synthase subunit alpha, chloroplastic (AHRD V3.3 *** I6N942_DATST)	SL4.0ch00	complement(1468765..1470288)	0.128424	1.3631	0.446894	0.603897	0.999951	1	4	0.147528	0.230994	0.251509	1	0.0349321	0.0544303	0.0593741	0	0	0	0	5	0.201204	0.314913	0.342841	3	0.109009	0.17162	0.185861	13	0.404685	0.631873	0.694495	0	0	0	0	0	0	0	0
Solyc00g500051.1	30S ribosomal protein S2, chloroplastic (AHRD V3.3 *** I6N946_DATST)	SL4.0ch00	complement(1473386..1475037)	0.201498	1.46637	0.552252	0.32357	0.999951	1	1	0.0510518	0.0799354	0.0628773	2	0.0967057	0.150684	0.118748	5	0.23256	0.36339	0.28551	3	0.167103	0.261541	0.205705	2	0.100593	0.15837	0.123907	7	0.301627	0.470958	0.373959	4	0.219104	0.340988	0.26995	4	0.184669	0.29037	0.227482
Solyc00g500052.1	DNA-directed RNA polymerase subunit beta'' (AHRD V3.3 *-* A0A1U8QCC7_CAPAN)	SL4.0ch00	complement(1475301..1482402)	0.0173726	4.73206	2.24247	0.101158	0.999951	1	1	0.0113004	0.0176938	0.0628773	0	0	0	0	0	0	0	0	0	0	0	0	0	0	0	0	3	0.0286137	0.0446773	0.160268	0	0	0	0	4	0.0408767	0.0642737	0.227482
Solyc00g500053.1	DNA-directed RNA polymerase subunit beta (AHRD V3.3 *-* I6N949_DATST)	SL4.0ch00	complement(1482429..1483103)	0.201047	1.07192	0.100194	0.894886	0.999951	1	1	0.0832711	0.130384	0.0628773	2	0.157738	0.245783	0.118748	3	0.227598	0.355637	0.171306	3	0.272564	0.426602	0.205705	7	0.574276	0.904117	0.433676	2	0.140568	0.219482	0.106845	1	0.0893457	0.139047	0.0674876	0	0	0	0
Solyc00g500054.1	Photosystem II CP43 reaction center protein (AHRD V3.3 *** A0A078EKT7_BRANA)	SL4.0ch00	1492125..1494555	0.329195	-1.1855	-0.245495	0.403611	0.999951	1	12	0.289359	0.45307	0.754527	15	0.342577	0.533795	0.890611	18	0.395441	0.617903	1.02784	11	0.289402	0.452956	0.754251	11	0.261322	0.411416	0.68149	14	0.284934	0.444895	0.747918	12	0.310468	0.483176	0.809851	12	0.261674	0.411451	0.682446
Solyc00g500055.1	30S ribosomal protein S14, chloroplastic (AHRD V3.3 *-* A0A2G2X601_CAPBA)	SL4.0ch00	complement(1496023..1496540)	0.317395	1.41001	0.495705	0.502734	0.999951	1	2	0.297397	0.465655	0.125755	0	0	0	0	3	0.406426	0.635067	0.171306	1	0.16224	0.25393	0.0685683	3	0.439497	0.691927	0.185861	3	0.37652	0.587897	0.160268	2	0.319092	0.496598	0.134975	1	0.134471	0.21144	0.0568705
Solyc00g500056.1	DNA-directed RNA polymerase subunit alpha (AHRD V3.3 *-* A0A1U8QD90_CAPAN)	SL4.0ch00	complement(1496632..1498836)	0.293555	-1.13115	-0.177793	0.607271	0.999951	1	8	0.203929	0.319307	0.503018	15	0.362153	0.564298	0.890611	19	0.441262	0.689501	1.08494	6	0.166876	0.261185	0.41141	12	0.301369	0.474464	0.743444	10	0.215154	0.335941	0.534227	8	0.218806	0.340524	0.539901	14	0.322732	0.507456	0.796186
Solyc00g500057.1	Photosystem I P700 chlorophyll a apoprotein A1 (AHRD V3.3 *** K4EPK3_DATST)	SL4.0ch00	complement(1498862..1501114)	0.32614	1.21673	0.283015	0.45155	0.999951	1	4	0.114593	0.179427	0.251509	13	0.352739	0.54963	0.771863	12	0.313209	0.489409	0.685224	9	0.281316	0.4403	0.617114	18	0.508042	0.799842	1.11517	14	0.338523	0.528568	0.747918	9	0.276644	0.430537	0.607388	7	0.181351	0.285153	0.398093
Solyc00g500058.1	Photosystem I assembly protein Ycf3 (AHRD V3.3 *** A0A140F954_9LAMI)	SL4.0ch00	complement(1501873..1503003)	0.548607	2.89379	1.53296	0.0322763	0.655693	1	0	0	0	0	0	0	0	0	3	0.39392	0.615526	0.171306	2	0.314497	0.492233	0.137137	4	0.567965	0.894182	0.247815	4	0.48658	0.759744	0.213691	4	0.618547	0.962636	0.26995	4	0.521336	0.819737	0.227482
Solyc00g500059.1	Photosystem I assembly protein Ycf3 (AHRD V3.3 *-* A0A1S5SJS5_ORYVI)	SL4.0ch00	complement(1503415..1503858)	0.109047	-5.07902	-2.34455	0.290696	0.999951	1	0	0	0	0	0	0	0	0	1	0.198487	0.310149	0.057102	1	0.237701	0.372037	0.0685683	0	0	0	0	0	0	0	0	0	0	0	0	0	0	0	0
Solyc00g500060.1	30S ribosomal protein S4, chloroplastic (AHRD V3.3 *** I6N958_DATST)	SL4.0ch00	complement(1504953..1506082)	0	#NUM!	#NUM!	#NUM!	#NUM!	#NUM!	0	0	0	0	0	0	0	0	0	0	0	0	0	0	0	0	0	0	0	0	0	0	0	0	0	0	0	0	0	0	0	0
Solyc00g500061.1	Photosystem I assembly protein Ycf4 (AHRD V3.3 *** K4EQH2_DATST)	SL4.0ch00	complement(1508614..1509090)	0.357318	1.978	0.98404	0.204029	0.999951	1	0	0	0	0	1	0.111607	0.173903	0.0593741	1	0.107358	0.167753	0.057102	4	0.514272	0.80491	0.274273	0	0	0	0	5	0.497291	0.776468	0.267114	4	0.50573	0.787061	0.26995	4	0.426249	0.670225	0.227482
Solyc00g500062.1	NAD(P)H-quinone oxidoreductase subunit K, chloroplastic (AHRD V3.3 *** A0A1U8QCE3_CAPAN)	SL4.0ch00	complement(1509196..1509960)	0.283706	1.58098	0.660823	0.365597	0.999951	1	0	0	0	0	1	0.0695902	0.108434	0.0593741	6	0.401644	0.627595	0.342612	3	0.240498	0.376414	0.205705	0	0	0	0	10	0.620151	0.968301	0.534227	4	0.315338	0.490755	0.26995	3	0.199334	0.313429	0.170611
Solyc00g500063.1	Ribulose bisphosphate carboxylase large chain (AHRD V3.3 *** A0A2G2Z7Q2_CAPAN)	SL4.0ch00	1512451..1516659	1.31414	1.26591	0.340171	0.0228316	0.549798	1	70	0.948315	1.48484	4.40141	91	1.16764	1.81938	5.40304	102	1.25895	1.96719	5.8244	51	0.753837	1.17987	3.49698	102	1.36139	2.14332	6.31927	126	1.44074	2.24957	6.73126	93	1.35181	2.10381	6.27635	90	1.10261	1.73372	5.11834
Solyc00g500064.1	Ycf15 (AHRD V3.3 *-* A0A346JLD3_9ASTE)	SL4.0ch00	complement(1512915..1514411)	0	#NUM!	#NUM!	#NUM!	#NUM!	#NUM!	0	0	0	0	0	0	0	0	0	0	0	0	0	0	0	0	0	0	0	0	0	0	0	0	0	0	0	0	0	0	0	0
Solyc00g500065.1	Acetyl-coenzyme A carboxylase carboxyl transferase subunit beta, chloroplastic (AHRD V3.3 *** ACCD_SOLLC)	SL4.0ch00	1517470..1519799	0.111057	2.25211	1.17128	0.159279	0.999951	1	2	0.0955918	0.149675	0.125755	1	0.0452691	0.0705372	0.0593741	0	0	0	0	1	0.0521487	0.0816203	0.0685683	4	0.188356	0.29654	0.247815	4	0.161366	0.251956	0.213691	1	0.0512826	0.0798103	0.0674876	1	0.043223	0.0679629	0.0568705
Solyc00g500066.1	Photosystem I assembly protein Ycf4 (AHRD V3.3 *** K4EQH2_DATST)	SL4.0ch00	1520244..1520798	0.180145	1.17738	0.235578	0.823611	0.999951	1	1	0.161517	0.252899	0.0628773	0	0	0	0	3	0.441462	0.689814	0.171306	0	0	0	0	0	0	0	0	1	0.136326	0.212859	0.0534227	0	0	0	0	4	0.584255	0.918671	0.227482
Solyc00g500067.1	NAD(P)H-quinone oxidoreductase subunit K, chloroplastic (AHRD V3.3 *** A0A1U8QCE3_CAPAN)	SL4.0ch00	1521528..1523399	0.189819	1.55047	0.632705	0.277403	0.999951	1	1	0.0430713	0.0674398	0.0628773	2	0.0815885	0.127129	0.118748	5	0.196205	0.306584	0.28551	3	0.140981	0.220656	0.205705	3	0.127302	0.20042	0.185861	4	0.145415	0.22705	0.213691	8	0.369706	0.575368	0.539901	3	0.116851	0.183734	0.170611
Solyc00g500068.1	Cytochrome b559 subunit alpha (AHRD V3.3 *** S8D1L1_9LAMI)	SL4.0ch00	complement(1524854..1525234)	6.075	1.01806	0.0258193	0.89255	0.999951	1	27	4.684	7.33407	1.69769	41	6.73672	10.497	2.43434	39	6.16412	9.63185	2.22698	32	6.05698	9.48005	2.19418	36	6.15295	9.68697	2.23033	39	5.71056	8.91644	2.08349	39	7.25934	11.2976	2.63202	33	5.17715	8.14045	1.87673
Solyc00g500069.1	30S ribosomal protein S12, chloroplastic (AHRD V3.3 *** A0A2S1JZH6_9APIA)	SL4.0ch00	complement(1529733..1530292)	0	#NUM!	#NUM!	#NUM!	#NUM!	#NUM!	0	0	0	0	0	0	0	0	0	0	0	0	0	0	0	0	0	0	0	0	0	0	0	0	0	0	0	0	0	0	0	0
Solyc00g500070.1	ATP-dependent Clp protease proteolytic subunit (AHRD V3.3 *** CLPP_SOLTU)	SL4.0ch00	complement(1530401..1531488)	0.209731	-4.56744	-2.19139	0.149965	0.999951	1	6	0.838925	1.31357	0.377264	0	0	0	0	0	0	0	0	0	0	0	0	0	0	0	0	0	0	0	0	0	0	0	0	1	0.126443	0.198817	0.0568705
Solyc00g500071.1	Photosystem II CP43 reaction center protein (AHRD V3.3 *** A0A078EKT7_BRANA)	SL4.0ch00	1532881..1534407	0.332368	1.34739	0.430169	0.394812	0.999951	1	3	0.110428	0.172905	0.188632	16	0.557815	0.869174	0.949985	8	0.268289	0.419219	0.456816	1	0.0401617	0.0628589	0.0685683	12	0.435179	0.68513	0.743444	16	0.497095	0.776163	0.854764	5	0.197473	0.307325	0.337438	6	0.199726	0.314045	0.341223
Solyc00g500072.1	Ycf15 (AHRD V3.3 *-* A0A346JLD3_9ASTE)	SL4.0ch00	1535034..1535739	0	#NUM!	#NUM!	#NUM!	#NUM!	#NUM!	0	0	0	0	0	0	0	0	0	0	0	0	0	0	0	0	0	0	0	0	0	0	0	0	0	0	0	0	0	0	0	0
Solyc00g500073.1	Cytochrome b559 subunit alpha (AHRD V3.3 *** S8D1L1_9LAMI)	SL4.0ch00	1536348..1538194	0.0185138	-3.03963	-1.60389	0.493428	0.999951	1	1	0.0740553	0.115954	0.0628773	0	0	0	0	0	0	0	0	0	0	0	0	0	0	0	0	0	0	0	0	0	0	0	0	0	0	0	0
Solyc00g500074.1	DNA-directed RNA polymerase subunit alpha (AHRD V3.3 *-* A0A1U8QD90_CAPAN)	SL4.0ch00	complement(1538922..1539399)	0.156384	-1.44534	-0.531411	0.656643	0.999951	1	1	0.20589	0.322377	0.0628773	1	0.195005	0.303853	0.0593741	0	0	0	0	1	0.224641	0.351595	0.0685683	0	0	0	0	1	0.173779	0.271337	0.0534227	1	0.22091	0.343798	0.0674876	0	0	0	0
Solyc00g500075.1	30S ribosomal protein S11, chloroplastic (AHRD V3.3 *** G9FCH9_9LAMI)	SL4.0ch00	complement(1539465..1539881)	0.165637	-1.05713	-0.0801499	0.936792	0.999951	1	0	0	0	0	0	0	0	0	3	0.368415	0.575672	0.171306	2	0.294134	0.460362	0.137137	0	0	0	0	4	0.455075	0.710552	0.213691	1	0.144624	0.225077	0.0674876	0	0	0	0
Solyc00g500076.1	50S ribosomal protein L14, chloroplastic (AHRD V3.3 *** I6N992_DATST)	SL4.0ch00	complement(1540421..1541361)	0.31684	-1.09721	-0.133839	0.784242	0.999951	1	5	0.364514	0.570745	0.314386	5	0.345243	0.537949	0.29687	6	0.398519	0.622711	0.342612	2	0.159084	0.24899	0.137137	7	0.50277	0.791542	0.433676	3	0.184597	0.28823	0.160268	3	0.234663	0.365202	0.202463	4	0.263711	0.414653	0.227482
Solyc00g500077.1	50S ribosomal protein L16, chloroplastic (AHRD V3.3 *-* A0A2G3BL23_CAPCH)	SL4.0ch00	complement(1541487..1541843)	0.820281	1.51408	0.598441	0.301638	0.999951	1	2	0.314891	0.493047	0.125755	6	0.894731	1.39415	0.356245	5	0.717222	1.12071	0.28551	1	0.171784	0.268867	0.0685683	9	1.39605	2.19788	0.557583	2	0.265779	0.414986	0.106845	2	0.337862	0.525809	0.134975	9	1.28143	2.0149	0.511834
Solyc00g500078.1	Ribosomal protein L2, plastid (AHRD V3.3 *-* A0A2U1PJW3_ARTAN)	SL4.0ch00	1542445..1545097	0	#NUM!	#NUM!	#NUM!	#NUM!	#NUM!	0	0	0	0	0	0	0	0	0	0	0	0	0	0	0	0	0	0	0	0	0	0	0	0	0	0	0	0	0	0	0	0
Solyc00g500079.1	50S ribosomal protein L2 (AHRD V3.3 *** H6T990_9CARY)	SL4.0ch00	complement(1544578..1545006)	0.299811	2.25203	1.17122	0.163492	0.999951	1	2	0.262042	0.410298	0.125755	1	0.124094	0.193361	0.0593741	0	0	0	0	1	0.142953	0.223742	0.0685683	3	0.387249	0.60967	0.185861	5	0.552932	0.863345	0.267114	1	0.140579	0.218781	0.0674876	1	0.118485	0.186304	0.0568705
Solyc00g500080.1	Photosystem I assembly protein Ycf4 (AHRD V3.3 *** K4EQH2_DATST)	SL4.0ch00	complement(1545667..1546068)	0.066802	-1.03126	-0.0444124	0.972571	0.999951	1	1	0.139821	0.218928	0.0628773	0	0	0	0	1	0.127387	0.199051	0.057102	0	0	0	0	0	0	0	0	1	0.118014	0.184266	0.0534227	0	0	0	0	1	0.126443	0.198817	0.0568705
Solyc00g500081.1	Protein Ycf2 (AHRD V3.3 *** A0A1Z1GA65_LITCN)	SL4.0ch00	1546736..1553572	0	#NUM!	#NUM!	#NUM!	#NUM!	#NUM!	0	0	0	0	0	0	0	0	0	0	0	0	0	0	0	0	0	0	0	0	0	0	0	0	0	0	0	0	0	0	0	0
Solyc00g500082.1	30S ribosomal protein S11, chloroplastic (AHRD V3.3 *** G9FCH9_9LAMI)	SL4.0ch00	1553762..1555043	0	#NUM!	#NUM!	#NUM!	#NUM!	#NUM!	0	0	0	0	0	0	0	0	0	0	0	0	0	0	0	0	0	0	0	0	0	0	0	0	0	0	0	0	0	0	0	0
Solyc00g500083.1	Ycf15 (AHRD V3.3 *-* A0A346JLD3_9ASTE)	SL4.0ch00	complement(1559549..1560967)	0.468647	1.05092	0.0716501	0.903168	0.999951	1	4	0.448766	0.702666	0.251509	2	0.212521	0.331145	0.118748	8	0.817719	1.27774	0.456816	2	0.244818	0.383176	0.137137	4	0.442128	0.69607	0.247815	0	0	0	0	6	0.722256	1.12404	0.404926	7	0.710203	1.11671	0.398093
Solyc00g500084.1	Protein TIC 214 (AHRD V3.3 *** K4EQH9_DATST)	SL4.0ch00	1568873..1570091	0	#NUM!	#NUM!	#NUM!	#NUM!	#NUM!	0	0	0	0	0	0	0	0	0	0	0	0	0	0	0	0	0	0	0	0	0	0	0	0	0	0	0	0	0	0	0	0
Solyc00g500085.1	Cytochrome c biogenesis protein CcsA (AHRD V3.3 *** A0A1U8QCK2_CAPAN)	SL4.0ch00	1574311..1574847	0.10667	-1.03475	-0.0492887	0.959356	0.999951	1	0	0	0	0	2	0.198274	0.308945	0.118748	0	0	0	0	2	0.228406	0.357488	0.137137	1	0.103122	0.162351	0.0619537	0	0	0	0	1	0.112306	0.17478	0.0674876	2	0.189312	0.29767	0.113741
Solyc00g500086.1	Photosystem I assembly protein Ycf3 (AHRD V3.3 *** A0A140F954_9LAMI)	SL4.0ch00	complement(1579653..1581877)	0.172126	-1.64688	-0.719739	0.301808	0.999951	1	3	0.157445	0.246523	0.188632	3	0.149122	0.232358	0.178122	2	0.0956296	0.149427	0.114204	5	0.286307	0.448112	0.342841	0	0	0	0	1	0.0442965	0.0691643	0.0534227	5	0.281552	0.438174	0.337438	2	0.094921	0.149252	0.113741
Solyc00g500087.1	NAD(P)H-quinone oxidoreductase subunit H, chloroplastic (AHRD V3.3 *** A0A1U8QCJ3_CAPAN)	SL4.0ch00	complement(1581879..1583504)	0.255428	-1.00685	-0.00984846	0.982393	0.999951	1	8	0.276546	0.433008	0.503018	12	0.392889	0.61219	0.712489	4	0.125977	0.196847	0.228408	6	0.226299	0.35419	0.41141	6	0.204342	0.321708	0.371722	13	0.379299	0.592236	0.694495	9	0.33381	0.519503	0.607388	3	0.0937827	0.147462	0.170611
Solyc00g500088.1	Protein TIC 214 (AHRD V3.3 *** TI214_SOLTU)	SL4.0ch00	complement(1585979..1588983)	0.015052	7.21194	2.85039	0.205558	0.999951	1	0	0	0	0	0	0	0	0	0	0	0	0	0	0	0	0	0	0	0	0	0	0	0	0	3	0.060208	0.0937008	0.202463	0	0	0	0
Solyc00g500089.1	Unknown protein	SL4.0ch00	1594779..1641496	0	#NUM!	#NUM!	#NUM!	#NUM!	#NUM!	0	0	0	0	0	0	0	0	0	0	0	0	0	0	0	0	0	0	0	0	0	0	0	0	0	0	0	0	0	0	0	0
Solyc00g500090.1	MP domain-containing protein (AHRD V3.3 *** A0A1Q3CUC2_CEPFO)	SL4.0ch00	1658262..1678276	0	#NUM!	#NUM!	#NUM!	#NUM!	#NUM!	0	0	0	0	0	0	0	0	0	0	0	0	0	0	0	0	0	0	0	0	0	0	0	0	0	0	0	0	0	0	0	0
Solyc00g500091.1	B3 domain-containing protein (AHRD V3.3 *** A0A1Q3DFU3_CEPFO)	SL4.0ch00	complement(1783250..1786029)	0	#NUM!	#NUM!	#NUM!	#NUM!	#NUM!	0	0	0	0	0	0	0	0	0	0	0	0	0	0	0	0	0	0	0	0	0	0	0	0	0	0	0	0	0	0	0	0
Solyc00g011670.1	#N/A	SL4.0ch00	1818916..1819098	0	#NUM!	#NUM!	#NUM!	#NUM!	#NUM!	0	0	0	0	0	0	0	0	0	0	0	0	0	0	0	0	0	0	0	0	0	0	0	0	0	0	0	0	0	0	0	0
Solyc00g011660.1	#N/A	SL4.0ch00	complement(1823254..1824543)	0	#NUM!	#NUM!	#NUM!	#NUM!	#NUM!	0	0	0	0	0	0	0	0	0	0	0	0	0	0	0	0	0	0	0	0	0	0	0	0	0	0	0	0	0	0	0	0
Solyc00g500092.1	B3 domain-containing protein (AHRD V3.3 *** A0A2K3PAY3_TRIPR)	SL4.0ch00	complement(1864957..1866371)	0	#NUM!	#NUM!	#NUM!	#NUM!	#NUM!	0	0	0	0	0	0	0	0	0	0	0	0	0	0	0	0	0	0	0	0	0	0	0	0	0	0	0	0	0	0	0	0
Solyc00g500093.1	B3 domain-containing protein (AHRD V3.3 *-* A0A1Q3DFU3_CEPFO)	SL4.0ch00	complement(1874674..1876539)	0	#NUM!	#NUM!	#NUM!	#NUM!	#NUM!	0	0	0	0	0	0	0	0	0	0	0	0	0	0	0	0	0	0	0	0	0	0	0	0	0	0	0	0	0	0	0	0
Solyc00g500094.1	Unknown protein	SL4.0ch00	complement(1893216..1896409)	0	#NUM!	#NUM!	#NUM!	#NUM!	#NUM!	0	0	0	0	0	0	0	0	0	0	0	0	0	0	0	0	0	0	0	0	0	0	0	0	0	0	0	0	0	0	0	0
Solyc00g500095.1	Unknown protein	SL4.0ch00	complement(1898065..1899888)	0.0193824	-1.71446	-0.777754	0.601494	0.999951	1	1	0.0370765	0.0580534	0.0628773	0	0	0	0	0	0	0	0	1	0.0404531	0.063315	0.0685683	0	0	0	0	0	0	0	0	0	0	0	0	1	0.0335292	0.0527206	0.0568705
Solyc00g500096.1	Unknown protein	SL4.0ch00	complement(1902559..1905702)	0	#NUM!	#NUM!	#NUM!	#NUM!	#NUM!	0	0	0	0	0	0	0	0	0	0	0	0	0	0	0	0	0	0	0	0	0	0	0	0	0	0	0	0	0	0	0	0
Solyc00g011560.1	#N/A	SL4.0ch00	complement(1943916..1946994)	0	#NUM!	#NUM!	#NUM!	#NUM!	#NUM!	0	0	0	0	0	0	0	0	0	0	0	0	0	0	0	0	0	0	0	0	0	0	0	0	0	0	0	0	0	0	0	0
Solyc00g500097.1	Unknown protein	SL4.0ch00	complement(1951775..1952656)	0	#NUM!	#NUM!	#NUM!	#NUM!	#NUM!	0	0	0	0	0	0	0	0	0	0	0	0	0	0	0	0	0	0	0	0	0	0	0	0	0	0	0	0	0	0	0	0
Solyc00g500098.1	Unknown protein	SL4.0ch00	complement(1972423..1973505)	0.100645	-1.13511	-0.182833	0.836983	0.999951	1	0	0	0	0	3	0.147469	0.229783	0.178122	3	0.141855	0.221658	0.171306	2	0.113254	0.177259	0.137137	6	0.306795	0.483007	0.371722	0	0	0	0	1	0.0556864	0.0866639	0.0674876	0	0	0	0
Solyc00g500099.1	Unknown protein	SL4.0ch00	complement(1974917..1975405)	0.054298	1.62035	0.696304	0.640951	0.999951	1	0	0	0	0	0	0	0	0	1	0.104723	0.163637	0.057102	0	0	0	0	1	0.113245	0.178288	0.0619537	0	0	0	0	0	0	0	0	1	0.103947	0.163445	0.0568705
Solyc00g500100.1	Unknown protein	SL4.0ch00	1997082..1998909	0.150692	5.91129	2.56347	0.00339536	0.165215	1	3	0.0938364	0.146926	0.188632	0	0	0	0	0	0	0	0	0	0	0	0	6	0.184897	0.291094	0.371722	9	0.237604	0.370993	0.480805	2	0.0671211	0.10446	0.134975	4	0.113145	0.177906	0.227482
Solyc00g500101.1	Unknown protein	SL4.0ch00	1999162..1999569	0.0708854	-1.03117	-0.0442791	0.972653	0.999951	1	0	0	0	0	1	0.130482	0.203313	0.0593741	1	0.125514	0.196124	0.057102	0	0	0	0	1	0.135727	0.213683	0.0619537	0	0	0	0	1	0.147815	0.230042	0.0674876	0	0	0	0
Solyc00g500102.1	Unknown protein	SL4.0ch00	2001243..2001914	0	#NUM!	#NUM!	#NUM!	#NUM!	#NUM!	0	0	0	0	0	0	0	0	0	0	0	0	0	0	0	0	0	0	0	0	0	0	0	0	0	0	0	0	0	0	0	0
Solyc00g153980.1	#N/A	SL4.0ch00	2004907..2005074	0	#NUM!	#NUM!	#NUM!	#NUM!	#NUM!	0	0	0	0	0	0	0	0	0	0	0	0	0	0	0	0	0	0	0	0	0	0	0	0	0	0	0	0	0	0	0	0
Solyc00g309530.1	#N/A	SL4.0ch00	2008312..2008598	0	#NUM!	#NUM!	#NUM!	#NUM!	#NUM!	0	0	0	0	0	0	0	0	0	0	0	0	0	0	0	0	0	0	0	0	0	0	0	0	0	0	0	0	0	0	0	0
Solyc00g164580.1	#N/A	SL4.0ch00	2015956..2017111	0	#NUM!	#NUM!	#NUM!	#NUM!	#NUM!	0	0	0	0	0	0	0	0	0	0	0	0	0	0	0	0	0	0	0	0	0	0	0	0	0	0	0	0	0	0	0	0
Solyc00g210860.1	#N/A	SL4.0ch00	2026594..2026854	0	#NUM!	#NUM!	#NUM!	#NUM!	#NUM!	0	0	0	0	0	0	0	0	0	0	0	0	0	0	0	0	0	0	0	0	0	0	0	0	0	0	0	0	0	0	0	0
Solyc00g025400.2	#N/A	SL4.0ch00	2030916..2032369	0.0164499	2.96179	1.56647	0.508976	0.999951	1	0	0	0	0	0	0	0	0	0	0	0	0	0	0	0	0	0	0	0	0	1	0.0657996	0.102739	0.0534227	0	0	0	0	0	0	0	0
Solyc00g022070.1	#N/A	SL4.0ch00	2038938..2039175	0	#NUM!	#NUM!	#NUM!	#NUM!	#NUM!	0	0	0	0	0	0	0	0	0	0	0	0	0	0	0	0	0	0	0	0	0	0	0	0	0	0	0	0	0	0	0	0
Solyc00g022080.1	#N/A	SL4.0ch00	complement(2040675..2040887)	0	#NUM!	#NUM!	#NUM!	#NUM!	#NUM!	0	0	0	0	0	0	0	0	0	0	0	0	0	0	0	0	0	0	0	0	0	0	0	0	0	0	0	0	0	0	0	0
Solyc00g022090.1	#N/A	SL4.0ch00	complement(2043550..2043903)	0	#NUM!	#NUM!	#NUM!	#NUM!	#NUM!	0	0	0	0	0	0	0	0	0	0	0	0	0	0	0	0	0	0	0	0	0	0	0	0	0	0	0	0	0	0	0	0
Solyc00g022100.1	#N/A	SL4.0ch00	complement(2044109..2044588)	0.195567	-2.18591	-1.12824	0.264641	0.999951	1	3	0.3513	0.550056	0.188632	1	0.110909	0.172816	0.0593741	3	0.32006	0.500115	0.171306	0	0	0	0	3	0.346104	0.544892	0.185861	0	0	0	0	0	0	0	0	0	0	0	0
Solyc00g500103.1	Unknown protein	SL4.0ch00	complement(2044785..2047787)	0.0356138	-5.10383	-2.35158	0.289054	0.999951	1	0	0	0	0	0	0	0	0	0	0	0	0	2	0.142455	0.222963	0.137137	0	0	0	0	0	0	0	0	0	0	0	0	0	0	0	0
Solyc00g072800.2	#N/A	SL4.0ch00	complement(2058969..2059594)	0.0645301	2.26603	1.18016	0.40315	0.999951	1	0	0	0	0	1	0.0850423	0.132511	0.0593741	0	0	0	0	0	0	0	0	2	0.176922	0.278539	0.123907	0	0	0	0	0	0	0	0	1	0.0811984	0.127675	0.0568705
Solyc00g500104.1	RNA-dependent RNA polymerase (AHRD V3.3 *-* A0A2Z6JIR4_9VIRU)	SL4.0ch00	complement(2062209..2063000)	0.0190367	2.96196	1.56655	0.50895	0.999951	1	0	0	0	0	0	0	0	0	0	0	0	0	0	0	0	0	0	0	0	0	0	0	0	0	1	0.0761469	0.118506	0.0674876	0	0	0	0
Solyc00g500105.1	Transmembrane protein (AHRD V3.3 *-* A0A1P8B2M8_ARATH)	SL4.0ch00	2070087..2071198	0	#NUM!	#NUM!	#NUM!	#NUM!	#NUM!	0	0	0	0	0	0	0	0	0	0	0	0	0	0	0	0	0	0	0	0	0	0	0	0	0	0	0	0	0	0	0	0
Solyc00g500106.1	Pyruvate, phosphate dikinase (AHRD V3.3 *-* A0A2U1QB44_ARTAN)	SL4.0ch00	complement(2071557..2072368)	2.89311	1.26575	0.339988	0.294988	0.999951	1	23	2.67657	4.1909	1.44618	18	1.98397	3.09137	1.06873	36	3.81687	5.96411	2.05567	5	0.634854	0.993639	0.342841	29	3.32489	5.23457	1.79666	42	4.12535	6.44131	2.24375	17	2.12265	3.30345	1.14729	19	1.99953	3.14402	1.08054
Solyc00g500107.1	Peptidase S10, serine carboxypeptidase, Alpha/Beta hydrolase fold protein (AHRD V3.3 *-* A0A2U1LQP4_ARTAN)	SL4.0ch00	complement(2072639..2073312)	0.108315	-1.03472	-0.0492337	0.959247	0.999951	1	1	0.114945	0.179977	0.0628773	1	0.108868	0.169636	0.0593741	2	0.209446	0.327274	0.114204	0	0	0	0	2	0.226489	0.356576	0.123907	1	0.0970175	0.151483	0.0534227	0	0	0	0	1	0.103947	0.163445	0.0568705
Solyc00g500108.1	Unknown protein	SL4.0ch00	complement(2073351..2073587)	0	#NUM!	#NUM!	#NUM!	#NUM!	#NUM!	0	0	0	0	0	0	0	0	0	0	0	0	0	0	0	0	0	0	0	0	0	0	0	0	0	0	0	0	0	0	0	0
Solyc00g281110.1	#N/A	SL4.0ch00	complement(2075335..2075703)	0.0360681	-3.03958	-1.60387	0.493435	0.999951	1	0	0	0	0	1	0.144272	0.224802	0.0593741	0	0	0	0	0	0	0	0	0	0	0	0	0	0	0	0	0	0	0	0	0	0	0	0
Solyc00g500109.1	Unknown protein	SL4.0ch00	complement(2075757..2076343)	0	#NUM!	#NUM!	#NUM!	#NUM!	#NUM!	0	0	0	0	0	0	0	0	0	0	0	0	0	0	0	0	0	0	0	0	0	0	0	0	0	0	0	0	0	0	0	0
Solyc00g500110.1	Unknown protein	SL4.0ch00	complement(2076634..2077746)	0	#NUM!	#NUM!	#NUM!	#NUM!	#NUM!	0	0	0	0	0	0	0	0	0	0	0	0	0	0	0	0	0	0	0	0	0	0	0	0	0	0	0	0	0	0	0	0
Solyc00g500111.1	NADH dehydrogenase subunit 5 (AHRD V3.3 *-* A0A0C5B7L0_9SOLA)	SL4.0ch00	complement(2077853..2078926)	0.0594646	4.92399	2.29983	0.307372	0.999951	1	0	0	0	0	0	0	0	0	0	0	0	0	0	0	0	0	0	0	0	0	1	0.104727	0.163521	0.0534227	1	0.133131	0.20719	0.0674876	0	0	0	0
Solyc00g500112.1	NADH-ubiquinone oxidoreductase chain 5 (AHRD V3.3 *-* A0A0C5ARN6_HYONI)	SL4.0ch00	complement(2079839..2080260)	0.146003	8.84826	3.14539	0.147184	0.999951	1	0	0	0	0	0	0	0	0	0	0	0	0	0	0	0	0	0	0	0	0	2	0.257136	0.401491	0.106845	2	0.326875	0.50871	0.134975	0	0	0	0
Solyc00g142160.1	#N/A	SL4.0ch00	complement(2081475..2081793)	0.0417214	-1.02603	-0.0370666	0.982259	0.999951	1	0	0	0	0	1	0.166886	0.260037	0.0593741	0	0	0	0	0	0	0	0	0	0	0	0	1	0.14872	0.23221	0.0534227	0	0	0	0	0	0	0	0
Solyc00g142170.2	#N/A	SL4.0ch00	complement(2081817..2083225)	0	#NUM!	#NUM!	#NUM!	#NUM!	#NUM!	0	0	0	0	0	0	0	0	0	0	0	0	0	0	0	0	0	0	0	0	0	0	0	0	0	0	0	0	0	0	0	0
Solyc00g500113.1	Ribosomal protein S13 (AHRD V3.3 *** K4D8U2_SOLLC)	SL4.0ch00	complement(2091092..2092111)	0.0679568	-5.07902	-2.34455	0.290696	0.999951	1	0	0	0	0	0	0	0	0	1	0.123695	0.193281	0.057102	1	0.148133	0.231849	0.0685683	0	0	0	0	0	0	0	0	0	0	0	0	0	0	0	0
Solyc00g500114.1	(R)-mandelonitrile lyase-like (AHRD V3.3 *-* A0A2G2VFL1_CAPBA)	SL4.0ch00	complement(2093095..2093769)	0	#NUM!	#NUM!	#NUM!	#NUM!	#NUM!	0	0	0	0	0	0	0	0	0	0	0	0	0	0	0	0	0	0	0	0	0	0	0	0	0	0	0	0	0	0	0	0
Solyc00g500115.1	(R)-mandelonitrile lyase-like (AHRD V3.3 *-* A0A2G2VFL1_CAPBA)	SL4.0ch00	complement(2104898..2105455)	0	#NUM!	#NUM!	#NUM!	#NUM!	#NUM!	0	0	0	0	0	0	0	0	0	0	0	0	0	0	0	0	0	0	0	0	0	0	0	0	0	0	0	0	0	0	0	0
Solyc00g500116.1	(R)-mandelonitrile lyase-like (AHRD V3.3 *-* A0A2G2VFL1_CAPBA)	SL4.0ch00	complement(2105616..2106104)	0.0261808	-1.026	-0.037027	0.982278	0.999951	1	0	0	0	0	0	0	0	0	1	0.104723	0.163637	0.057102	0	0	0	0	0	0	0	0	0	0	0	0	0	0	0	0	1	0.103947	0.163445	0.0568705
Solyc00g500117.1	(R)-mandelonitrile lyase-like (AHRD V3.3 *-* A0A2G2VFL1_CAPBA)	SL4.0ch00	2127754..2129577	0.196871	-52.1463	-5.70449	0.00839959	0.299696	1	0	0	0	0	0	0	0	0	21	0.612765	0.957485	1.19914	5	0.174721	0.273463	0.342841	0	0	0	0	0	0	0	0	0	0	0	0	0	0	0	0
Solyc00g500118.1	(R)-mandelonitrile lyase-like (AHRD V3.3 *-* A0A2G2VFL1_CAPBA)	SL4.0ch00	2129830..2130237	0	#NUM!	#NUM!	#NUM!	#NUM!	#NUM!	0	0	0	0	0	0	0	0	0	0	0	0	0	0	0	0	0	0	0	0	0	0	0	0	0	0	0	0	0	0	0	0
Solyc00g500119.1	(R)-mandelonitrile lyase-like (AHRD V3.3 *-* A0A2G2VFL1_CAPBA)	SL4.0ch00	2131909..2132580	0	#NUM!	#NUM!	#NUM!	#NUM!	#NUM!	0	0	0	0	0	0	0	0	0	0	0	0	0	0	0	0	0	0	0	0	0	0	0	0	0	0	0	0	0	0	0	0
Solyc00g500120.1	(R)-mandelonitrile lyase-like (AHRD V3.3 *-* A0A2G2VFL1_CAPBA)	SL4.0ch00	complement(2136189..2136452)	0	#NUM!	#NUM!	#NUM!	#NUM!	#NUM!	0	0	0	0	0	0	0	0	0	0	0	0	0	0	0	0	0	0	0	0	0	0	0	0	0	0	0	0	0	0	0	0
Solyc00g500121.1	(R)-mandelonitrile lyase-like (AHRD V3.3 *-* A0A2G2VFL1_CAPBA)	SL4.0ch00	complement(2139483..2140481)	0	#NUM!	#NUM!	#NUM!	#NUM!	#NUM!	0	0	0	0	0	0	0	0	0	0	0	0	0	0	0	0	0	0	0	0	0	0	0	0	0	0	0	0	0	0	0	0
Solyc00g015600.1	#N/A	SL4.0ch00	2173684..2173839	1.15978	27.3958	4.77588	0.0364879	0.693305	1	0	0	0	0	0	0	0	0	0	0	0	0	0	0	0	0	0	0	0	0	0	0	0	0	12	4.6391	7.21977	0.809851	0	0	0	0
Solyc00g500122.1	(R)-mandelonitrile lyase-like (AHRD V3.3 *-* A0A2G2VFL1_CAPBA)	SL4.0ch00	complement(2187524..2191157)	0	#NUM!	#NUM!	#NUM!	#NUM!	#NUM!	0	0	0	0	0	0	0	0	0	0	0	0	0	0	0	0	0	0	0	0	0	0	0	0	0	0	0	0	0	0	0	0
Solyc00r000020.1	Unknown protein	SL4.0ch00	2192936..2194524	0	#NUM!	#NUM!	#NUM!	#NUM!	#NUM!	0	0	0	0	0	0	0	0	0	0	0	0	0	0	0	0	0	0	0	0	0	0	0	0	0	0	0	0	0	0	0	0
Solyc00g007330.1	#N/A	SL4.0ch00	complement(2379604..2380807)	0	#NUM!	#NUM!	#NUM!	#NUM!	#NUM!	0	0	0	0	0	0	0	0	0	0	0	0	0	0	0	0	0	0	0	0	0	0	0	0	0	0	0	0	0	0	0	0
Solyc00g007340.1	#N/A	SL4.0ch00	complement(2388674..2389042)	0	#NUM!	#NUM!	#NUM!	#NUM!	#NUM!	0	0	0	0	0	0	0	0	0	0	0	0	0	0	0	0	0	0	0	0	0	0	0	0	0	0	0	0	0	0	0	0
Solyc00g007350.1	#N/A	SL4.0ch00	complement(2416399..2417840)	0	#NUM!	#NUM!	#NUM!	#NUM!	#NUM!	0	0	0	0	0	0	0	0	0	0	0	0	0	0	0	0	0	0	0	0	0	0	0	0	0	0	0	0	0	0	0	0
Solyc00g500123.1	(R)-mandelonitrile lyase-like (AHRD V3.3 *-* A0A2G2VFL1_CAPBA)	SL4.0ch00	complement(2464282..2466506)	0.118642	-2.81018	-1.49066	0.0988284	0.999951	1	3	0.157445	0.246523	0.188632	1	0.0497073	0.0774527	0.0593741	2	0.0956296	0.149427	0.114204	3	0.171784	0.268867	0.205705	0	0	0	0	1	0.0442965	0.0691643	0.0534227	1	0.0563103	0.0876349	0.0674876	1	0.0474605	0.0746259	0.0568705
Solyc00g500124.1	(R)-mandelonitrile lyase-like (AHRD V3.3 *-* A0A2G2VFL1_CAPBA)	SL4.0ch00	complement(2466508..2468136)	0.0588674	-1.72659	-0.787923	0.393348	0.999951	1	3	0.103514	0.162079	0.188632	0	0	0	0	3	0.0943087	0.147364	0.171306	1	0.037647	0.058923	0.0685683	0	0	0	0	3	0.0873693	0.136418	0.160268	1	0.0370217	0.0576163	0.0674876	0	0	0	0
Solyc00g500125.1	(R)-mandelonitrile lyase-like (AHRD V3.3 *-* A0A2G2VFL1_CAPBA)	SL4.0ch00	complement(2468466..2472134)	0.151672	2.02754	1.01973	0.0479879	0.788268	1	5	0.0798636	0.125048	0.314386	3	0.0453849	0.0707177	0.178122	9	0.130971	0.204651	0.513918	2	0.0348547	0.0545527	0.137137	20	0.314729	0.495497	1.23907	8	0.107852	0.1684	0.427382	4	0.0685517	0.106686	0.26995	8	0.115556	0.181698	0.454964
Solyc00g500126.1	(R)-mandelonitrile lyase-like (AHRD V3.3 *-* A0A2G2VFL1_CAPBA)	SL4.0ch00	complement(2472155..2474141)	0	#NUM!	#NUM!	#NUM!	#NUM!	#NUM!	0	0	0	0	0	0	0	0	0	0	0	0	0	0	0	0	0	0	0	0	0	0	0	0	0	0	0	0	0	0	0	0
Solyc00g500127.1	(R)-mandelonitrile lyase-like (AHRD V3.3 *-* A0A2G2VFL1_CAPBA)	SL4.0ch00	complement(2488010..2489291)	0	#NUM!	#NUM!	#NUM!	#NUM!	#NUM!	0	0	0	0	0	0	0	0	0	0	0	0	0	0	0	0	0	0	0	0	0	0	0	0	0	0	0	0	0	0	0	0
Solyc00g500128.1	(R)-mandelonitrile lyase-like (AHRD V3.3 *-* A0A2G2VFL1_CAPBA)	SL4.0ch00	complement(2489481..2496317)	0	#NUM!	#NUM!	#NUM!	#NUM!	#NUM!	0	0	0	0	0	0	0	0	0	0	0	0	0	0	0	0	0	0	0	0	0	0	0	0	0	0	0	0	0	0	0	0
Solyc00g500129.1	(R)-mandelonitrile lyase-like (AHRD V3.3 *-* A0A2G2VFL1_CAPBA)	SL4.0ch00	complement(2497956..2498732)	0.0505733	-5.07892	-2.34452	0.290703	0.999951	1	1	0.105853	0.165742	0.0628773	0	0	0	0	1	0.09644	0.150694	0.057102	0	0	0	0	0	0	0	0	0	0	0	0	0	0	0	0	0	0	0	0
Solyc00g500130.1	(R)-mandelonitrile lyase-like (AHRD V3.3 *-* A0A2G2VFL1_CAPBA)	SL4.0ch00	complement(2499170..2500231)	0.989681	1.86734	0.900983	0.00228414	0.126382	1	8	0.423412	0.662967	0.503018	17	0.852185	1.32785	1.00936	11	0.53042	0.828816	0.628122	5	0.288733	0.451909	0.342841	19	0.99073	1.55977	1.17712	24	1.07213	1.67401	1.28215	14	0.795025	1.23729	0.944827	23	1.10084	1.73094	1.30802
Solyc00g500131.1	(R)-mandelonitrile lyase-like (AHRD V3.3 *-* A0A2G2VFL1_CAPBA)	SL4.0ch00	complement(2500757..2502286)	0.207243	1.45583	0.541846	0.37806	0.999951	1	0	0	0	0	4	0.15704	0.244696	0.237496	7	0.264356	0.413074	0.399714	3	0.135679	0.212357	0.205705	8	0.326705	0.514352	0.495629	8	0.279891	0.437021	0.427382	5	0.222376	0.34608	0.337438	0	0	0	0
Solyc00r000030.1	Unknown protein	SL4.0ch00	2501425..2504910	0	#NUM!	#NUM!	#NUM!	#NUM!	#NUM!	0	0	0	0	0	0	0	0	0	0	0	0	0	0	0	0	0	0	0	0	0	0	0	0	0	0	0	0	0	0	0	0
Solyc00g500132.1	(R)-mandelonitrile lyase-like (AHRD V3.3 *-* A0A2G2VFL1_CAPBA)	SL4.0ch00	2506214..2506871	0.239185	-11.1973	-3.48508	0.0991659	0.999951	1	1	0.191184	0.29935	0.0628773	0	0	0	0	2	0.348365	0.544343	0.114204	2	0.41719	0.652963	0.137137	0	0	0	0	0	0	0	0	0	0	0	0	0	0	0	0
Solyc00r000040.1	Unknown protein	SL4.0ch00	2507606..2523814	0	#NUM!	#NUM!	#NUM!	#NUM!	#NUM!	0	0	0	0	0	0	0	0	0	0	0	0	0	0	0	0	0	0	0	0	0	0	0	0	0	0	0	0	0	0	0	0
Solyc00g500133.1	(R)-mandelonitrile lyase-like (AHRD V3.3 *-* A0A2G2VFL1_CAPBA)	SL4.0ch00	complement(2508851..2510374)	0.115462	1.39762	0.482969	0.572901	0.999951	1	6	0.221291	0.346492	0.377264	2	0.0698641	0.108861	0.118748	0	0	0	0	1	0.0402407	0.0629826	0.0685683	5	0.181682	0.286033	0.309768	9	0.280167	0.437451	0.480805	0	0	0	0	0	0	0	0
Solyc00g500134.1	(R)-mandelonitrile lyase-like (AHRD V3.3 *-* A0A2G2VFL1_CAPBA)	SL4.0ch00	complement(2513472..2515162)	0	#NUM!	#NUM!	#NUM!	#NUM!	#NUM!	0	0	0	0	0	0	0	0	0	0	0	0	0	0	0	0	0	0	0	0	0	0	0	0	0	0	0	0	0	0	0	0
Solyc00g500135.1	(R)-mandelonitrile lyase-like (AHRD V3.3 *-* A0A2G2VFL1_CAPBA)	SL4.0ch00	complement(2515388..2522489)	0.0218009	5.78454	2.5322	0.073025	0.95367	1	1	0.0113004	0.0176938	0.0628773	0	0	0	0	0	0	0	0	0	0	0	0	0	0	0	0	7	0.0667653	0.104247	0.373959	0	0	0	0	2	0.0204384	0.0321369	0.113741
Solyc00g500136.1	(R)-mandelonitrile lyase-like (AHRD V3.3 *-* A0A2G2VFL1_CAPBA)	SL4.0ch00	2532212..2534642	0.369584	-1.58941	-0.668487	0.0369504	0.696228	1	14	0.337586	0.528582	0.880282	24	0.548123	0.854073	1.42498	15	0.329534	0.514919	0.85653	10	0.263093	0.411778	0.685683	11	0.261322	0.411416	0.68149	14	0.284934	0.444895	0.747918	6	0.155234	0.241588	0.404926	10	0.218062	0.342876	0.568705
Solyc00g500137.1	(R)-mandelonitrile lyase-like (AHRD V3.3 *-* A0A2G2VFL1_CAPBA)	SL4.0ch00	complement(2536110..2536627)	0.238643	4.84847	2.27753	0.0847305	0.999951	1	0	0	0	0	0	0	0	0	1	0.135475	0.211689	0.057102	0	0	0	0	2	0.292998	0.461284	0.123907	4	0.502027	0.783863	0.213691	1	0.159546	0.248299	0.0674876	0	0	0	0
Solyc00g500138.1	(R)-mandelonitrile lyase-like (AHRD V3.3 *-* A0A2G2VFL1_CAPBA)	SL4.0ch00	complement(2536719..2538923)	0.331848	1.14487	0.19519	0.551136	0.999951	1	13	0.331385	0.518873	0.817405	13	0.313866	0.489058	0.771863	15	0.348365	0.544343	0.85653	6	0.166876	0.261185	0.41141	18	0.452054	0.711696	1.11517	20	0.430309	0.671882	1.06845	7	0.191455	0.297959	0.472413	11	0.253575	0.398716	0.625575
Solyc00g500139.1	(R)-mandelonitrile lyase-like (AHRD V3.3 *-* A0A2G2VFL1_CAPBA)	SL4.0ch00	complement(2538949..2540940)	0.0564735	1.67578	0.744835	0.488607	0.999951	1	0	0	0	0	4	0.125189	0.195066	0.237496	0	0	0	0	0	0	0	0	0	0	0	0	0	0	0	0	3	0.106364	0.165533	0.202463	4	0.11953	0.187947	0.227482
Solyc00g500140.1	(R)-mandelonitrile lyase-like (AHRD V3.3 *-* A0A2G2VFL1_CAPBA)	SL4.0ch00	2541421..2541822	0	#NUM!	#NUM!	#NUM!	#NUM!	#NUM!	0	0	0	0	0	0	0	0	0	0	0	0	0	0	0	0	0	0	0	0	0	0	0	0	0	0	0	0	0	0	0	0
Solyc00g500141.1	(R)-mandelonitrile lyase-like (AHRD V3.3 *-* A0A2G2VFL1_CAPBA)	SL4.0ch00	2543950..2544711	0	#NUM!	#NUM!	#NUM!	#NUM!	#NUM!	0	0	0	0	0	0	0	0	0	0	0	0	0	0	0	0	0	0	0	0	0	0	0	0	0	0	0	0	0	0	0	0
Solyc00g500142.1	(R)-mandelonitrile lyase-like (AHRD V3.3 *-* A0A2G2VFL1_CAPBA)	SL4.0ch00	2545227..2545703	0.033942	-3.03963	-1.60389	0.493428	0.999951	1	1	0.135768	0.212582	0.0628773	0	0	0	0	0	0	0	0	0	0	0	0	0	0	0	0	0	0	0	0	0	0	0	0	0	0	0	0
Solyc00g500143.1	(R)-mandelonitrile lyase-like (AHRD V3.3 *-* A0A2G2VFL1_CAPBA)	SL4.0ch00	2547836..2549412	0.0502179	2.51528	1.33072	0.21638	0.999951	1	0	0	0	0	1	0.0337581	0.052601	0.0593741	0	0	0	0	1	0.0388883	0.0608659	0.0685683	2	0.0702303	0.110568	0.123907	2	0.0601668	0.0939442	0.106845	1	0.0382425	0.0595161	0.0674876	1	0.0322322	0.0506813	0.0568705
Solyc00g500144.1	(R)-mandelonitrile lyase-like (AHRD V3.3 *-* A0A2G2VFL1_CAPBA)	SL4.0ch00	2550432..2550873	0.206201	1.73857	0.797899	0.509329	0.999951	1	2	0.435721	0.682239	0.125755	0	0	0	0	0	0	0	0	0	0	0	0	0	0	0	0	0	0	0	0	1	0.233753	0.363787	0.0674876	3	0.591049	0.929353	0.170611
Solyc00g500145.1	(R)-mandelonitrile lyase-like (AHRD V3.3 *-* A0A2G2VFL1_CAPBA)	SL4.0ch00	2551285..2552415	0.0434939	-3.03958	-1.60387	0.493435	0.999951	1	0	0	0	0	1	0.173975	0.271084	0.0593741	0	0	0	0	0	0	0	0	0	0	0	0	0	0	0	0	0	0	0	0	0	0	0	0
Solyc00g500146.1	(R)-mandelonitrile lyase-like (AHRD V3.3 *-* A0A2G2VFL1_CAPBA)	SL4.0ch00	2562283..2562955	0.0829996	1.74263	0.801266	0.482299	0.999951	1	1	0.0835186	0.130771	0.0628773	0	0	0	0	1	0.0760916	0.118898	0.057102	0	0	0	0	1	0.0822832	0.129543	0.0619537	1	0.0704926	0.110067	0.0534227	2	0.179222	0.278921	0.134975	0	0	0	0
Solyc00g500147.1	(R)-mandelonitrile lyase-like (AHRD V3.3 *-* A0A2G2VFL1_CAPBA)	SL4.0ch00	complement(2564107..2566997)	0	#NUM!	#NUM!	#NUM!	#NUM!	#NUM!	0	0	0	0	0	0	0	0	0	0	0	0	0	0	0	0	0	0	0	0	0	0	0	0	0	0	0	0	0	0	0	0
Solyc00g500148.1	(R)-mandelonitrile lyase-like (AHRD V3.3 *-* A0A2G2VFL1_CAPBA)	SL4.0ch00	complement(2567048..2568269)	0	#NUM!	#NUM!	#NUM!	#NUM!	#NUM!	0	0	0	0	0	0	0	0	0	0	0	0	0	0	0	0	0	0	0	0	0	0	0	0	0	0	0	0	0	0	0	0
Solyc00g500149.1	(R)-mandelonitrile lyase-like (AHRD V3.3 *-* A0A2G2VFL1_CAPBA)	SL4.0ch00	complement(2568289..2570392)	0	#NUM!	#NUM!	#NUM!	#NUM!	#NUM!	0	0	0	0	0	0	0	0	0	0	0	0	0	0	0	0	0	0	0	0	0	0	0	0	0	0	0	0	0	0	0	0
Solyc00g500150.1	(R)-mandelonitrile lyase-like (AHRD V3.3 *-* A0A2G2VFL1_CAPBA)	SL4.0ch00	2571552..2571953	0	#NUM!	#NUM!	#NUM!	#NUM!	#NUM!	0	0	0	0	0	0	0	0	0	0	0	0	0	0	0	0	0	0	0	0	0	0	0	0	0	0	0	0	0	0	0	0
Solyc00g500151.1	(R)-mandelonitrile lyase-like (AHRD V3.3 *-* A0A2G2VFL1_CAPBA)	SL4.0ch00	complement(2572525..2575171)	0	#NUM!	#NUM!	#NUM!	#NUM!	#NUM!	0	0	0	0	0	0	0	0	0	0	0	0	0	0	0	0	0	0	0	0	0	0	0	0	0	0	0	0	0	0	0	0
Solyc00g500152.1	(R)-mandelonitrile lyase-like (AHRD V3.3 *-* A0A2G2VFL1_CAPBA)	SL4.0ch00	2572616..2573044	0	#NUM!	#NUM!	#NUM!	#NUM!	#NUM!	0	0	0	0	0	0	0	0	0	0	0	0	0	0	0	0	0	0	0	0	0	0	0	0	0	0	0	0	0	0	0	0
Solyc00g500153.1	(R)-mandelonitrile lyase-like (AHRD V3.3 *-* A0A2G2VFL1_CAPBA)	SL4.0ch00	2574176..2574502	0	#NUM!	#NUM!	#NUM!	#NUM!	#NUM!	0	0	0	0	0	0	0	0	0	0	0	0	0	0	0	0	0	0	0	0	0	0	0	0	0	0	0	0	0	0	0	0
Solyc00g500154.1	(R)-mandelonitrile lyase-like (AHRD V3.3 *-* A0A2G2VFL1_CAPBA)	SL4.0ch00	2575750..2576105	0	#NUM!	#NUM!	#NUM!	#NUM!	#NUM!	0	0	0	0	0	0	0	0	0	0	0	0	0	0	0	0	0	0	0	0	0	0	0	0	0	0	0	0	0	0	0	0
Solyc00g500155.1	(R)-mandelonitrile lyase-like (AHRD V3.3 *-* A0A2G2VFL1_CAPBA)	SL4.0ch00	2576229..2576597	0	#NUM!	#NUM!	#NUM!	#NUM!	#NUM!	0	0	0	0	0	0	0	0	0	0	0	0	0	0	0	0	0	0	0	0	0	0	0	0	0	0	0	0	0	0	0	0
Solyc00g500156.1	(R)-mandelonitrile lyase-like (AHRD V3.3 *-* A0A2G2VFL1_CAPBA)	SL4.0ch00	2577574..2577990	0.0304738	2.96184	1.56649	0.508968	0.999951	1	0	0	0	0	0	0	0	0	0	0	0	0	0	0	0	0	0	0	0	0	0	0	0	0	0	0	0	0	1	0.121895	0.191665	0.0568705
Solyc00g500157.1	(R)-mandelonitrile lyase-like (AHRD V3.3 *-* A0A2G2VFL1_CAPBA)	SL4.0ch00	2578056..2578855	0.210403	2.19228	1.13243	0.155083	0.999951	1	1	0.0740553	0.115954	0.0628773	0	0	0	0	2	0.13494	0.210852	0.114204	2	0.161599	0.252926	0.137137	5	0.3648	0.574326	0.309768	1	0.0625053	0.0975955	0.0534227	1	0.0794576	0.123659	0.0674876	5	0.33485	0.526511	0.284352
Solyc00g500158.1	(R)-mandelonitrile lyase-like (AHRD V3.3 *-* A0A2G2VFL1_CAPBA)	SL4.0ch00	complement(2579259..2579783)	0.179747	2.07054	1.05	0.266563	0.999951	1	0	0	0	0	2	0.202806	0.316007	0.118748	1	0.0975422	0.152416	0.057102	0	0	0	0	0	0	0	0	2	0.18073	0.282191	0.106845	3	0.344619	0.536326	0.202463	2	0.193639	0.304474	0.113741
Solyc00r000050.1	Unknown protein	SL4.0ch00	complement(2647386..2702674)	0	#NUM!	#NUM!	#NUM!	#NUM!	#NUM!	0	0	0	0	0	0	0	0	0	0	0	0	0	0	0	0	0	0	0	0	0	0	0	0	0	0	0	0	0	0	0	0
Solyc00g500159.1	(R)-mandelonitrile lyase-like (AHRD V3.3 *-* A0A2G2VFL1_CAPBA)	SL4.0ch00	complement(2715948..2719757)	0	#NUM!	#NUM!	#NUM!	#NUM!	#NUM!	0	0	0	0	0	0	0	0	0	0	0	0	0	0	0	0	0	0	0	0	0	0	0	0	0	0	0	0	0	0	0	0
Solyc00g500160.1	(R)-mandelonitrile lyase-like (AHRD V3.3 *-* A0A2G2VFL1_CAPBA)	SL4.0ch00	2787033..2787847	0	#NUM!	#NUM!	#NUM!	#NUM!	#NUM!	0	0	0	0	0	0	0	0	0	0	0	0	0	0	0	0	0	0	0	0	0	0	0	0	0	0	0	0	0	0	0	0
Solyc00g500161.1	(R)-mandelonitrile lyase-like (AHRD V3.3 *-* A0A2G2VFL1_CAPBA)	SL4.0ch00	complement(2855295..2887184)	0	#NUM!	#NUM!	#NUM!	#NUM!	#NUM!	0	0	0	0	0	0	0	0	0	0	0	0	0	0	0	0	0	0	0	0	0	0	0	0	0	0	0	0	0	0	0	0
Solyc00g500162.1	(R)-mandelonitrile lyase-like (AHRD V3.3 *-* A0A2G2VFL1_CAPBA)	SL4.0ch00	complement(2893186..2893646)	0	#NUM!	#NUM!	#NUM!	#NUM!	#NUM!	0	0	0	0	0	0	0	0	0	0	0	0	0	0	0	0	0	0	0	0	0	0	0	0	0	0	0	0	0	0	0	0
Solyc00g500163.1	(R)-mandelonitrile lyase-like (AHRD V3.3 *-* A0A2G2VFL1_CAPBA)	SL4.0ch00	complement(2896826..2924570)	0	#NUM!	#NUM!	#NUM!	#NUM!	#NUM!	0	0	0	0	0	0	0	0	0	0	0	0	0	0	0	0	0	0	0	0	0	0	0	0	0	0	0	0	0	0	0	0
Solyc00g500164.1	(R)-mandelonitrile lyase-like (AHRD V3.3 *-* A0A2G2VFL1_CAPBA)	SL4.0ch00	complement(2948141..2962600)	0	#NUM!	#NUM!	#NUM!	#NUM!	#NUM!	0	0	0	0	0	0	0	0	0	0	0	0	0	0	0	0	0	0	0	0	0	0	0	0	0	0	0	0	0	0	0	0
Solyc00g500165.1	(R)-mandelonitrile lyase-like (AHRD V3.3 *-* A0A2G2VFL1_CAPBA)	SL4.0ch00	complement(2977069..2977764)	0	#NUM!	#NUM!	#NUM!	#NUM!	#NUM!	0	0	0	0	0	0	0	0	0	0	0	0	0	0	0	0	0	0	0	0	0	0	0	0	0	0	0	0	0	0	0	0
Solyc00g112190.2	#N/A	SL4.0ch00	complement(2989427..2990736)	0	#NUM!	#NUM!	#NUM!	#NUM!	#NUM!	0	0	0	0	0	0	0	0	0	0	0	0	0	0	0	0	0	0	0	0	0	0	0	0	0	0	0	0	0	0	0	0
Solyc00r000060.1	Unknown protein	SL4.0ch00	complement(2991389..3012309)	0	#NUM!	#NUM!	#NUM!	#NUM!	#NUM!	0	0	0	0	0	0	0	0	0	0	0	0	0	0	0	0	0	0	0	0	0	0	0	0	0	0	0	0	0	0	0	0
Solyc00g500166.1	(R)-mandelonitrile lyase-like (AHRD V3.3 *-* A0A2G2VFL1_CAPBA)	SL4.0ch00	complement(3009833..3010968)	0	#NUM!	#NUM!	#NUM!	#NUM!	#NUM!	0	0	0	0	0	0	0	0	0	0	0	0	0	0	0	0	0	0	0	0	0	0	0	0	0	0	0	0	0	0	0	0
Solyc00g500167.1	(R)-mandelonitrile lyase-like (AHRD V3.3 *-* A0A2G2VFL1_CAPBA)	SL4.0ch00	3011082..3012921	0.0127978	-3.03963	-1.60389	0.493428	0.999951	1	1	0.0511913	0.0801538	0.0628773	0	0	0	0	0	0	0	0	0	0	0	0	0	0	0	0	0	0	0	0	0	0	0	0	0	0	0	0
Solyc00g230080.1	#N/A	SL4.0ch00	complement(3013752..3014108)	0	#NUM!	#NUM!	#NUM!	#NUM!	#NUM!	0	0	0	0	0	0	0	0	0	0	0	0	0	0	0	0	0	0	0	0	0	0	0	0	0	0	0	0	0	0	0	0
Solyc00g316530.1	#N/A	SL4.0ch00	3020571..3020807	0.45978	-1.95633	-0.968151	0.250545	0.999951	1	2	0.474329	0.742691	0.125755	3	0.673879	1.05002	0.178122	2	0.432149	0.675261	0.114204	1	0.258763	0.405002	0.0685683	2	0.467313	0.735719	0.123907	0	0	0	0	1	0.254466	0.396021	0.0674876	1	0.214474	0.337234	0.0568705
Solyc00g069880.2	#N/A	SL4.0ch00	complement(3024713..3028149)	0	#NUM!	#NUM!	#NUM!	#NUM!	#NUM!	0	0	0	0	0	0	0	0	0	0	0	0	0	0	0	0	0	0	0	0	0	0	0	0	0	0	0	0	0	0	0	0
Solyc00g500168.1	(R)-mandelonitrile lyase-like (AHRD V3.3 *-* A0A2G2VFL1_CAPBA)	SL4.0ch00	complement(3033769..3034608)	0	#NUM!	#NUM!	#NUM!	#NUM!	#NUM!	0	0	0	0	0	0	0	0	0	0	0	0	0	0	0	0	0	0	0	0	0	0	0	0	0	0	0	0	0	0	0	0
Solyc00g013100.1	#N/A	SL4.0ch00	3045077..3045313	0	#NUM!	#NUM!	#NUM!	#NUM!	#NUM!	0	0	0	0	0	0	0	0	0	0	0	0	0	0	0	0	0	0	0	0	0	0	0	0	0	0	0	0	0	0	0	0
Solyc00g013110.1	#N/A	SL4.0ch00	complement(3045980..3046246)	0	#NUM!	#NUM!	#NUM!	#NUM!	#NUM!	0	0	0	0	0	0	0	0	0	0	0	0	0	0	0	0	0	0	0	0	0	0	0	0	0	0	0	0	0	0	0	0
Solyc00g126010.1	#N/A	SL4.0ch00	complement(3053864..3054037)	0.469004	-1.03612	-0.051187	0.94913	0.999951	1	1	0.323034	0.505798	0.0628773	2	0.611914	0.953469	0.118748	2	0.588616	0.919752	0.114204	1	0.352453	0.551641	0.0685683	1	0.318256	0.50105	0.0619537	3	0.817958	1.27716	0.160268	1	0.3466	0.539408	0.0674876	1	0.292128	0.459335	0.0568705
Solyc00g126000.1	#N/A	SL4.0ch00	complement(3054202..3054354)	0	#NUM!	#NUM!	#NUM!	#NUM!	#NUM!	0	0	0	0	0	0	0	0	0	0	0	0	0	0	0	0	0	0	0	0	0	0	0	0	0	0	0	0	0	0	0	0
Solyc00g125990.1	#N/A	SL4.0ch00	complement(3054457..3055101)	0.119878	-1.42422	-0.510171	0.625055	0.999951	1	0	0	0	0	1	0.0825372	0.128607	0.0593741	5	0.396974	0.620298	0.28551	0	0	0	0	0	0	0	0	0	0	0	0	2	0.187003	0.291029	0.134975	2	0.157613	0.247828	0.113741
Solyc00g125980.1	#N/A	SL4.0ch00	complement(3055480..3055683)	0.504483	1.4914	0.576663	0.46644	0.999951	1	2	0.551059	0.862832	0.125755	1	0.260963	0.406626	0.0593741	1	0.251028	0.392247	0.057102	1	0.300622	0.470517	0.0685683	2	0.542908	0.854733	0.123907	4	0.930226	1.45245	0.213691	1	0.295629	0.460083	0.0674876	1	0.249168	0.391786	0.0568705
Solyc00g244300.1	#N/A	SL4.0ch00	complement(3057175..3057432)	0.372734	-3.10176	-1.63309	0.121223	0.999951	1	2	0.435721	0.682239	0.125755	3	0.619029	0.964556	0.178122	1	0.198487	0.310149	0.057102	1	0.237701	0.372037	0.0685683	0	0	0	0	2	0.367764	0.574225	0.106845	0	0	0	0	0	0	0	0
Solyc00g244290.1	#N/A	SL4.0ch00	complement(3057501..3057992)	1.44474	-1.01925	-0.0275024	0.929084	0.999951	1	13	1.48517	2.32544	0.817405	12	1.29845	2.02321	0.712489	18	1.87352	2.9275	1.02784	9	1.12183	1.75583	0.617114	19	2.13853	3.36681	1.17712	15	1.44639	2.25838	0.801341	8	0.980624	1.52613	0.539901	11	1.13645	1.78693	0.625575
Solyc00g244280.1	#N/A	SL4.0ch00	3058214..3058396	0.0756511	2.9619	1.56652	0.508959	0.999951	1	0	0	0	0	0	0	0	0	0	0	0	0	0	0	0	0	1	0.302604	0.476408	0.0619537	0	0	0	0	0	0	0	0	0	0	0	0
Solyc00g500169.1	(R)-mandelonitrile lyase-like (AHRD V3.3 *-* A0A2G2VFL1_CAPBA)	SL4.0ch00	complement(3063538..3065389)	0.395784	1.18441	0.244171	0.47628	0.999951	1	12	0.364199	0.570252	0.754527	11	0.316199	0.492694	0.653115	17	0.470067	0.73451	0.970734	6	0.198683	0.310968	0.41141	13	0.388712	0.611974	0.805398	24	0.614793	0.959935	1.28215	6	0.195383	0.304072	0.404926	14	0.384246	0.60418	0.796186
Solyc00g500170.1	(R)-mandelonitrile lyase-like (AHRD V3.3 *-* A0A2G2VFL1_CAPBA)	SL4.0ch00	complement(3066659..3067566)	0.0530666	1.62024	0.69621	0.640998	0.999951	1	0	0	0	0	1	0.119097	0.185575	0.0593741	0	0	0	0	0	0	0	0	0	0	0	0	2	0.212266	0.331432	0.106845	0	0	0	0	0	0	0	0
Solyc00g013170.1	#N/A	SL4.0ch00	3069443..3069652	0.112956	1.62024	0.69621	0.640998	0.999951	1	0	0	0	0	1	0.253507	0.395009	0.0593741	0	0	0	0	0	0	0	0	0	0	0	0	2	0.451824	0.705476	0.106845	0	0	0	0	0	0	0	0
Solyc00g013180.1	#N/A	SL4.0ch00	complement(3070183..3071529)	0.30862	1.29879	0.377171	0.607649	0.999951	1	0	0	0	0	4	0.401028	0.624872	0.237496	4	0.38576	0.602775	0.228408	1	0.115493	0.180764	0.0685683	6	0.625724	0.985116	0.371722	3	0.268031	0.418503	0.160268	3	0.340725	0.530265	0.202463	0	0	0	0
Solyc00g500171.1	(R)-mandelonitrile lyase-like (AHRD V3.3 *-* A0A2G2VFL1_CAPBA)	SL4.0ch00	complement(3073664..3074179)	0.171869	1.60925	0.686392	0.439806	0.999951	1	1	0.10893	0.17056	0.0628773	3	0.309514	0.482278	0.178122	0	0	0	0	0	0	0	0	2	0.214638	0.337918	0.123907	3	0.275823	0.430669	0.160268	0	0	0	0	2	0.197016	0.309784	0.113741
Solyc00g500172.1	(R)-mandelonitrile lyase-like (AHRD V3.3 *-* A0A2G2VFL1_CAPBA)	SL4.0ch00	complement(3075612..3076169)	0.101623	1.74264	0.801276	0.482291	0.999951	1	1	0.100731	0.157722	0.0628773	1	0.0954059	0.148659	0.0593741	0	0	0	0	0	0	0	0	1	0.0992412	0.156241	0.0619537	0	0	0	0	2	0.216159	0.336405	0.134975	1	0.0910936	0.143234	0.0568705
Solyc00g320430.1	#N/A	SL4.0ch00	3077625..3077804	0.287313	-3.08264	-1.62417	0.235241	0.999951	1	0	0	0	0	1	0.295758	0.460843	0.0593741	3	0.853494	1.33364	0.171306	0	0	0	0	1	0.307648	0.484349	0.0619537	0	0	0	0	0	0	0	0	0	0	0	0
Solyc00g500173.1	(R)-mandelonitrile lyase-like (AHRD V3.3 *-* A0A2G2VFL1_CAPBA)	SL4.0ch00	complement(3085457..3086151)	0.0182843	2.96184	1.56649	0.508968	0.999951	1	0	0	0	0	0	0	0	0	0	0	0	0	0	0	0	0	0	0	0	0	0	0	0	0	0	0	0	0	1	0.073137	0.114999	0.0568705
Solyc00g019750.1	#N/A	SL4.0ch00	3092088..3092288	0.438274	1.44881	0.534872	0.600348	0.999951	1	2	0.559284	0.87571	0.125755	0	0	0	0	1	0.254774	0.398102	0.057102	1	0.305109	0.47754	0.0685683	0	0	0	0	0	0	0	0	5	1.50021	2.33475	0.337438	1	0.252887	0.397634	0.0568705
Solyc00g019730.1	#N/A	SL4.0ch00	3094526..3094960	0	#NUM!	#NUM!	#NUM!	#NUM!	#NUM!	0	0	0	0	0	0	0	0	0	0	0	0	0	0	0	0	0	0	0	0	0	0	0	0	0	0	0	0	0	0	0	0
Solyc00g500174.1	(R)-mandelonitrile lyase-like (AHRD V3.3 *-* A0A2G2VFL1_CAPBA)	SL4.0ch00	complement(3129847..3158600)	0	#NUM!	#NUM!	#NUM!	#NUM!	#NUM!	0	0	0	0	0	0	0	0	0	0	0	0	0	0	0	0	0	0	0	0	0	0	0	0	0	0	0	0	0	0	0	0
Solyc00g500175.1	(R)-mandelonitrile lyase-like (AHRD V3.3 *-* A0A2G2VFL1_CAPBA)	SL4.0ch00	complement(3220336..3237694)	0	#NUM!	#NUM!	#NUM!	#NUM!	#NUM!	0	0	0	0	0	0	0	0	0	0	0	0	0	0	0	0	0	0	0	0	0	0	0	0	0	0	0	0	0	0	0	0
Solyc00g500176.1	(R)-mandelonitrile lyase-like (AHRD V3.3 *-* A0A2G2VFL1_CAPBA)	SL4.0ch00	complement(3312181..3313737)	0	#NUM!	#NUM!	#NUM!	#NUM!	#NUM!	0	0	0	0	0	0	0	0	0	0	0	0	0	0	0	0	0	0	0	0	0	0	0	0	0	0	0	0	0	0	0	0
Solyc00r000070.1	Unknown protein	SL4.0ch00	complement(3336706..3361335)	0	#NUM!	#NUM!	#NUM!	#NUM!	#NUM!	0	0	0	0	0	0	0	0	0	0	0	0	0	0	0	0	0	0	0	0	0	0	0	0	0	0	0	0	0	0	0	0
Solyc00g500177.1	(R)-mandelonitrile lyase-like (AHRD V3.3 *-* A0A2G2VFL1_CAPBA)	SL4.0ch00	3480316..3484090	0	#NUM!	#NUM!	#NUM!	#NUM!	#NUM!	0	0	0	0	0	0	0	0	0	0	0	0	0	0	0	0	0	0	0	0	0	0	0	0	0	0	0	0	0	0	0	0
Solyc00r000080.1	Unknown protein	SL4.0ch00	complement(3519133..3536846)	0	#NUM!	#NUM!	#NUM!	#NUM!	#NUM!	0	0	0	0	0	0	0	0	0	0	0	0	0	0	0	0	0	0	0	0	0	0	0	0	0	0	0	0	0	0	0	0
Solyc00g500178.1	(R)-mandelonitrile lyase-like (AHRD V3.3 *-* A0A2G2VFL1_CAPBA)	SL4.0ch00	3520842..3522157	0	#NUM!	#NUM!	#NUM!	#NUM!	#NUM!	0	0	0	0	0	0	0	0	0	0	0	0	0	0	0	0	0	0	0	0	0	0	0	0	0	0	0	0	0	0	0	0
Solyc00r000090.1	Unknown protein	SL4.0ch00	complement(3525974..3529206)	0	#NUM!	#NUM!	#NUM!	#NUM!	#NUM!	0	0	0	0	0	0	0	0	0	0	0	0	0	0	0	0	0	0	0	0	0	0	0	0	0	0	0	0	0	0	0	0
Solyc00g500179.1	(R)-mandelonitrile lyase-like (AHRD V3.3 *-* A0A2G2VFL1_CAPBA)	SL4.0ch00	complement(3538808..3617506)	0	#NUM!	#NUM!	#NUM!	#NUM!	#NUM!	0	0	0	0	0	0	0	0	0	0	0	0	0	0	0	0	0	0	0	0	0	0	0	0	0	0	0	0	0	0	0	0
Solyc00g500180.1	(R)-mandelonitrile lyase-like (AHRD V3.3 *-* A0A2G2VFL1_CAPBA)	SL4.0ch00	3651567..3665215	0	#NUM!	#NUM!	#NUM!	#NUM!	#NUM!	0	0	0	0	0	0	0	0	0	0	0	0	0	0	0	0	0	0	0	0	0	0	0	0	0	0	0	0	0	0	0	0
Solyc00r000100.1	Unknown protein	SL4.0ch00	complement(3657914..3664473)	0	#NUM!	#NUM!	#NUM!	#NUM!	#NUM!	0	0	0	0	0	0	0	0	0	0	0	0	0	0	0	0	0	0	0	0	0	0	0	0	0	0	0	0	0	0	0	0
Solyc00g500181.1	(R)-mandelonitrile lyase-like (AHRD V3.3 *-* A0A2G2VFL1_CAPBA)	SL4.0ch00	complement(3676208..3678267)	0	#NUM!	#NUM!	#NUM!	#NUM!	#NUM!	0	0	0	0	0	0	0	0	0	0	0	0	0	0	0	0	0	0	0	0	0	0	0	0	0	0	0	0	0	0	0	0
Solyc00g500182.1	(R)-mandelonitrile lyase-like (AHRD V3.3 *-* A0A2G2VFL1_CAPBA)	SL4.0ch00	3684590..3685773	0.555725	-1.04355	-0.0614929	0.886969	0.999951	1	14	0.664622	1.04065	0.880282	16	0.719412	1.12097	0.949985	17	0.735273	1.14891	0.970734	2	0.103593	0.162138	0.137137	16	0.748332	1.17815	0.991259	20	0.801377	1.25127	1.06845	9	0.458425	0.71344	0.607388	3	0.128793	0.202511	0.170611
Solyc00g118680.2	#N/A	SL4.0ch00	complement(3687292..3689223)	0.576699	1.71793	0.780674	0.147243	0.999951	1	4	0.478366	0.749012	0.251509	2	0.226538	0.352986	0.118748	4	0.435827	0.681008	0.228408	1	0.130483	0.204224	0.0685683	4	0.47129	0.741981	0.247815	5	0.504697	0.788032	0.267114	7	0.898209	1.39787	0.472413	4	0.432598	0.680207	0.227482
Solyc00g118690.1	#N/A	SL4.0ch00	3689126..3689386	0.160728	-2.40286	-1.26475	0.368557	0.999951	1	0	0	0	0	2	0.407942	0.635646	0.118748	0	0	0	0	1	0.234969	0.367761	0.0685683	0	0	0	0	1	0.181768	0.283812	0.0534227	0	0	0	0	0	0	0	0
Solyc00g023600.1	#N/A	SL4.0ch00	complement(3690578..3690838)	0	#NUM!	#NUM!	#NUM!	#NUM!	#NUM!	0	0	0	0	0	0	0	0	0	0	0	0	0	0	0	0	0	0	0	0	0	0	0	0	0	0	0	0	0	0	0	0
Solyc00g023590.2	#N/A	SL4.0ch00	complement(3692134..3694833)	0.0112102	2.96179	1.56647	0.508976	0.999951	1	0	0	0	0	0	0	0	0	0	0	0	0	0	0	0	0	0	0	0	0	1	0.0448408	0.0700142	0.0534227	0	0	0	0	0	0	0	0
Solyc00g023580.1	#N/A	SL4.0ch00	complement(3697005..3697262)	0	#NUM!	#NUM!	#NUM!	#NUM!	#NUM!	0	0	0	0	0	0	0	0	0	0	0	0	0	0	0	0	0	0	0	0	0	0	0	0	0	0	0	0	0	0	0	0
Solyc00g023570.1	#N/A	SL4.0ch00	3697503..3697832	0	#NUM!	#NUM!	#NUM!	#NUM!	#NUM!	0	0	0	0	0	0	0	0	0	0	0	0	0	0	0	0	0	0	0	0	0	0	0	0	0	0	0	0	0	0	0	0
Solyc00g014860.1	#N/A	SL4.0ch00	3701542..3701851	0	#NUM!	#NUM!	#NUM!	#NUM!	#NUM!	0	0	0	0	0	0	0	0	0	0	0	0	0	0	0	0	0	0	0	0	0	0	0	0	0	0	0	0	0	0	0	0
Solyc00g014850.1	#N/A	SL4.0ch00	3702464..3702775	0.0926963	-1.03116	-0.0442643	0.972662	0.999951	1	0	0	0	0	0	0	0	0	2	0.328267	0.512939	0.114204	0	0	0	0	1	0.177489	0.279432	0.0619537	0	0	0	0	1	0.193296	0.300824	0.0674876	0	0	0	0
Solyc00g500183.1	(R)-mandelonitrile lyase-like (AHRD V3.3 *-* A0A2G2VFL1_CAPBA)	SL4.0ch00	3704165..3706096	0.212502	-1.03551	-0.0503359	0.954714	0.999951	1	0	0	0	0	2	0.347951	0.542169	0.118748	3	0.502055	0.784494	0.171306	0	0	0	0	2	0.361938	0.569822	0.123907	2	0.310075	0.48415	0.106845	0	0	0	0	1	0.166112	0.261191	0.0568705
Solyc00g500184.1	(R)-mandelonitrile lyase-like (AHRD V3.3 *-* A0A2G2VFL1_CAPBA)	SL4.0ch00	3706763..3707940	0.338776	1.76055	0.816029	0.0856692	0.999951	1	3	0.166296	0.260381	0.188632	2	0.105003	0.163613	0.118748	6	0.303016	0.473482	0.342612	3	0.181441	0.283981	0.205705	5	0.27306	0.429895	0.309768	8	0.374292	0.584418	0.427382	6	0.356854	0.555367	0.404926	7	0.350899	0.551746	0.398093
Solyc00g500185.1	(R)-mandelonitrile lyase-like (AHRD V3.3 *-* A0A2G2VFL1_CAPBA)	SL4.0ch00	3708705..3710247	0.154151	6.78495	2.76234	0.0319862	0.653251	1	0	0	0	0	0	0	0	0	1	0.062527	0.0977026	0.057102	0	0	0	0	3	0.202845	0.319351	0.185861	5	0.289631	0.452228	0.267114	0	0	0	0	2	0.124128	0.195176	0.113741
Solyc00g014810.1	#N/A	SL4.0ch00	3713896..3714060	0	#NUM!	#NUM!	#NUM!	#NUM!	#NUM!	0	0	0	0	0	0	0	0	0	0	0	0	0	0	0	0	0	0	0	0	0	0	0	0	0	0	0	0	0	0	0	0
Solyc00g014800.1	#N/A	SL4.0ch00	3715868..3716359	0	#NUM!	#NUM!	#NUM!	#NUM!	#NUM!	0	0	0	0	0	0	0	0	0	0	0	0	0	0	0	0	0	0	0	0	0	0	0	0	0	0	0	0	0	0	0	0
Solyc00g014790.2	#N/A	SL4.0ch00	complement(3716363..3718878)	0	#NUM!	#NUM!	#NUM!	#NUM!	#NUM!	0	0	0	0	0	0	0	0	0	0	0	0	0	0	0	0	0	0	0	0	0	0	0	0	0	0	0	0	0	0	0	0
Solyc00g094550.1	#N/A	SL4.0ch00	3726482..3726715	0	#NUM!	#NUM!	#NUM!	#NUM!	#NUM!	0	0	0	0	0	0	0	0	0	0	0	0	0	0	0	0	0	0	0	0	0	0	0	0	0	0	0	0	0	0	0	0
Solyc00g094540.1	#N/A	SL4.0ch00	complement(3727644..3727973)	0.160503	-1.85938	-0.894823	0.431892	0.999951	1	1	0.170327	0.266694	0.0628773	1	0.161323	0.251369	0.0593741	2	0.310361	0.48496	0.114204	0	0	0	0	0	0	0	0	1	0.143762	0.22447	0.0534227	0	0	0	0	1	0.154031	0.242195	0.0568705
Solyc00g094530.1	#N/A	SL4.0ch00	3728169..3728558	0.31079	1.41006	0.495755	0.501025	0.999951	1	1	0.144123	0.225664	0.0628773	1	0.136504	0.212697	0.0593741	3	0.39392	0.615526	0.171306	1	0.157248	0.246117	0.0685683	2	0.283982	0.447091	0.123907	3	0.364935	0.569808	0.160268	3	0.46391	0.721977	0.202463	1	0.130334	0.204934	0.0568705
Solyc00g094520.1	#N/A	SL4.0ch00	3729198..3729383	0.278045	-9.11309	-3.18794	0.135385	0.999951	1	0	0	0	0	1	0.286218	0.445977	0.0593741	3	0.825962	1.29062	0.171306	0	0	0	0	0	0	0	0	0	0	0	0	0	0	0	0	0	0	0	0
Solyc00g023700.2	#N/A	SL4.0ch00	3735479..3736452	0.0252548	2.96196	1.56655	0.50895	0.999951	1	0	0	0	0	0	0	0	0	0	0	0	0	0	0	0	0	0	0	0	0	0	0	0	0	1	0.101019	0.157214	0.0674876	0	0	0	0
Solyc00g023710.1	#N/A	SL4.0ch00	complement(3737340..3738041)	0	#NUM!	#NUM!	#NUM!	#NUM!	#NUM!	0	0	0	0	0	0	0	0	0	0	0	0	0	0	0	0	0	0	0	0	0	0	0	0	0	0	0	0	0	0	0	0
Solyc00g049210.1	#N/A	SL4.0ch00	complement(3741110..3742879)	0.111828	2.71838	1.44274	0.0592845	0.871731	1	0	0	0	0	0	0	0	0	3	0.086796	0.135624	0.171306	2	0.0692959	0.108458	0.137137	6	0.187717	0.295535	0.371722	5	0.134016	0.209251	0.267114	2	0.068145	0.106053	0.134975	2	0.0574353	0.09031	0.113741
Solyc00g049220.1	#N/A	SL4.0ch00	3742936..3743142	0.0728362	2.96196	1.56655	0.50895	0.999951	1	0	0	0	0	0	0	0	0	0	0	0	0	0	0	0	0	0	0	0	0	0	0	0	0	1	0.291345	0.453415	0.0674876	0	0	0	0
Solyc00g500186.1	Cytochrome c oxidase subunit 1 (AHRD V3.3 *** A0A2G2YXI2_CAPAN)	SL4.0ch00	complement(3745513..3747009)	0.0469339	-11.3317	-3.50229	0.117389	0.999951	1	5	0.187735	0.293951	0.314386	0	0	0	0	0	0	0	0	0	0	0	0	0	0	0	0	0	0	0	0	0	0	0	0	0	0	0	0
Solyc00g500187.1	NADH-ubiquinone oxidoreductase chain 4 (AHRD V3.3 *-* A0A290WL40_SOLLC)	SL4.0ch00	complement(3749487..3751765)	0.0540549	1.74242	0.801094	0.482402	0.999951	1	1	0.061835	0.0968195	0.0628773	0	0	0	0	1	0.0563362	0.0880291	0.057102	0	0	0	0	0	0	0	0	2	0.104382	0.162981	0.106845	0	0	0	0	2	0.111838	0.175851	0.113741
Solyc00g500188.1	NADH-ubiquinone oxidoreductase chain 4 (AHRD V3.3 *** A0A2G3CZD8_CAPCH)	SL4.0ch00	complement(3754843..3755358)	0.100225	-1.85926	-0.894729	0.437778	0.999951	1	0	0	0	0	1	0.103171	0.160759	0.0593741	3	0.29773	0.465223	0.171306	0	0	0	0	0	0	0	0	1	0.091941	0.143556	0.0534227	1	0.116877	0.181893	0.0674876	0	0	0	0
Solyc00g500189.1	Neutral/alkaline invertase (AHRD V3.3 *-* V5N411_MANES)	SL4.0ch00	complement(3756791..3757348)	0.216528	1.6669	0.737167	0.359187	0.999951	1	0	0	0	0	0	0	0	0	4	0.367094	0.573609	0.228408	1	0.109905	0.172017	0.0685683	3	0.297724	0.468724	0.185861	2	0.170041	0.265502	0.106845	2	0.216159	0.336405	0.134975	2	0.182187	0.286467	0.113741
Solyc00g021660.1	#N/A	SL4.0ch00	3764643..3765962	0	#NUM!	#NUM!	#NUM!	#NUM!	#NUM!	0	0	0	0	0	0	0	0	0	0	0	0	0	0	0	0	0	0	0	0	0	0	0	0	0	0	0	0	0	0	0	0
Solyc00g500190.1	30S ribosomal protein S2, chloroplastic (AHRD V3.3 *** I6N946_DATST)	SL4.0ch00	3767429..3770395	0.841552	1.66672	0.737014	0.108975	0.999951	1	5	0.45256	0.708606	0.314386	6	0.514362	0.801467	0.356245	11	0.907095	1.4174	0.628122	1	0.0987551	0.154566	0.0685683	12	1.07008	1.68469	0.743444	16	1.22233	1.90854	0.854764	6	0.582689	0.906831	0.404926	6	0.491113	0.772216	0.341223
Solyc00g500191.1	Protein TIC 214 (AHRD V3.3 *-* TI214_SOLTU)	SL4.0ch00	3770397..3771752	0.14223	-2.31341	-1.21002	0.101953	0.999951	1	2	0.0829026	0.129807	0.125755	2	0.0785199	0.122348	0.118748	6	0.226591	0.354064	0.342612	4	0.180905	0.283143	0.274273	0	0	0	0	4	0.139946	0.21851	0.213691	0	0	0	0	2	0.0749708	0.117883	0.113741
Solyc00g500192.1	NAD(P)H-quinone oxidoreductase subunit H, chloroplastic (AHRD V3.3 *** A0A1U8QCJ3_CAPAN)	SL4.0ch00	3775348..3776977	0.0157697	4.92389	2.2998	0.307379	0.999951	1	0	0	0	0	0	0	0	0	0	0	0	0	0	0	0	0	1	0.0339734	0.0534863	0.0619537	1	0.0291052	0.0454448	0.0534227	0	0	0	0	0	0	0	0
Solyc00g500193.1	NAD(P)H-quinone oxidoreductase subunit 1, chloroplastic (AHRD V3.3 *** A0A2G2XBN0_CAPBA)	SL4.0ch00	3776979..3779203	0.0629595	1.1808	0.239765	0.794173	0.999951	1	1	0.0524818	0.0821745	0.0628773	1	0.0497073	0.0774527	0.0593741	2	0.0956296	0.149427	0.114204	0	0	0	0	0	0	0	0	1	0.0442965	0.0691643	0.0534227	2	0.112621	0.17527	0.134975	2	0.094921	0.149252	0.113741
Solyc00g500194.1	Cytochrome c biogenesis protein CcsA (AHRD V3.3 *-* A0A1U8QCK2_CAPAN)	SL4.0ch00	complement(3783896..3784749)	0	#NUM!	#NUM!	#NUM!	#NUM!	#NUM!	0	0	0	0	0	0	0	0	0	0	0	0	0	0	0	0	0	0	0	0	0	0	0	0	0	0	0	0	0	0	0	0
Solyc00g500195.1	NAD(P)H-quinone oxidoreductase subunit 5, chloroplastic (AHRD V3.3 *** J7H711_CAPAN)	SL4.0ch00	3787465..3789905	0.0479136	1.51909	0.603208	0.550904	0.999951	1	1	0.0394442	0.0617606	0.0628773	1	0.0373589	0.0582118	0.0593741	1	0.0359366	0.0561533	0.057102	0	0	0	0	0	0	0	0	0	0	0	0	2	0.0846433	0.131729	0.134975	3	0.107011	0.168262	0.170611
Solyc00g500196.1	Protein TIC 214 (AHRD V3.3 *** K4EQH9_DATST)	SL4.0ch00	complement(3788808..3794880)	2.23886	1.44353	0.529598	0.030252	0.638087	1	30	1.28426	2.01087	1.88632	37	1.50019	2.33756	2.19684	65	2.53513	3.96131	3.71163	18	0.840734	1.31587	1.23423	53	2.23531	3.51918	3.28354	69	2.49312	3.89275	3.68617	60	2.7559	4.28897	4.04926	38	1.4711	2.31312	2.16108
Solyc00g500197.1	Ycf15 protein (AHRD V3.3 *-* J7H9P3_CAPAN)	SL4.0ch00	complement(3803813..3805094)	0	#NUM!	#NUM!	#NUM!	#NUM!	#NUM!	0	0	0	0	0	0	0	0	0	0	0	0	0	0	0	0	0	0	0	0	0	0	0	0	0	0	0	0	0	0	0	0
Solyc00g500198.1	NAD(P)H-quinone oxidoreductase subunit 5, chloroplastic (AHRD V3.3 *** J7H711_CAPAN)	SL4.0ch00	complement(3805284..3812120)	0	#NUM!	#NUM!	#NUM!	#NUM!	#NUM!	0	0	0	0	0	0	0	0	0	0	0	0	0	0	0	0	0	0	0	0	0	0	0	0	0	0	0	0	0	0	0	0
Solyc00g500199.1	Photosystem I P700 chlorophyll a apoprotein A1 (AHRD V3.3 *** K4EPK3_DATST)	SL4.0ch00	complement(3813759..3814535)	0.0491743	-1.71439	-0.777693	0.601529	0.999951	1	0	0	0	0	1	0.100257	0.156218	0.0593741	1	0.09644	0.150694	0.057102	0	0	0	0	0	0	0	0	1	0.0893438	0.139501	0.0534227	0	0	0	0	0	0	0	0
Solyc00g500200.1	Photosystem II protein D1 (AHRD V3.3 *** A0A1U8QBZ9_CAPAN)	SL4.0ch00	complement(3814973..3816034)	0.885998	1.03499	0.0496155	0.857547	0.999951	1	10	0.529266	0.828709	0.628773	19	0.952442	1.48407	1.12811	20	0.9644	1.50694	1.14204	17	0.981692	1.53649	1.16566	22	1.14716	1.80605	1.36298	23	1.02745	1.60426	1.22872	14	0.795025	1.23729	0.944827	12	0.574353	0.9031	0.682446
Solyc00g500201.1	Maturase K (AHRD V3.3 *** A0A2G3DGH8_CAPCH)	SL4.0ch00	complement(3816560..3818089)	0.215269	1.00923	0.0132591	0.981578	0.999951	1	4	0.165805	0.259613	0.251509	4	0.15704	0.244696	0.237496	11	0.415417	0.649117	0.628122	2	0.0904527	0.141572	0.137137	7	0.285867	0.450058	0.433676	5	0.174932	0.273138	0.267114	9	0.400277	0.622944	0.607388	0	0	0	0
Solyc00g500202.1	Photosystem II reaction center protein K (AHRD V3.3 *** A0A1U8QD48_CAPAN)	SL4.0ch00	3822020..3822677	0.0913415	-5.07892	-2.34452	0.290703	0.999951	1	1	0.191184	0.29935	0.0628773	0	0	0	0	1	0.174182	0.272171	0.057102	0	0	0	0	0	0	0	0	0	0	0	0	0	0	0	0	0	0	0	0
Solyc00g500203.1	ATP synthase subunit alpha, chloroplastic (AHRD V3.3 *** I6N942_DATST)	SL4.0ch00	complement(3824657..3826180)	0.117781	-1.44724	-0.533307	0.572033	0.999951	1	6	0.221291	0.346492	0.377264	6	0.209592	0.326582	0.356245	0	0	0	0	1	0.0402407	0.0629826	0.0685683	0	0	0	0	10	0.311296	0.486057	0.534227	0	0	0	0	0	0	0	0
Solyc00g500204.1	30S ribosomal protein S2, chloroplastic (AHRD V3.3 *** I6N946_DATST)	SL4.0ch00	complement(3829278..3830968)	0	#NUM!	#NUM!	#NUM!	#NUM!	#NUM!	0	0	0	0	0	0	0	0	0	0	0	0	0	0	0	0	0	0	0	0	0	0	0	0	0	0	0	0	0	0	0	0
Solyc00g500205.1	Cytochrome b (AHRD V3.3 *-* A0A2G3ARK2_CAPCH)	SL4.0ch00	complement(3831194..3838295)	0.00987855	2.91142	1.54172	0.258456	0.999951	1	1	0.0113004	0.0176938	0.0628773	0	0	0	0	0	0	0	0	0	0	0	0	0	0	0	0	2	0.0190758	0.0297849	0.106845	0	0	0	0	2	0.0204384	0.0321369	0.113741
Solyc00g500206.1	Cytochrome b (AHRD V3.3 *-* A0A2G3ARK2_CAPCH)	SL4.0ch00	3848018..3850448	0.34402	1.06663	0.0930541	0.750812	0.999951	1	18	0.434039	0.679605	1.13179	9	0.205546	0.320277	0.534367	18	0.395441	0.617903	1.02784	10	0.263093	0.411778	0.685683	10	0.237566	0.374014	0.619537	21	0.427401	0.667342	1.12188	14	0.362212	0.563705	0.944827	16	0.348899	0.548601	0.909927
Solyc00g500207.1	Cytochrome b (AHRD V3.3 *-* A0A2G3ARK2_CAPCH)	SL4.0ch00	complement(3851915..3852432)	0.369053	1.84232	0.881524	0.26696	0.999951	1	0	0	0	0	2	0.281674	0.438898	0.118748	2	0.27095	0.423378	0.114204	1	0.16224	0.25393	0.0685683	2	0.292998	0.461284	0.123907	2	0.251013	0.391931	0.106845	5	0.797729	1.24149	0.337438	1	0.134471	0.21144	0.0568705
Solyc00g500208.1	Cytochrome b (AHRD V3.3 *-* A0A2G3ARK2_CAPCH)	SL4.0ch00	complement(3852524..3854728)	0.271047	1.14347	0.193415	0.611401	0.999951	1	9	0.22942	0.35922	0.565896	14	0.338009	0.526678	0.831237	12	0.278692	0.435474	0.685224	3	0.083438	0.130593	0.205705	12	0.301369	0.474464	0.743444	8	0.172124	0.268753	0.427382	8	0.218806	0.340524	0.539901	17	0.391888	0.616197	0.966798
Solyc00g500209.1	Cytochrome b (AHRD V3.3 *-* A0A2G3ARK2_CAPCH)	SL4.0ch00	complement(3854754..3857006)	0.28205	-1.01386	-0.0198616	0.959004	0.999951	1	7	0.200538	0.313997	0.440141	9	0.244204	0.380513	0.534367	19	0.495914	0.774898	1.08494	6	0.187544	0.293534	0.41141	10	0.282246	0.444356	0.619537	17	0.411063	0.641832	0.908186	6	0.184429	0.287024	0.404926	9	0.233166	0.366626	0.511834
Solyc00g500210.1	Cytochrome b (AHRD V3.3 *-* A0A2G3ARK2_CAPCH)	SL4.0ch00	complement(3857765..3858895)	0.167338	-1.59346	-0.672162	0.53731	0.999951	1	1	0.144123	0.225664	0.0628773	0	0	0	0	4	0.525227	0.820702	0.228408	0	0	0	0	2	0.283982	0.447091	0.123907	0	0	0	0	0	0	0	0	1	0.130334	0.204934	0.0568705
Solyc00g500211.1	Cytochrome b (AHRD V3.3 *-* A0A2G3ARK2_CAPCH)	SL4.0ch00	complement(3859307..3859750)	0.104409	4.92399	2.29983	0.307372	0.999951	1	0	0	0	0	0	0	0	0	0	0	0	0	0	0	0	0	0	0	0	0	1	0.183882	0.287112	0.0534227	1	0.233753	0.363787	0.0674876	0	0	0	0
Solyc00g500212.1	Cytochrome b (AHRD V3.3 *-* A0A2G3ARK2_CAPCH)	SL4.0ch00	complement(3860838..3861660)	0.697112	1.35911	0.442658	0.262277	0.999951	1	11	0.751261	1.1763	0.69165	9	0.582173	0.907128	0.534367	8	0.497785	0.777822	0.456816	3	0.223549	0.349886	0.205705	13	0.874721	1.37713	0.805398	17	0.979959	1.5301	0.908186	6	0.439672	0.684255	0.404926	8	0.494097	0.776908	0.454964
Solyc00g500213.1	Cytochrome b (AHRD V3.3 *-* A0A2G3ARK2_CAPCH)	SL4.0ch00	3869025..3869646	0	#NUM!	#NUM!	#NUM!	#NUM!	#NUM!	0	0	0	0	0	0	0	0	0	0	0	0	0	0	0	0	0	0	0	0	0	0	0	0	0	0	0	0	0	0	0	0
Solyc00r000110.1	Unknown protein	SL4.0ch00	complement(3869281..3881849)	0	#NUM!	#NUM!	#NUM!	#NUM!	#NUM!	0	0	0	0	0	0	0	0	0	0	0	0	0	0	0	0	0	0	0	0	0	0	0	0	0	0	0	0	0	0	0	0
Solyc00g500214.1	Cytochrome b (AHRD V3.3 *-* A0A2G3ARK2_CAPCH)	SL4.0ch00	3869683..3871838	0	#NUM!	#NUM!	#NUM!	#NUM!	#NUM!	0	0	0	0	0	0	0	0	0	0	0	0	0	0	0	0	0	0	0	0	0	0	0	0	0	0	0	0	0	0	0	0
Solyc00g322630.1	#N/A	SL4.0ch00	3881527..3881823	0	#NUM!	#NUM!	#NUM!	#NUM!	#NUM!	0	0	0	0	0	0	0	0	0	0	0	0	0	0	0	0	0	0	0	0	0	0	0	0	0	0	0	0	0	0	0	0
Solyc00g500215.1	Cytochrome b (AHRD V3.3 *-* A0A2G3ARK2_CAPCH)	SL4.0ch00	3888284..3892889	0	#NUM!	#NUM!	#NUM!	#NUM!	#NUM!	0	0	0	0	0	0	0	0	0	0	0	0	0	0	0	0	0	0	0	0	0	0	0	0	0	0	0	0	0	0	0	0
Solyc00g500216.1	Cytochrome b (AHRD V3.3 *-* A0A2G3ARK2_CAPCH)	SL4.0ch00	3903540..3905605	0	#NUM!	#NUM!	#NUM!	#NUM!	#NUM!	0	0	0	0	0	0	0	0	0	0	0	0	0	0	0	0	0	0	0	0	0	0	0	0	0	0	0	0	0	0	0	0
Solyc00g500217.1	Cytochrome b (AHRD V3.3 *-* A0A2G3ARK2_CAPCH)	SL4.0ch00	3926856..3927526	0	#NUM!	#NUM!	#NUM!	#NUM!	#NUM!	0	0	0	0	0	0	0	0	0	0	0	0	0	0	0	0	0	0	0	0	0	0	0	0	0	0	0	0	0	0	0	0
Solyc00g500218.1	Cytochrome b (AHRD V3.3 *-* A0A2G3ARK2_CAPCH)	SL4.0ch00	3928777..3931680	0	#NUM!	#NUM!	#NUM!	#NUM!	#NUM!	0	0	0	0	0	0	0	0	0	0	0	0	0	0	0	0	0	0	0	0	0	0	0	0	0	0	0	0	0	0	0	0
Solyc00g266110.1	#N/A	SL4.0ch00	3940658..3940954	0	#NUM!	#NUM!	#NUM!	#NUM!	#NUM!	0	0	0	0	0	0	0	0	0	0	0	0	0	0	0	0	0	0	0	0	0	0	0	0	0	0	0	0	0	0	0	0
Solyc00g254910.1	#N/A	SL4.0ch00	3943525..3944310	0	#NUM!	#NUM!	#NUM!	#NUM!	#NUM!	0	0	0	0	0	0	0	0	0	0	0	0	0	0	0	0	0	0	0	0	0	0	0	0	0	0	0	0	0	0	0	0
Solyc00g500219.1	Cytochrome b (AHRD V3.3 *-* A0A2G3ARK2_CAPCH)	SL4.0ch00	3964601..3965757	0	#NUM!	#NUM!	#NUM!	#NUM!	#NUM!	0	0	0	0	0	0	0	0	0	0	0	0	0	0	0	0	0	0	0	0	0	0	0	0	0	0	0	0	0	0	0	0
Solyc00g500220.1	Cytochrome b (AHRD V3.3 *-* A0A2G3ARK2_CAPCH)	SL4.0ch00	4000231..4005112	0	#NUM!	#NUM!	#NUM!	#NUM!	#NUM!	0	0	0	0	0	0	0	0	0	0	0	0	0	0	0	0	0	0	0	0	0	0	0	0	0	0	0	0	0	0	0	0
Solyc00g500221.1	Cytochrome b (AHRD V3.3 *-* A0A2G3ARK2_CAPCH)	SL4.0ch00	4006068..4007011	0	#NUM!	#NUM!	#NUM!	#NUM!	#NUM!	0	0	0	0	0	0	0	0	0	0	0	0	0	0	0	0	0	0	0	0	0	0	0	0	0	0	0	0	0	0	0	0
Solyc00g500222.1	Cytochrome b (AHRD V3.3 *-* A0A2G3ARK2_CAPCH)	SL4.0ch00	4007108..4007767	0	#NUM!	#NUM!	#NUM!	#NUM!	#NUM!	0	0	0	0	0	0	0	0	0	0	0	0	0	0	0	0	0	0	0	0	0	0	0	0	0	0	0	0	0	0	0	0
Solyc00r000120.1	Unknown protein	SL4.0ch00	complement(4007108..4012337)	0	#NUM!	#NUM!	#NUM!	#NUM!	#NUM!	0	0	0	0	0	0	0	0	0	0	0	0	0	0	0	0	0	0	0	0	0	0	0	0	0	0	0	0	0	0	0	0
Solyc00g198360.1	#N/A	SL4.0ch00	4294034..4294903	0	#NUM!	#NUM!	#NUM!	#NUM!	#NUM!	0	0	0	0	0	0	0	0	0	0	0	0	0	0	0	0	0	0	0	0	0	0	0	0	0	0	0	0	0	0	0	0
Solyc00g500223.1	Cytochrome b (AHRD V3.3 *-* A0A2G3ARK2_CAPCH)	SL4.0ch00	complement(4351078..4353937)	0	#NUM!	#NUM!	#NUM!	#NUM!	#NUM!	0	0	0	0	0	0	0	0	0	0	0	0	0	0	0	0	0	0	0	0	0	0	0	0	0	0	0	0	0	0	0	0
Solyc00g036520.1	#N/A	SL4.0ch00	complement(4414466..4415023)	0	#NUM!	#NUM!	#NUM!	#NUM!	#NUM!	0	0	0	0	0	0	0	0	0	0	0	0	0	0	0	0	0	0	0	0	0	0	0	0	0	0	0	0	0	0	0	0
Solyc00g052540.1	#N/A	SL4.0ch00	4416054..4416725	0	#NUM!	#NUM!	#NUM!	#NUM!	#NUM!	0	0	0	0	0	0	0	0	0	0	0	0	0	0	0	0	0	0	0	0	0	0	0	0	0	0	0	0	0	0	0	0
Solyc00g052530.2	#N/A	SL4.0ch00	complement(4417438..4418639)	0	#NUM!	#NUM!	#NUM!	#NUM!	#NUM!	0	0	0	0	0	0	0	0	0	0	0	0	0	0	0	0	0	0	0	0	0	0	0	0	0	0	0	0	0	0	0	0
Solyc00g500224.1	Cytochrome b (AHRD V3.3 *-* A0A2G3ARK2_CAPCH)	SL4.0ch00	complement(4418688..4420952)	0.0776689	-1.1282	-0.174023	0.827287	0.999951	1	6	0.187673	0.293853	0.377264	3	0.0888756	0.138484	0.178122	0	0	0	0	1	0.0341274	0.0534143	0.0685683	1	0.0308161	0.0485157	0.0619537	0	0	0	0	4	0.134242	0.208919	0.26995	4	0.113145	0.177906	0.227482
Solyc00g047180.1	#N/A	SL4.0ch00	complement(4441826..4442083)	0	#NUM!	#NUM!	#NUM!	#NUM!	#NUM!	0	0	0	0	0	0	0	0	0	0	0	0	0	0	0	0	0	0	0	0	0	0	0	0	0	0	0	0	0	0	0	0
Solyc00g047190.1	#N/A	SL4.0ch00	4443200..4443517	0	#NUM!	#NUM!	#NUM!	#NUM!	#NUM!	0	0	0	0	0	0	0	0	0	0	0	0	0	0	0	0	0	0	0	0	0	0	0	0	0	0	0	0	0	0	0	0
Solyc00g047200.1	#N/A	SL4.0ch00	complement(4445278..4445511)	0.196561	-1.52449	-0.608327	0.643407	0.999951	1	0	0	0	0	0	0	0	0	0	0	0	0	3	0.786242	1.23058	0.205705	0	0	0	0	0	0	0	0	0	0	0	0	2	0.434446	0.683114	0.113741
Solyc00g500225.1	NADH-ubiquinone oxidoreductase chain 3 (AHRD V3.3 *** G9FCN6_9LAMI)	SL4.0ch00	complement(4463995..4464591)	0	#NUM!	#NUM!	#NUM!	#NUM!	#NUM!	0	0	0	0	0	0	0	0	0	0	0	0	0	0	0	0	0	0	0	0	0	0	0	0	0	0	0	0	0	0	0	0
Solyc00g500226.1	Cytochrome c biogenesis FC (AHRD V3.3 *-* A0A0C5B7H6_9SOLA)	SL4.0ch00	complement(4465449..4467796)	0	#NUM!	#NUM!	#NUM!	#NUM!	#NUM!	0	0	0	0	0	0	0	0	0	0	0	0	0	0	0	0	0	0	0	0	0	0	0	0	0	0	0	0	0	0	0	0
Solyc00g500227.1	RNA-dependent RNA polymerase (AHRD V3.3 *** A0A2Z6JIR4_9VIRU)	SL4.0ch00	4472979..4475038	0.0161858	1.62159	0.697409	0.640277	0.999951	1	0	0	0	0	0	0	0	0	0	0	0	0	1	0.0329184	0.051522	0.0685683	0	0	0	0	0	0	0	0	2	0.0647433	0.100759	0.134975	0	0	0	0
Solyc00g500228.1	Unknown protein	SL4.0ch00	4488679..4492426	0.803465	1.68394	0.75184	0.0240271	0.563297	1	15	0.45772	0.716685	0.943159	13	0.375719	0.585436	0.771863	33	0.917436	1.43355	1.88437	4	0.133175	0.208438	0.274273	37	1.11234	1.75123	2.29229	32	0.824175	1.28686	1.70953	23	0.753036	1.17194	1.55222	19	0.524307	0.82441	1.08054
Solyc00g500229.1	Unknown protein	SL4.0ch00	complement(4511808..4511970)	0	#NUM!	#NUM!	#NUM!	#NUM!	#NUM!	0	0	0	0	0	0	0	0	0	0	0	0	0	0	0	0	0	0	0	0	0	0	0	0	0	0	0	0	0	0	0	0
Solyc00g500230.1	Unknown protein	SL4.0ch00	complement(4512109..4517780)	0	#NUM!	#NUM!	#NUM!	#NUM!	#NUM!	0	0	0	0	0	0	0	0	0	0	0	0	0	0	0	0	0	0	0	0	0	0	0	0	0	0	0	0	0	0	0	0
Solyc00r000130.1	Unknown protein	SL4.0ch00	4518494..4519536	0	#NUM!	#NUM!	#NUM!	#NUM!	#NUM!	0	0	0	0	0	0	0	0	0	0	0	0	0	0	0	0	0	0	0	0	0	0	0	0	0	0	0	0	0	0	0	0
Solyc00r000140.1	Unknown protein	SL4.0ch00	4528658..4529383	0	#NUM!	#NUM!	#NUM!	#NUM!	#NUM!	0	0	0	0	0	0	0	0	0	0	0	0	0	0	0	0	0	0	0	0	0	0	0	0	0	0	0	0	0	0	0	0
Solyc00g500231.1	Unknown protein	SL4.0ch00	complement(4537857..4543073)	0	#NUM!	#NUM!	#NUM!	#NUM!	#NUM!	0	0	0	0	0	0	0	0	0	0	0	0	0	0	0	0	0	0	0	0	0	0	0	0	0	0	0	0	0	0	0	0
Solyc00r000150.1	Unknown protein	SL4.0ch00	complement(4582381..4598732)	0	#NUM!	#NUM!	#NUM!	#NUM!	#NUM!	0	0	0	0	0	0	0	0	0	0	0	0	0	0	0	0	0	0	0	0	0	0	0	0	0	0	0	0	0	0	0	0
Solyc00g500232.1	Unknown protein	SL4.0ch00	4589812..4590649	0	#NUM!	#NUM!	#NUM!	#NUM!	#NUM!	0	0	0	0	0	0	0	0	0	0	0	0	0	0	0	0	0	0	0	0	0	0	0	0	0	0	0	0	0	0	0	0
Solyc00r000160.1	Unknown protein	SL4.0ch00	complement(4614224..4632558)	0	#NUM!	#NUM!	#NUM!	#NUM!	#NUM!	0	0	0	0	0	0	0	0	0	0	0	0	0	0	0	0	0	0	0	0	0	0	0	0	0	0	0	0	0	0	0	0
Solyc00r000170.1	Unknown protein	SL4.0ch00	complement(4626745..4645017)	0	#NUM!	#NUM!	#NUM!	#NUM!	#NUM!	0	0	0	0	0	0	0	0	0	0	0	0	0	0	0	0	0	0	0	0	0	0	0	0	0	0	0	0	0	0	0	0
Solyc00r000180.1	Unknown protein	SL4.0ch00	complement(4648216..4648867)	0	#NUM!	#NUM!	#NUM!	#NUM!	#NUM!	0	0	0	0	0	0	0	0	0	0	0	0	0	0	0	0	0	0	0	0	0	0	0	0	0	0	0	0	0	0	0	0
Solyc00r000190.1	Unknown protein	SL4.0ch00	complement(4658184..4658824)	0	#NUM!	#NUM!	#NUM!	#NUM!	#NUM!	0	0	0	0	0	0	0	0	0	0	0	0	0	0	0	0	0	0	0	0	0	0	0	0	0	0	0	0	0	0	0	0
Solyc00g500233.1	Unknown protein	SL4.0ch00	4718474..4723843	0	#NUM!	#NUM!	#NUM!	#NUM!	#NUM!	0	0	0	0	0	0	0	0	0	0	0	0	0	0	0	0	0	0	0	0	0	0	0	0	0	0	0	0	0	0	0	0
Solyc00g500234.1	Unknown protein	SL4.0ch00	4936041..4944981	0	#NUM!	#NUM!	#NUM!	#NUM!	#NUM!	0	0	0	0	0	0	0	0	0	0	0	0	0	0	0	0	0	0	0	0	0	0	0	0	0	0	0	0	0	0	0	0
Solyc00r000200.1	Unknown protein	SL4.0ch00	complement(4936270..4951413)	0	#NUM!	#NUM!	#NUM!	#NUM!	#NUM!	0	0	0	0	0	0	0	0	0	0	0	0	0	0	0	0	0	0	0	0	0	0	0	0	0	0	0	0	0	0	0	0
Solyc00g500235.1	Unknown protein	SL4.0ch00	4986640..4992714	0	#NUM!	#NUM!	#NUM!	#NUM!	#NUM!	0	0	0	0	0	0	0	0	0	0	0	0	0	0	0	0	0	0	0	0	0	0	0	0	0	0	0	0	0	0	0	0
Solyc00g500236.1	Unknown protein	SL4.0ch00	complement(4996087..5023438)	0	#NUM!	#NUM!	#NUM!	#NUM!	#NUM!	0	0	0	0	0	0	0	0	0	0	0	0	0	0	0	0	0	0	0	0	0	0	0	0	0	0	0	0	0	0	0	0
Solyc00g500237.1	Unknown protein	SL4.0ch00	5030385..5031223	0.0245156	2.96196	1.56655	0.50895	0.999951	1	0	0	0	0	0	0	0	0	0	0	0	0	0	0	0	0	0	0	0	0	0	0	0	0	1	0.0980624	0.152613	0.0674876	0	0	0	0
Solyc00g230070.1	#N/A	SL4.0ch00	5051295..5051558	0.048494	-3.03955	-1.60386	0.493439	0.999951	1	0	0	0	0	0	0	0	0	1	0.193976	0.3031	0.057102	0	0	0	0	0	0	0	0	0	0	0	0	0	0	0	0	0	0	0	0
Solyc00g230060.1	#N/A	SL4.0ch00	complement(5051694..5052660)	0.0358978	1.62045	0.696392	0.640905	0.999951	1	0	0	0	0	0	0	0	0	1	0.0609638	0.09526	0.057102	0	0	0	0	0	0	0	0	0	0	0	0	2	0.143591	0.223469	0.134975	0	0	0	0
Solyc00g025300.1	#N/A	SL4.0ch00	5059172..5059333	0	#NUM!	#NUM!	#NUM!	#NUM!	#NUM!	0	0	0	0	0	0	0	0	0	0	0	0	0	0	0	0	0	0	0	0	0	0	0	0	0	0	0	0	0	0	0	0
Solyc00g025290.1	#N/A	SL4.0ch00	complement(5060057..5060542)	0.650037	-2.54566	-1.34804	0.0261283	0.590384	1	3	0.346963	0.543265	0.188632	10	1.0954	1.70683	0.593741	5	0.526848	0.823235	0.28551	5	0.630935	0.987505	0.342841	4	0.455774	0.717553	0.247815	1	0.0976164	0.152418	0.0534227	4	0.496365	0.772485	0.26995	0	0	0	0
Solyc00g500238.1	Unknown protein	SL4.0ch00	5062854..5063440	0.147616	2.91166	1.54184	0.25842	0.999951	1	0	0	0	0	0	0	0	0	1	0.14466	0.226041	0.057102	0	0	0	0	2	0.312862	0.492558	0.123907	1	0.134016	0.209251	0.0534227	0	0	0	0	1	0.143588	0.225775	0.0568705
Solyc00g020040.1	#N/A	SL4.0ch00	complement(5063652..5064272)	0.217321	1.84962	0.887229	0.285969	0.999951	1	1	0.0905121	0.141721	0.0628773	0	0	0	0	3	0.24739	0.386562	0.171306	1	0.0987551	0.154566	0.0685683	5	0.445866	0.701954	0.309768	3	0.229186	0.35785	0.160268	2	0.19423	0.302277	0.134975	0	0	0	0
Solyc00g020030.1	#N/A	SL4.0ch00	5065433..5065633	0.0762772	-1.02606	-0.0371169	0.982235	0.999951	1	0	0	0	0	0	0	0	0	0	0	0	0	1	0.305109	0.47754	0.0685683	0	0	0	0	1	0.236028	0.368532	0.0534227	0	0	0	0	0	0	0	0
Solyc00g020020.2	#N/A	SL4.0ch00	complement(5065489..5066572)	0.0323453	-1.03121	-0.0443435	0.972613	0.999951	1	1	0.0654342	0.102455	0.0628773	1	0.0619749	0.0965679	0.0593741	0	0	0	0	0	0	0	0	0	0	0	0	0	0	0	0	1	0.0702076	0.109263	0.0674876	1	0.0591737	0.0930435	0.0568705
Solyc00g020010.1	#N/A	SL4.0ch00	5066942..5067169	0.0672444	-3.03969	-1.60392	0.493419	0.999951	1	0	0	0	0	0	0	0	0	0	0	0	0	1	0.268978	0.420989	0.0685683	0	0	0	0	0	0	0	0	0	0	0	0	0	0	0	0
Solyc00g020000.1	#N/A	SL4.0ch00	complement(5067436..5067609)	0	#NUM!	#NUM!	#NUM!	#NUM!	#NUM!	0	0	0	0	0	0	0	0	0	0	0	0	0	0	0	0	0	0	0	0	0	0	0	0	0	0	0	0	0	0	0	0
Solyc00g019990.1	#N/A	SL4.0ch00	complement(5068988..5069203)	0.128633	4.92408	2.29985	0.307366	0.999951	1	0	0	0	0	0	0	0	0	0	0	0	0	0	0	0	0	0	0	0	0	0	0	0	0	1	0.279205	0.434523	0.0674876	1	0.235325	0.37002	0.0568705
Solyc00g019980.2	#N/A	SL4.0ch00	complement(5069419..5070648)	0.0146232	2.96184	1.56649	0.508968	0.999951	1	0	0	0	0	0	0	0	0	0	0	0	0	0	0	0	0	0	0	0	0	0	0	0	0	0	0	0	0	1	0.0584928	0.0919728	0.0568705
Solyc00g019970.2	#N/A	SL4.0ch00	complement(5072673..5073664)	0.176061	2.21123	1.14485	0.176433	0.999951	1	0	0	0	0	2	0.116875	0.182112	0.118748	2	0.112425	0.175672	0.114204	1	0.0673182	0.105363	0.0685683	1	0.0607866	0.0957	0.0619537	6	0.312458	0.487871	0.320536	5	0.331001	0.515132	0.337438	0	0	0	0
Solyc00g019950.1	#N/A	SL4.0ch00	5073987..5074538	0.314946	3.72468	1.89712	0.0321598	0.654817	1	0	0	0	0	2	0.192886	0.30055	0.118748	0	0	0	0	1	0.111099	0.173887	0.0685683	3	0.30096	0.473819	0.185861	5	0.429724	0.670969	0.267114	4	0.437017	0.680123	0.26995	1	0.0920837	0.144791	0.0568705
Solyc00g500239.1	Unknown protein	SL4.0ch00	5102049..5102753	0.0188782	-3.03958	-1.60387	0.493435	0.999951	1	0	0	0	0	1	0.0755127	0.117662	0.0593741	0	0	0	0	0	0	0	0	0	0	0	0	0	0	0	0	0	0	0	0	0	0	0	0
Solyc00g500240.1	Unknown protein	SL4.0ch00	5113129..5114311	0.0455469	1.01148	0.0164664	0.988833	0.999951	1	0	0	0	0	0	0	0	0	3	0.159036	0.248504	0.171306	0	0	0	0	1	0.0573257	0.0902513	0.0619537	0	0	0	0	2	0.124862	0.194321	0.134975	0	0	0	0
Solyc00g500241.1	Unknown protein	SL4.0ch00	5138634..5140899	0.0526251	1.22814	0.296474	0.801263	0.999951	1	0	0	0	0	0	0	0	0	6	0.170415	0.266284	0.342612	0	0	0	0	0	0	0	0	8	0.2105	0.328675	0.427382	0	0	0	0	0	0	0	0
Solyc00g036530.1	#N/A	SL4.0ch00	complement(5147285..5147440)	0	#NUM!	#NUM!	#NUM!	#NUM!	#NUM!	0	0	0	0	0	0	0	0	0	0	0	0	0	0	0	0	0	0	0	0	0	0	0	0	0	0	0	0	0	0	0	0
Solyc00g500242.1	Heme exporter protein C (AHRD V3.3 *** A0A2S4LUD9_9BRAD)	SL4.0ch00	complement(5149819..5150571)	0.0515244	6.88592	2.78365	0.205767	0.999951	1	0	0	0	0	0	0	0	0	0	0	0	0	0	0	0	0	0	0	0	0	2	0.126007	0.196746	0.106845	1	0.0800908	0.124644	0.0674876	0	0	0	0
Solyc00g500243.1	Cytochrome c oxidase subunit 2 (AHRD V3.3 *-* A0A0C5B2A3_HYONI)	SL4.0ch00	complement(5150786..5152183)	0.459047	-1.07519	-0.104587	0.772235	0.999951	1	13	0.522678	0.818394	0.817405	17	0.647368	1.00871	1.00936	11	0.402937	0.629616	0.628122	6	0.263206	0.411955	0.41141	12	0.475335	0.74835	0.743444	13	0.441159	0.688823	0.694495	15	0.647085	1.00705	1.01231	5	0.181796	0.285853	0.284352
Solyc00g500244.1	Cytochrome c oxidase subunit 2 (AHRD V3.3 *** A0A2G2X686_CAPBA)	SL4.0ch00	complement(5153132..5153539)	0.0313784	-3.03955	-1.60386	0.493439	0.999951	1	0	0	0	0	0	0	0	0	1	0.125514	0.196124	0.057102	0	0	0	0	0	0	0	0	0	0	0	0	0	0	0	0	0	0	0	0
Solyc00g500245.1	Ribosomal protein S3 (AHRD V3.3 *** A0A290WKX3_SOLLC)	SL4.0ch00	complement(5153788..5157253)	0.105003	-2.29934	-1.20122	0.297393	0.999951	1	0	0	0	0	16	0.420012	0.654452	0.949985	0	0	0	0	0	0	0	0	0	0	0	0	0	0	0	0	6	0.178427	0.277683	0.404926	0	0	0	0
Solyc00g500246.1	Unknown protein	SL4.0ch00	complement(5231859..5238957)	0	#NUM!	#NUM!	#NUM!	#NUM!	#NUM!	0	0	0	0	0	0	0	0	0	0	0	0	0	0	0	0	0	0	0	0	0	0	0	0	0	0	0	0	0	0	0	0
Solyc00g007450.1	#N/A	SL4.0ch00	complement(5306617..5307486)	0	#NUM!	#NUM!	#NUM!	#NUM!	#NUM!	0	0	0	0	0	0	0	0	0	0	0	0	0	0	0	0	0	0	0	0	0	0	0	0	0	0	0	0	0	0	0	0
Solyc00g016590.1	#N/A	SL4.0ch00	5395725..5396993	0	#NUM!	#NUM!	#NUM!	#NUM!	#NUM!	0	0	0	0	0	0	0	0	0	0	0	0	0	0	0	0	0	0	0	0	0	0	0	0	0	0	0	0	0	0	0	0
Solyc00g028960.1	#N/A	SL4.0ch00	complement(5438954..5439265)	0.048324	2.96196	1.56655	0.50895	0.999951	1	0	0	0	0	0	0	0	0	0	0	0	0	0	0	0	0	0	0	0	0	0	0	0	0	1	0.193296	0.300824	0.0674876	0	0	0	0
Solyc00g500247.1	Photosystem II CP43 reaction center protein (AHRD V3.3 *-* A0A2G2V3B6_CAPBA)	SL4.0ch00	complement(5457174..5459116)	0	#NUM!	#NUM!	#NUM!	#NUM!	#NUM!	0	0	0	0	0	0	0	0	0	0	0	0	0	0	0	0	0	0	0	0	0	0	0	0	0	0	0	0	0	0	0	0
Solyc00g500248.1	Photosystem II CP43 reaction center protein (AHRD V3.3 *-* A0A2G2V3B6_CAPBA)	SL4.0ch00	complement(5474685..5481317)	0	#NUM!	#NUM!	#NUM!	#NUM!	#NUM!	0	0	0	0	0	0	0	0	0	0	0	0	0	0	0	0	0	0	0	0	0	0	0	0	0	0	0	0	0	0	0	0
Solyc00g500249.1	Photosystem II CP43 reaction center protein (AHRD V3.3 *-* A0A2G2V3B6_CAPBA)	SL4.0ch00	complement(5495164..5497083)	0.00728469	-3.03958	-1.60387	0.493435	0.999951	1	0	0	0	0	1	0.0291387	0.0454033	0.0593741	0	0	0	0	0	0	0	0	0	0	0	0	0	0	0	0	0	0	0	0	0	0	0	0
Solyc00g500250.1	Photosystem II CP43 reaction center protein (AHRD V3.3 *-* A0A2G2V3B6_CAPBA)	SL4.0ch00	complement(5499555..5502705)	0.429096	1.28171	0.358072	0.416349	0.999951	1	0	0	0	0	12	0.268871	0.418949	0.712489	35	0.754351	1.17872	1.99857	12	0.309732	0.484775	0.822819	22	0.512746	0.807248	1.36298	22	0.439274	0.68588	1.1753	20	0.507646	0.790042	1.34975	12	0.256718	0.403658	0.682446
Solyc00g500251.1	Photosystem II CP43 reaction center protein (AHRD V3.3 *-* A0A2G2V3B6_CAPBA)	SL4.0ch00	complement(5503541..5505819)	0.0777188	1.19822	0.260889	0.792238	0.999951	1	2	0.12367	0.193639	0.125755	0	0	0	0	2	0.112672	0.176058	0.114204	0	0	0	0	0	0	0	0	0	0	0	0	3	0.199037	0.309759	0.202463	2	0.111838	0.175851	0.113741
Solyc00g500252.1	Photosystem II CP43 reaction center protein (AHRD V3.3 *-* A0A2G2V3B6_CAPBA)	SL4.0ch00	complement(5508897..5509412)	0.12646	2.12895	1.09014	0.333463	0.999951	1	0	0	0	0	1	0.103171	0.160759	0.0593741	1	0.0992435	0.155074	0.057102	0	0	0	0	3	0.321957	0.506876	0.185861	2	0.183882	0.287112	0.106845	0	0	0	0	0	0	0	0
Solyc00g500253.1	Photosystem II CP43 reaction center protein (AHRD V3.3 *-* A0A2G2V3B6_CAPBA)	SL4.0ch00	complement(5510845..5511402)	0.207899	2.0379	1.02709	0.224375	0.999951	1	1	0.100731	0.157722	0.0628773	1	0.0954059	0.148659	0.0593741	2	0.183547	0.286804	0.114204	0	0	0	0	1	0.0992412	0.156241	0.0619537	5	0.425103	0.663755	0.267114	2	0.216159	0.336405	0.134975	1	0.0910936	0.143234	0.0568705
Solyc00g021650.1	#N/A	SL4.0ch00	complement(5520935..5521165)	0	#NUM!	#NUM!	#NUM!	#NUM!	#NUM!	0	0	0	0	0	0	0	0	0	0	0	0	0	0	0	0	0	0	0	0	0	0	0	0	0	0	0	0	0	0	0	0
Solyc00g021640.2	#N/A	SL4.0ch00	5522265..5524452	0.0804704	-1.03697	-0.0523698	0.937475	0.999951	1	1	0.0373723	0.0585165	0.0628773	4	0.141586	0.220617	0.237496	3	0.102147	0.159611	0.171306	1	0.0407759	0.0638201	0.0685683	3	0.110459	0.173902	0.185861	2	0.0630872	0.098504	0.106845	2	0.0801973	0.12481	0.134975	2	0.0675934	0.106282	0.113741
Solyc00g021630.1	#N/A	SL4.0ch00	5525147..5525800	0.152407	-1.19573	-0.257897	0.748858	0.999951	1	4	0.34378	0.538281	0.251509	0	0	0	0	1	0.0783022	0.122352	0.057102	2	0.187544	0.293534	0.137137	2	0.169347	0.266614	0.123907	1	0.0725406	0.113265	0.0534227	2	0.184429	0.287024	0.134975	1	0.077722	0.122209	0.0568705
Solyc00g500254.1	Photosystem II CP43 reaction center protein (AHRD V3.3 *-* A0A2G2V3B6_CAPBA)	SL4.0ch00	complement(5527933..5528372)	0.0380813	-3.03963	-1.60389	0.493428	0.999951	1	1	0.152325	0.238506	0.0628773	0	0	0	0	0	0	0	0	0	0	0	0	0	0	0	0	0	0	0	0	0	0	0	0	0	0	0	0
Solyc00g181240.1	#N/A	SL4.0ch00	complement(5529272..5529451)	0	#NUM!	#NUM!	#NUM!	#NUM!	#NUM!	0	0	0	0	0	0	0	0	0	0	0	0	0	0	0	0	0	0	0	0	0	0	0	0	0	0	0	0	0	0	0	0
Solyc00g181250.2	#N/A	SL4.0ch00	5529549..5530393	0	#NUM!	#NUM!	#NUM!	#NUM!	#NUM!	0	0	0	0	0	0	0	0	0	0	0	0	0	0	0	0	0	0	0	0	0	0	0	0	0	0	0	0	0	0	0	0
Solyc00g500255.1	RNA-dependent RNA polymerase (AHRD V3.3 *-* A0A2Z6JIR4_9VIRU)	SL4.0ch00	5536705..5537184	0.0277273	-3.03958	-1.60387	0.493435	0.999951	1	0	0	0	0	1	0.110909	0.172816	0.0593741	0	0	0	0	0	0	0	0	0	0	0	0	0	0	0	0	0	0	0	0	0	0	0	0
Solyc00g500256.1	NADH-ubiquinone oxidoreductase chain 5 (AHRD V3.3 *-* A0A1Y0B159_9LAMI)	SL4.0ch00	5538238..5540377	0.209203	-2.51261	-1.32919	0.10465	0.999951	1	3	0.203652	0.318873	0.188632	6	0.385772	0.6011	0.356245	4	0.24739	0.386562	0.228408	0	0	0	0	3	0.20064	0.315879	0.185861	0	0	0	0	0	0	0	0	2	0.122778	0.193054	0.113741
Solyc00g500257.1	Transmembrane protein (AHRD V3.3 *-* A0A1P8B2M8_ARATH)	SL4.0ch00	complement(5547194..5548799)	1.53135	1.57433	0.654741	0.0578289	0.863432	1	28	0.979965	1.5344	1.76056	21	0.696118	1.08467	1.24686	64	2.04073	3.18878	3.65453	4	0.152744	0.239067	0.274273	52	1.79301	2.82285	3.22159	46	1.35885	2.1217	2.45745	48	1.80249	2.80519	3.23941	37	1.17106	1.84135	2.10421
Solyc00r000210.1	Unknown protein	SL4.0ch00	5646412..5653419	0	#NUM!	#NUM!	#NUM!	#NUM!	#NUM!	0	0	0	0	0	0	0	0	0	0	0	0	0	0	0	0	0	0	0	0	0	0	0	0	0	0	0	0	0	0	0	0
Solyc00g500258.1	Chitinase (AHRD V3.3 *-* B9VRK7_CAPAN)	SL4.0ch00	5740167..5740917	0	#NUM!	#NUM!	#NUM!	#NUM!	#NUM!	0	0	0	0	0	0	0	0	0	0	0	0	0	0	0	0	0	0	0	0	0	0	0	0	0	0	0	0	0	0	0	0
Solyc00r000220.1	Unknown protein	SL4.0ch00	5745794..5747963	0	#NUM!	#NUM!	#NUM!	#NUM!	#NUM!	0	0	0	0	0	0	0	0	0	0	0	0	0	0	0	0	0	0	0	0	0	0	0	0	0	0	0	0	0	0	0	0
Solyc00r000230.1	Unknown protein	SL4.0ch00	complement(5758998..5761510)	0	#NUM!	#NUM!	#NUM!	#NUM!	#NUM!	0	0	0	0	0	0	0	0	0	0	0	0	0	0	0	0	0	0	0	0	0	0	0	0	0	0	0	0	0	0	0	0
Solyc00g500259.1	Unknown protein	SL4.0ch00	5838346..5850670	0	#NUM!	#NUM!	#NUM!	#NUM!	#NUM!	0	0	0	0	0	0	0	0	0	0	0	0	0	0	0	0	0	0	0	0	0	0	0	0	0	0	0	0	0	0	0	0
Solyc00g500260.1	Cytochrome b (AHRD V3.3 *-* A0A2G3ARK2_CAPCH)	SL4.0ch00	complement(5872091..5879508)	0.191145	2.08819	1.06225	0.0446326	0.766235	1	0	0	0	0	7	0.133568	0.208123	0.415619	12	0.220256	0.344165	0.685224	0	0	0	0	8	0.158786	0.249986	0.495629	12	0.20405	0.318602	0.641073	11	0.237775	0.370045	0.742364	9	0.163968	0.257821	0.511834
Solyc00g500261.1	NADH-ubiquinone oxidoreductase chain 3 (AHRD V3.3 *** A0A2G2V3C2_CAPBA)	SL4.0ch00	complement(5890653..5891204)	8.15229	1.15741	0.210903	0.463307	0.999951	1	68	6.92417	10.8417	4.27566	48	4.62926	7.2132	2.84996	143	13.2663	20.7294	8.16559	30	3.33298	5.2166	2.05705	108	10.8345	17.0575	6.691	110	9.45393	14.7613	5.8765	74	8.08481	12.5823	4.99408	46	4.23585	6.66036	2.61604
Solyc00g500262.1	Transmembrane protein (AHRD V3.3 *-* Q3EC50_ARATH)	SL4.0ch00	complement(5892264..5894611)	0	#NUM!	#NUM!	#NUM!	#NUM!	#NUM!	0	0	0	0	0	0	0	0	0	0	0	0	0	0	0	0	0	0	0	0	0	0	0	0	0	0	0	0	0	0	0	0
Solyc00g500263.1	RNA-dependent RNA polymerase (AHRD V3.3 *** A0A2Z6JIR4_9VIRU)	SL4.0ch00	5899398..5901261	0	#NUM!	#NUM!	#NUM!	#NUM!	#NUM!	0	0	0	0	0	0	0	0	0	0	0	0	0	0	0	0	0	0	0	0	0	0	0	0	0	0	0	0	0	0	0	0
Solyc00g500264.1	Unknown protein	SL4.0ch00	complement(6072885..6118363)	0	#NUM!	#NUM!	#NUM!	#NUM!	#NUM!	0	0	0	0	0	0	0	0	0	0	0	0	0	0	0	0	0	0	0	0	0	0	0	0	0	0	0	0	0	0	0	0
Solyc00g500265.1	Unknown protein	SL4.0ch00	6093116..6093497	0	#NUM!	#NUM!	#NUM!	#NUM!	#NUM!	0	0	0	0	0	0	0	0	0	0	0	0	0	0	0	0	0	0	0	0	0	0	0	0	0	0	0	0	0	0	0	0
Solyc00g500266.1	Unknown protein	SL4.0ch00	6098331..6105911	0	#NUM!	#NUM!	#NUM!	#NUM!	#NUM!	0	0	0	0	0	0	0	0	0	0	0	0	0	0	0	0	0	0	0	0	0	0	0	0	0	0	0	0	0	0	0	0
Solyc00g500267.1	Unknown protein	SL4.0ch00	6150279..6157947	0	#NUM!	#NUM!	#NUM!	#NUM!	#NUM!	0	0	0	0	0	0	0	0	0	0	0	0	0	0	0	0	0	0	0	0	0	0	0	0	0	0	0	0	0	0	0	0
Solyc00r000240.1	Unknown protein	SL4.0ch00	complement(6150745..6160540)	0	#NUM!	#NUM!	#NUM!	#NUM!	#NUM!	0	0	0	0	0	0	0	0	0	0	0	0	0	0	0	0	0	0	0	0	0	0	0	0	0	0	0	0	0	0	0	0
Solyc00r000250.1	Unknown protein	SL4.0ch00	complement(6166130..6176901)	0	#NUM!	#NUM!	#NUM!	#NUM!	#NUM!	0	0	0	0	0	0	0	0	0	0	0	0	0	0	0	0	0	0	0	0	0	0	0	0	0	0	0	0	0	0	0	0
Solyc00g500268.1	Unknown protein	SL4.0ch00	complement(6272999..6283350)	0	#NUM!	#NUM!	#NUM!	#NUM!	#NUM!	0	0	0	0	0	0	0	0	0	0	0	0	0	0	0	0	0	0	0	0	0	0	0	0	0	0	0	0	0	0	0	0
Solyc00r000260.1	Unknown protein	SL4.0ch00	complement(6317030..6342173)	0	#NUM!	#NUM!	#NUM!	#NUM!	#NUM!	0	0	0	0	0	0	0	0	0	0	0	0	0	0	0	0	0	0	0	0	0	0	0	0	0	0	0	0	0	0	0	0
Solyc00g500269.1	Unknown protein	SL4.0ch00	6324020..6341295	0	#NUM!	#NUM!	#NUM!	#NUM!	#NUM!	0	0	0	0	0	0	0	0	0	0	0	0	0	0	0	0	0	0	0	0	0	0	0	0	0	0	0	0	0	0	0	0
Solyc00g500270.1	Unknown protein	SL4.0ch00	6341414..6343438	0.0255544	2.96196	1.56655	0.50895	0.999951	1	0	0	0	0	0	0	0	0	0	0	0	0	0	0	0	0	0	0	0	0	0	0	0	0	1	0.102218	0.15908	0.0674876	0	0	0	0
Solyc00r000270.1	Unknown protein	SL4.0ch00	complement(6342325..6343434)	0	#NUM!	#NUM!	#NUM!	#NUM!	#NUM!	0	0	0	0	0	0	0	0	0	0	0	0	0	0	0	0	0	0	0	0	0	0	0	0	0	0	0	0	0	0	0	0
Solyc00g500271.1	NADH-ubiquinone oxidoreductase chain 5 (AHRD V3.3 *** A0A0C5ARN6_HYONI)	SL4.0ch00	complement(6397350..6398432)	0.0782825	1.141	0.190296	0.828598	0.999951	1	0	0	0	0	1	0.0491565	0.0765945	0.0593741	1	0.047285	0.0738859	0.057102	3	0.169881	0.265888	0.205705	2	0.102265	0.161002	0.123907	1	0.0438057	0.068398	0.0534227	3	0.167059	0.259992	0.202463	0	0	0	0
Solyc00g500272.1	Cytochrome C oxidase subunit II-like%2C transmembrane domain-containing protein (AHRD V3.3 *** ATMG01280.1)	SL4.0ch00	complement(6399844..6400332)	0.0283111	2.9619	1.56652	0.508959	0.999951	1	0	0	0	0	0	0	0	0	0	0	0	0	0	0	0	0	1	0.113245	0.178288	0.0619537	0	0	0	0	0	0	0	0	0	0	0	0
Solyc00g500273.1	Ribosomal protein S19 (AHRD V3.3 *** A0A290WKX2_SOLLC)	SL4.0ch00	6420357..6420697	0.348501	3.67466	1.87761	0.0679264	0.920941	1	0	0	0	0	0	0	0	0	2	0.30035	0.469316	0.114204	0	0	0	0	2	0.324789	0.511336	0.123907	3	0.417374	0.651686	0.160268	2	0.353715	0.550481	0.134975	2	0.298124	0.468765	0.113741
Solyc00g500274.1	Ribosomal protein S3 (AHRD V3.3 *** A0A290WKX3_SOLLC)	SL4.0ch00	6422007..6423834	0.151378	3.71922	1.895	0.0127025	0.38945	1	5	0.156394	0.244877	0.314386	0	0	0	0	0	0	0	0	0	0	0	0	5	0.154081	0.242579	0.309768	9	0.237604	0.370993	0.480805	3	0.100682	0.156689	0.202463	4	0.113145	0.177906	0.227482
Solyc00g500275.1	Cytochrome c oxidase subunit 2 (AHRD V3.3 *** A0A2G2X686_CAPBA)	SL4.0ch00	6424087..6424494	0.031146	2.96184	1.56649	0.508968	0.999951	1	0	0	0	0	0	0	0	0	0	0	0	0	0	0	0	0	0	0	0	0	0	0	0	0	0	0	0	0	1	0.124584	0.195893	0.0568705
Solyc00r000280.1	Unknown protein	SL4.0ch00	complement(6426144..6427998)	0	#NUM!	#NUM!	#NUM!	#NUM!	#NUM!	0	0	0	0	0	0	0	0	0	0	0	0	0	0	0	0	0	0	0	0	0	0	0	0	0	0	0	0	0	0	0	0
Solyc00g500276.1	Cytochrome c oxidase subunit 2 (AHRD V3.3 *-* A0A0C5B2A3_HYONI)	SL4.0ch00	6426168..6426839	0	#NUM!	#NUM!	#NUM!	#NUM!	#NUM!	0	0	0	0	0	0	0	0	0	0	0	0	0	0	0	0	0	0	0	0	0	0	0	0	0	0	0	0	0	0	0	0
Solyc00g500277.1	Heme exporter protein C (AHRD V3.3 *** A0A2S4LUD9_9BRAD)	SL4.0ch00	6427054..6427806	0.0168759	2.96184	1.56649	0.508968	0.999951	1	0	0	0	0	0	0	0	0	0	0	0	0	0	0	0	0	0	0	0	0	0	0	0	0	0	0	0	0	1	0.0675036	0.106141	0.0568705
Solyc00g052430.2	#N/A	SL4.0ch00	complement(6436629..6438756)	0.070394	4.20253	2.07126	0.170136	0.999951	1	0	0	0	0	0	0	0	0	0	0	0	0	1	0.0519719	0.0813436	0.0685683	6	0.281576	0.443302	0.371722	0	0	0	0	0	0	0	0	0	0	0	0
Solyc00g500278.1	Protein TIC 214 (AHRD V3.3 *-* TI214_SOLTU)	SL4.0ch00	6451543..6453529	0.0137528	4.92388	2.29979	0.30738	0.999951	1	0	0	0	0	0	0	0	0	0	0	0	0	0	0	0	0	0	0	0	0	0	0	0	0	0	0	0	0	2	0.0550111	0.0864982	0.113741
Solyc00g500279.1	Protein TIC 214 (AHRD V3.3 *-* TI214_SOLTU)	SL4.0ch00	6453550..6454382	0	#NUM!	#NUM!	#NUM!	#NUM!	#NUM!	0	0	0	0	0	0	0	0	0	0	0	0	0	0	0	0	0	0	0	0	0	0	0	0	0	0	0	0	0	0	0	0
Solyc00g500280.1	NAD(P)H-quinone oxidoreductase subunit H, chloroplastic (AHRD V3.3 *** A0A1S5SJX5_ORYVI)	SL4.0ch00	6457994..6459175	0.0394645	6.8074	2.7671	0.216856	0.999951	1	0	0	0	0	0	0	0	0	0	0	0	0	0	0	0	0	0	0	0	0	0	0	0	0	0	0	0	0	3	0.157858	0.248212	0.170611
Solyc00g500281.1	Retrovirus-related Pol polyprotein from transposon TNT 1-94 (AHRD V3.3 *-* A0A2I0X5W4_9ASPA)	SL4.0ch00	complement(6475315..6476082)	0	#NUM!	#NUM!	#NUM!	#NUM!	#NUM!	0	0	0	0	0	0	0	0	0	0	0	0	0	0	0	0	0	0	0	0	0	0	0	0	0	0	0	0	0	0	0	0
Solyc00r000290.1	Unknown protein	SL4.0ch00	complement(6500674..6522787)	0	#NUM!	#NUM!	#NUM!	#NUM!	#NUM!	0	0	0	0	0	0	0	0	0	0	0	0	0	0	0	0	0	0	0	0	0	0	0	0	0	0	0	0	0	0	0	0
Solyc00g500282.1	Unknown protein	SL4.0ch00	complement(6501940..6533300)	0	#NUM!	#NUM!	#NUM!	#NUM!	#NUM!	0	0	0	0	0	0	0	0	0	0	0	0	0	0	0	0	0	0	0	0	0	0	0	0	0	0	0	0	0	0	0	0
Solyc00r000300.1	Unknown protein	SL4.0ch00	6518936..6532384	0	#NUM!	#NUM!	#NUM!	#NUM!	#NUM!	0	0	0	0	0	0	0	0	0	0	0	0	0	0	0	0	0	0	0	0	0	0	0	0	0	0	0	0	0	0	0	0
Solyc00g500283.1	Unknown protein	SL4.0ch00	complement(6518936..6548871)	0	#NUM!	#NUM!	#NUM!	#NUM!	#NUM!	0	0	0	0	0	0	0	0	0	0	0	0	0	0	0	0	0	0	0	0	0	0	0	0	0	0	0	0	0	0	0	0
Solyc00r000310.1	Unknown protein	SL4.0ch00	6520484..6522252	0	#NUM!	#NUM!	#NUM!	#NUM!	#NUM!	0	0	0	0	0	0	0	0	0	0	0	0	0	0	0	0	0	0	0	0	0	0	0	0	0	0	0	0	0	0	0	0
Solyc00r000320.1	Unknown protein	SL4.0ch00	complement(6530532..6532384)	0	#NUM!	#NUM!	#NUM!	#NUM!	#NUM!	0	0	0	0	0	0	0	0	0	0	0	0	0	0	0	0	0	0	0	0	0	0	0	0	0	0	0	0	0	0	0	0
Solyc00r000330.1	Unknown protein	SL4.0ch00	complement(6552017..6571341)	0	#NUM!	#NUM!	#NUM!	#NUM!	#NUM!	0	0	0	0	0	0	0	0	0	0	0	0	0	0	0	0	0	0	0	0	0	0	0	0	0	0	0	0	0	0	0	0
Solyc00r000340.1	Unknown protein	SL4.0ch00	6568919..6588447	0	#NUM!	#NUM!	#NUM!	#NUM!	#NUM!	0	0	0	0	0	0	0	0	0	0	0	0	0	0	0	0	0	0	0	0	0	0	0	0	0	0	0	0	0	0	0	0
Solyc00r000350.1	Unknown protein	SL4.0ch00	complement(6586181..6602452)	0	#NUM!	#NUM!	#NUM!	#NUM!	#NUM!	0	0	0	0	0	0	0	0	0	0	0	0	0	0	0	0	0	0	0	0	0	0	0	0	0	0	0	0	0	0	0	0
Solyc00r000360.1	Unknown protein	SL4.0ch00	complement(6589423..6590229)	0	#NUM!	#NUM!	#NUM!	#NUM!	#NUM!	0	0	0	0	0	0	0	0	0	0	0	0	0	0	0	0	0	0	0	0	0	0	0	0	0	0	0	0	0	0	0	0
Solyc00r000370.1	Unknown protein	SL4.0ch00	6595151..6599039	0	#NUM!	#NUM!	#NUM!	#NUM!	#NUM!	0	0	0	0	0	0	0	0	0	0	0	0	0	0	0	0	0	0	0	0	0	0	0	0	0	0	0	0	0	0	0	0
Solyc00g500284.1	Auxin-responsive GH3 family protein (AHRD V3.3 *-* A0A2U1NZC8_ARTAN)	SL4.0ch00	complement(6655184..6656548)	0	#NUM!	#NUM!	#NUM!	#NUM!	#NUM!	0	0	0	0	0	0	0	0	0	0	0	0	0	0	0	0	0	0	0	0	0	0	0	0	0	0	0	0	0	0	0	0
Solyc00g500285.1	Auxin-responsive GH3 family protein (AHRD V3.3 *-* A0A2U1MJ34_ARTAN)	SL4.0ch00	complement(6656990..6657973)	0	#NUM!	#NUM!	#NUM!	#NUM!	#NUM!	0	0	0	0	0	0	0	0	0	0	0	0	0	0	0	0	0	0	0	0	0	0	0	0	0	0	0	0	0	0	0	0
Solyc00g500286.1	Auxin-responsive GH3 family protein (AHRD V3.3 *-* A0A2U1NZC8_ARTAN)	SL4.0ch00	complement(6695051..6695836)	0	#NUM!	#NUM!	#NUM!	#NUM!	#NUM!	0	0	0	0	0	0	0	0	0	0	0	0	0	0	0	0	0	0	0	0	0	0	0	0	0	0	0	0	0	0	0	0
Solyc00g500287.1	Auxin-responsive GH3 family protein (AHRD V3.3 *-* A0A2U1MJ34_ARTAN)	SL4.0ch00	complement(6695868..6698863)	0	#NUM!	#NUM!	#NUM!	#NUM!	#NUM!	0	0	0	0	0	0	0	0	0	0	0	0	0	0	0	0	0	0	0	0	0	0	0	0	0	0	0	0	0	0	0	0
Solyc00r000380.1	Unknown protein	SL4.0ch00	6804890..6806528	0	#NUM!	#NUM!	#NUM!	#NUM!	#NUM!	0	0	0	0	0	0	0	0	0	0	0	0	0	0	0	0	0	0	0	0	0	0	0	0	0	0	0	0	0	0	0	0
Solyc00g500288.1	Unknown protein	SL4.0ch00	complement(6827316..6831899)	0	#NUM!	#NUM!	#NUM!	#NUM!	#NUM!	0	0	0	0	0	0	0	0	0	0	0	0	0	0	0	0	0	0	0	0	0	0	0	0	0	0	0	0	0	0	0	0
Solyc00r000390.1	Unknown protein	SL4.0ch00	complement(6832492..6841737)	0	#NUM!	#NUM!	#NUM!	#NUM!	#NUM!	0	0	0	0	0	0	0	0	0	0	0	0	0	0	0	0	0	0	0	0	0	0	0	0	0	0	0	0	0	0	0	0
Solyc00r000400.1	Unknown protein	SL4.0ch00	6845675..6857305	0	#NUM!	#NUM!	#NUM!	#NUM!	#NUM!	0	0	0	0	0	0	0	0	0	0	0	0	0	0	0	0	0	0	0	0	0	0	0	0	0	0	0	0	0	0	0	0
Solyc00g500289.1	Unknown protein	SL4.0ch00	complement(6847341..6851528)	0	#NUM!	#NUM!	#NUM!	#NUM!	#NUM!	0	0	0	0	0	0	0	0	0	0	0	0	0	0	0	0	0	0	0	0	0	0	0	0	0	0	0	0	0	0	0	0
Solyc00r000410.1	Unknown protein	SL4.0ch00	complement(6856034..6857497)	0	#NUM!	#NUM!	#NUM!	#NUM!	#NUM!	0	0	0	0	0	0	0	0	0	0	0	0	0	0	0	0	0	0	0	0	0	0	0	0	0	0	0	0	0	0	0	0
Solyc00g500290.1	DNA-directed RNA polymerase subunit beta'' (AHRD V3.3 *** A0A1U8QCC7_CAPAN)	SL4.0ch00	6863061..6870289	0.145922	1.13822	0.186783	0.55395	0.999951	1	11	0.0953707	0.149329	0.69165	18	0.147811	0.230315	1.06873	27	0.213275	0.333256	1.54175	5	0.0472982	0.0740286	0.342841	22	0.18792	0.295854	1.36298	17	0.124403	0.194243	0.908186	14	0.130236	0.202684	0.944827	18	0.14113	0.221909	1.02367
Solyc00g500291.1	30S ribosomal protein S2, chloroplastic (AHRD V3.3 *** I6N946_DATST)	SL4.0ch00	6870653..6872343	0	#NUM!	#NUM!	#NUM!	#NUM!	#NUM!	0	0	0	0	0	0	0	0	0	0	0	0	0	0	0	0	0	0	0	0	0	0	0	0	0	0	0	0	0	0	0	0
Solyc00r000420.1	Unknown protein	SL4.0ch00	complement(6873076..6877058)	0	#NUM!	#NUM!	#NUM!	#NUM!	#NUM!	0	0	0	0	0	0	0	0	0	0	0	0	0	0	0	0	0	0	0	0	0	0	0	0	0	0	0	0	0	0	0	0
Solyc00g500292.1	ATP synthase subunit alpha, chloroplastic (AHRD V3.3 *** I6N942_DATST)	SL4.0ch00	6875441..6876964	0.0998973	1.7434	0.801901	0.388275	0.999951	1	4	0.147528	0.230994	0.251509	0	0	0	0	0	0	0	0	2	0.0804815	0.125965	0.137137	5	0.181682	0.286033	0.309768	7	0.217907	0.34024	0.373959	0	0	0	0	0	0	0	0
Solyc00g500293.1	Photosystem II reaction center protein K (AHRD V3.3 *** A0A1U8QD48_CAPAN)	SL4.0ch00	complement(6878944..6879601)	0.747696	1.5034	0.588225	0.267008	0.999951	1	4	0.651687	1.02039	0.251509	5	0.771543	1.2022	0.29687	3	0.445301	0.695812	0.171306	0	0	0	0	5	0.802559	1.26352	0.309768	4	0.550047	0.858841	0.213691	6	1.04884	1.6323	0.404926	4	0.589336	0.926659	0.227482
Solyc00g500294.1	Unknown protein	SL4.0ch00	complement(6879737..6885831)	0.490867	1.82749	0.86986	0.0301681	0.636653	1	2	0.0905121	0.141721	0.125755	6	0.257181	0.400733	0.356245	8	0.329853	0.515417	0.456816	8	0.39502	0.618264	0.548546	9	0.40128	0.631759	0.557583	16	0.611163	0.954268	0.854764	12	0.582689	0.906831	0.809851	9	0.368335	0.579162	0.511834
Solyc00g500295.1	Maturase K (AHRD V3.3 *** A0A2G3DGH8_CAPCH)	SL4.0ch00	6883532..6885061	0.556869	2.28515	1.19229	0.00531352	0.221576	1	4	0.165805	0.259613	0.251509	7	0.27482	0.428217	0.415619	8	0.302122	0.472085	0.456816	5	0.226132	0.353929	0.342841	11	0.44922	0.707235	0.68149	13	0.454823	0.710159	0.694495	7	0.311326	0.484512	0.472413	27	1.01211	1.59141	1.5355
Solyc00g500296.1	Photosystem II protein D1 (AHRD V3.3 *** A0A1U8QBZ9_CAPAN)	SL4.0ch00	6885587..6886648	0.776984	1.01889	0.0269965	0.92984	0.999951	1	15	0.793898	1.24306	0.943159	19	0.952442	1.48407	1.12811	16	0.77152	1.20555	0.913632	8	0.461973	0.723055	0.548546	23	1.1993	1.88814	1.42493	11	0.491391	0.767255	0.58765	14	0.795025	1.23729	0.944827	13	0.622216	0.978359	0.739316
Solyc00g500297.1	50S ribosomal protein L2 (AHRD V3.3 *** H6T990_9CARY)	SL4.0ch00	complement(6887343..6887771)	0.262813	-1.17495	-0.232595	0.748334	0.999951	1	3	0.393063	0.615447	0.188632	3	0.372283	0.580083	0.178122	0	0	0	0	2	0.285906	0.447485	0.137137	2	0.258166	0.406446	0.123907	2	0.221173	0.345338	0.106845	1	0.140579	0.218781	0.0674876	2	0.236971	0.372608	0.113741
Solyc00g500298.1	50S ribosomal protein L2, chloroplastic (AHRD V3.3 *** I6N9C2_DATST)	SL4.0ch00	complement(6888432..6888833)	0.199107	4.20289	2.07138	0.114181	0.999951	1	0	0	0	0	0	0	0	0	0	0	0	0	1	0.152554	0.23877	0.0685683	2	0.275505	0.433745	0.123907	1	0.118014	0.184266	0.0534227	1	0.150021	0.233475	0.0674876	2	0.252887	0.397634	0.113741
Solyc00g500299.1	Ycf15 protein (AHRD V3.3 *-* J7H9P3_CAPAN)	SL4.0ch00	complement(6893327..6899371)	0	#NUM!	#NUM!	#NUM!	#NUM!	#NUM!	0	0	0	0	0	0	0	0	0	0	0	0	0	0	0	0	0	0	0	0	0	0	0	0	0	0	0	0	0	0	0	0
Solyc00g500300.1	Ycf15 protein (AHRD V3.3 *-* J7H9P3_CAPAN)	SL4.0ch00	6896527..6897808	0	#NUM!	#NUM!	#NUM!	#NUM!	#NUM!	0	0	0	0	0	0	0	0	0	0	0	0	0	0	0	0	0	0	0	0	0	0	0	0	0	0	0	0	0	0	0	0
Solyc00g500301.1	Ycf15 (AHRD V3.3 *-* A0A346JLD3_9ASTE)	SL4.0ch00	complement(6902314..6903732)	0.437439	1.28282	0.359314	0.549945	0.999951	1	3	0.336575	0.526999	0.188632	2	0.212521	0.331145	0.118748	7	0.715504	1.11802	0.399714	0	0	0	0	5	0.55266	0.870087	0.309768	2	0.189387	0.295709	0.106845	5	0.60188	0.936696	0.337438	4	0.40583	0.638119	0.227482
Solyc00r000430.1	Unknown protein	SL4.0ch00	complement(6924539..6944196)	0	#NUM!	#NUM!	#NUM!	#NUM!	#NUM!	0	0	0	0	0	0	0	0	0	0	0	0	0	0	0	0	0	0	0	0	0	0	0	0	0	0	0	0	0	0	0	0
Solyc00g500302.1	ATPase subunit 4 (AHRD V3.3 *** A0A0C5B288_HYONI)	SL4.0ch00	complement(6934274..6934968)	0.628846	1.00725	0.0104223	0.987597	0.999951	1	8	0.646999	1.01305	0.503018	0	0	0	0	20	1.47366	2.30269	1.14204	4	0.352961	0.552435	0.274273	15	1.19518	1.88164	0.929305	0	0	0	0	11	0.954521	1.48551	0.742364	5	0.365685	0.574995	0.284352
Solyc00g500303.1	Cytochrome c oxidase subunit 3 (AHRD V3.3 *** A0A0C5BKQ0_9SOLA)	SL4.0ch00	6943349..6944146	1.53092	1.10699	0.146639	0.665151	0.999951	1	18	1.26785	1.98516	1.13179	12	0.800549	1.2474	0.712489	41	2.63107	4.11122	2.34118	10	0.768507	1.20283	0.685683	32	2.22061	3.49605	1.98252	18	1.07011	1.67087	0.961609	24	1.81378	2.82277	1.6197	16	1.01915	1.60249	0.909927
Solyc00g500304.1	Protein Ycf2 (AHRD V3.3 *-* A0A142DP97_9LAMI)	SL4.0ch00	6949035..6949742	0	#NUM!	#NUM!	#NUM!	#NUM!	#NUM!	0	0	0	0	0	0	0	0	0	0	0	0	0	0	0	0	0	0	0	0	0	0	0	0	0	0	0	0	0	0	0	0
Solyc00g500305.1	Unknown protein	SL4.0ch00	6964865..6976032	0	#NUM!	#NUM!	#NUM!	#NUM!	#NUM!	0	0	0	0	0	0	0	0	0	0	0	0	0	0	0	0	0	0	0	0	0	0	0	0	0	0	0	0	0	0	0	0
Solyc00g500306.1	Unknown protein	SL4.0ch00	complement(6976692..6982452)	0	#NUM!	#NUM!	#NUM!	#NUM!	#NUM!	0	0	0	0	0	0	0	0	0	0	0	0	0	0	0	0	0	0	0	0	0	0	0	0	0	0	0	0	0	0	0	0
Solyc00g500307.1	Unknown protein	SL4.0ch00	complement(6985225..6986167)	0	#NUM!	#NUM!	#NUM!	#NUM!	#NUM!	0	0	0	0	0	0	0	0	0	0	0	0	0	0	0	0	0	0	0	0	0	0	0	0	0	0	0	0	0	0	0	0
Solyc00g500308.1	Unknown protein	SL4.0ch00	complement(6991029..6997138)	0	#NUM!	#NUM!	#NUM!	#NUM!	#NUM!	0	0	0	0	0	0	0	0	0	0	0	0	0	0	0	0	0	0	0	0	0	0	0	0	0	0	0	0	0	0	0	0
Solyc00r000440.1	Unknown protein	SL4.0ch00	complement(7005768..7009241)	0	#NUM!	#NUM!	#NUM!	#NUM!	#NUM!	0	0	0	0	0	0	0	0	0	0	0	0	0	0	0	0	0	0	0	0	0	0	0	0	0	0	0	0	0	0	0	0
Solyc00r000450.1	Unknown protein	SL4.0ch00	complement(7006401..7008298)	0	#NUM!	#NUM!	#NUM!	#NUM!	#NUM!	0	0	0	0	0	0	0	0	0	0	0	0	0	0	0	0	0	0	0	0	0	0	0	0	0	0	0	0	0	0	0	0
Solyc00r000460.1	Unknown protein	SL4.0ch00	complement(7007172..7007750)	0	#NUM!	#NUM!	#NUM!	#NUM!	#NUM!	0	0	0	0	0	0	0	0	0	0	0	0	0	0	0	0	0	0	0	0	0	0	0	0	0	0	0	0	0	0	0	0
Solyc00r000470.1	Unknown protein	SL4.0ch00	complement(7050162..7053424)	0	#NUM!	#NUM!	#NUM!	#NUM!	#NUM!	0	0	0	0	0	0	0	0	0	0	0	0	0	0	0	0	0	0	0	0	0	0	0	0	0	0	0	0	0	0	0	0
Solyc00g500309.1	Ribosomal protein S3 (AHRD V3.3 *** A0A290WKX3_SOLLC)	SL4.0ch00	7069853..7071680	0	#NUM!	#NUM!	#NUM!	#NUM!	#NUM!	0	0	0	0	0	0	0	0	0	0	0	0	0	0	0	0	0	0	0	0	0	0	0	0	0	0	0	0	0	0	0	0
Solyc00g500310.1	Cytochrome c oxidase subunit 2 (AHRD V3.3 *** A0A2G2X686_CAPBA)	SL4.0ch00	7071933..7072340	0	#NUM!	#NUM!	#NUM!	#NUM!	#NUM!	0	0	0	0	0	0	0	0	0	0	0	0	0	0	0	0	0	0	0	0	0	0	0	0	0	0	0	0	0	0	0	0
Solyc00g500311.1	Cytochrome c oxidase subunit 2 (AHRD V3.3 *-* A0A0C5B2A3_HYONI)	SL4.0ch00	7073776..7075802	0.0462697	1.14196	0.191509	0.836818	0.999951	1	0	0	0	0	4	0.105055	0.163694	0.237496	2	0.0505275	0.0789526	0.114204	0	0	0	0	5	0.136597	0.215054	0.309768	1	0.0234048	0.0365442	0.0534227	0	0	0	0	1	0.0250766	0.0394299	0.0568705
Solyc00r000480.1	Unknown protein	SL4.0ch00	complement(7073776..7075802)	0	#NUM!	#NUM!	#NUM!	#NUM!	#NUM!	0	0	0	0	0	0	0	0	0	0	0	0	0	0	0	0	0	0	0	0	0	0	0	0	0	0	0	0	0	0	0	0
Solyc00g500312.1	Cytochrome b (AHRD V3.3 *-* A0A2G3ARK2_CAPCH)	SL4.0ch00	complement(7079233..7083444)	0.0648359	-24.3383	-4.60516	0.0331172	0.664054	1	7	0.159747	0.250127	0.440141	0	0	0	0	0	0	0	0	4	0.0995971	0.155884	0.274273	0	0	0	0	0	0	0	0	0	0	0	0	0	0	0	0
Solyc00g500313.1	Unknown protein	SL4.0ch00	complement(7210988..7211173)	0	#NUM!	#NUM!	#NUM!	#NUM!	#NUM!	0	0	0	0	0	0	0	0	0	0	0	0	0	0	0	0	0	0	0	0	0	0	0	0	0	0	0	0	0	0	0	0
Solyc00g500314.1	NADH dehydrogenase subunit 2 (AHRD V3.3 *-* A0A0C5B2A9_HYONI)	SL4.0ch00	complement(7211309..7212208)	0.348701	2.32377	1.21647	0.10387	0.999951	1	4	0.284958	0.446179	0.251509	0	0	0	0	0	0	0	0	4	0.310909	0.486618	0.274273	11	0.772044	1.21548	0.68149	5	0.300644	0.469423	0.267114	0	0	0	0	5	0.322118	0.506492	0.284352
Solyc00g500315.1	LOW QUALITY PROTEIN: uncharacterized protein LOC112326444, partial (AHRD V3.3 *-* XP_024449890.1)	SL4.0ch00	complement(7212217..7212907)	0.527504	-1.09149	-0.126294	0.785715	0.999951	1	7	0.74944	1.17345	0.440141	4	0.405611	0.632014	0.237496	5	0.487711	0.76208	0.28551	4	0.467253	0.731318	0.274273	5	0.527396	0.830312	0.309768	5	0.451824	0.705476	0.267114	2	0.229746	0.35755	0.134975	7	0.677736	1.06566	0.398093
Solyc00g500316.1	NADH dehydrogenase subunit 2 (AHRD V3.3 *-* A0A060DER8_9GENT)	SL4.0ch00	complement(7214608..7216342)	0.108781	11.7147	3.55025	0.119082	0.999951	1	0	0	0	0	0	0	0	0	0	0	0	0	0	0	0	0	0	0	0	0	0	0	0	0	5	0.435125	0.677179	0.337438	0	0	0	0
Solyc00g500317.1	NADH-ubiquinone oxidoreductase chain 5 (AHRD V3.3 *** A0A0C5ARN6_HYONI)	SL4.0ch00	complement(7221272..7222354)	0.113662	2.65433	1.40835	0.148772	0.999951	1	0	0	0	0	1	0.0491565	0.0765945	0.0593741	2	0.09457	0.147772	0.114204	0	0	0	0	5	0.255663	0.402506	0.309768	2	0.0876114	0.136796	0.106845	2	0.111373	0.173328	0.134975	0	0	0	0
Solyc00g500318.1	Cytochrome C oxidase subunit II-like%2C transmembrane domain-containing protein (AHRD V3.3 *** ATMG01280.1)	SL4.0ch00	complement(7223766..7224254)	0.0568193	1.62038	0.696333	0.640935	0.999951	1	0	0	0	0	0	0	0	0	1	0.104723	0.163637	0.057102	0	0	0	0	0	0	0	0	0	0	0	0	1	0.12333	0.191937	0.0674876	1	0.103947	0.163445	0.0568705
Solyc00g012540.1	#N/A	SL4.0ch00	complement(7262590..7264321)	0	#NUM!	#NUM!	#NUM!	#NUM!	#NUM!	0	0	0	0	0	0	0	0	0	0	0	0	0	0	0	0	0	0	0	0	0	0	0	0	0	0	0	0	0	0	0	0
Solyc00g500319.1	DNA-directed RNA polymerase subunit beta'' (AHRD V3.3 *** A0A1U8QCC7_CAPAN)	SL4.0ch00	7319835..7325236	0.0281676	2.52416	1.3358	0.252166	0.999951	1	0	0	0	0	0	0	0	0	0	0	0	0	3	0.0422653	0.0661513	0.205705	8	0.101772	0.160226	0.495629	1	0.0108986	0.017017	0.0534227	0	0	0	0	0	0	0	0
Solyc00g500320.1	Photosystem II protein D1 (AHRD V3.3 *** A0A1U8QBZ9_CAPAN)	SL4.0ch00	7325462..7327152	0	#NUM!	#NUM!	#NUM!	#NUM!	#NUM!	0	0	0	0	0	0	0	0	0	0	0	0	0	0	0	0	0	0	0	0	0	0	0	0	0	0	0	0	0	0	0	0
Solyc00g500321.1	ATP synthase subunit b, chloroplastic (AHRD V3.3 *** I6N943_DATST)	SL4.0ch00	7328310..7328711	0.419596	-2.21777	-1.14911	0.219072	0.999951	1	1	0.249813	0.391151	0.0628773	2	0.473213	0.737349	0.118748	3	0.682795	1.06691	0.171306	1	0.272564	0.426602	0.0685683	0	0	0	0	1	0.210851	0.329222	0.0534227	1	0.268037	0.417142	0.0674876	1	0.225912	0.355219	0.0568705
Solyc00g500322.1	ATP synthase subunit b, chloroplastic (AHRD V3.3 *** I6N943_DATST)	SL4.0ch00	7328954..7330194	1.23842	-1.34705	-0.429802	0.32807	0.999951	1	5	0.551059	0.862832	0.314386	17	1.77455	2.76506	1.00936	13	1.30534	2.03969	0.742326	11	1.32274	2.07028	0.754251	13	1.41156	2.22231	0.805398	13	1.20929	1.88819	0.694495	0	0	0	0	10	0.996671	1.56714	0.568705
Solyc00g500323.1	ATP synthase subunit alpha, chloroplastic (AHRD V3.3 *** I6N942_DATST)	SL4.0ch00	7330250..7331868	0.170204	1.03934	0.0556675	0.943233	0.999951	1	0	0	0	0	9	0.295941	0.461128	0.534367	11	0.347934	0.543671	0.628122	0	0	0	0	5	0.171021	0.269249	0.309768	0	0	0	0	12	0.447004	0.695666	0.809851	2	0.0627921	0.098733	0.113741
Solyc00r000490.1	Unknown protein	SL4.0ch00	7334505..7337046	0	#NUM!	#NUM!	#NUM!	#NUM!	#NUM!	0	0	0	0	0	0	0	0	0	0	0	0	0	0	0	0	0	0	0	0	0	0	0	0	0	0	0	0	0	0	0	0
Solyc00g500324.1	Protein TIC 214 (AHRD V3.3 *** TI214_SOLTU)	SL4.0ch00	complement(7339547..7343102)	0	#NUM!	#NUM!	#NUM!	#NUM!	#NUM!	0	0	0	0	0	0	0	0	0	0	0	0	0	0	0	0	0	0	0	0	0	0	0	0	0	0	0	0	0	0	0	0
Solyc00g500325.1	Ycf15 (AHRD V3.3 *-* A0A346JLD3_9ASTE)	SL4.0ch00	7350993..7352411	0.345681	-1.03172	-0.0450526	0.947785	0.999951	1	5	0.560958	0.878332	0.314386	1	0.10626	0.165572	0.0593741	7	0.715504	1.11802	0.399714	0	0	0	0	0	0	0	0	5	0.473469	0.739272	0.267114	3	0.361128	0.562018	0.202463	5	0.507288	0.797648	0.284352
Solyc00g500326.1	Ycf15 protein (AHRD V3.3 *-* J7H9P3_CAPAN)	SL4.0ch00	complement(7356917..7358198)	0	#NUM!	#NUM!	#NUM!	#NUM!	#NUM!	0	0	0	0	0	0	0	0	0	0	0	0	0	0	0	0	0	0	0	0	0	0	0	0	0	0	0	0	0	0	0	0
Solyc00g500327.1	Protein Ycf2 (AHRD V3.3 *** A0A1Z1GA65_LITCN)	SL4.0ch00	complement(7358388..7365224)	0	#NUM!	#NUM!	#NUM!	#NUM!	#NUM!	0	0	0	0	0	0	0	0	0	0	0	0	0	0	0	0	0	0	0	0	0	0	0	0	0	0	0	0	0	0	0	0
Solyc00g500328.1	Ribosomal protein L2, plastid (AHRD V3.3 *-* A0A2U1PJW3_ARTAN)	SL4.0ch00	complement(7366863..7367639)	0	#NUM!	#NUM!	#NUM!	#NUM!	#NUM!	0	0	0	0	0	0	0	0	0	0	0	0	0	0	0	0	0	0	0	0	0	0	0	0	0	0	0	0	0	0	0	0
Solyc00g500329.1	Photosystem II protein D1 (AHRD V3.3 *** A0A1U8QBZ9_CAPAN)	SL4.0ch00	complement(7368077..7369138)	0.736435	1.08846	0.122282	0.676657	0.999951	1	13	0.688045	1.07732	0.817405	12	0.601542	0.937309	0.712489	18	0.86796	1.35624	1.02784	10	0.577466	0.903818	0.685683	17	0.886442	1.39558	1.05321	22	0.982782	1.53451	1.1753	8	0.4543	0.70702	0.539901	13	0.622216	0.978359	0.739316
Solyc00g500330.1	Maturase K (AHRD V3.3 *** A0A2G3DGH8_CAPCH)	SL4.0ch00	complement(7369664..7371193)	0.209244	-1.02624	-0.0373676	0.944343	0.999951	1	3	0.124354	0.19471	0.188632	7	0.27482	0.428217	0.415619	8	0.302122	0.472085	0.456816	3	0.135679	0.212357	0.205705	9	0.367544	0.578647	0.557583	8	0.279891	0.437021	0.427382	4	0.177901	0.276864	0.26995	0	0	0	0
Solyc00g500331.1	Photosystem II reaction center protein K (AHRD V3.3 *** A0A1U8QD48_CAPAN)	SL4.0ch00	7375123..7375780	0.147843	-7.1186	-2.83159	0.190774	0.999951	1	0	0	0	0	0	0	0	0	1	0.174182	0.272171	0.057102	2	0.41719	0.652963	0.137137	0	0	0	0	0	0	0	0	0	0	0	0	0	0	0	0
Solyc00g500332.1	ATP synthase subunit alpha, chloroplastic (AHRD V3.3 *** I6N942_DATST)	SL4.0ch00	complement(7377666..7379283)	0.221536	1.28781	0.364923	0.602221	0.999951	1	0	0	0	0	10	0.329026	0.512681	0.593741	11	0.34815	0.544007	0.628122	0	0	0	0	8	0.273803	0.431064	0.495629	0	0	0	0	8	0.298187	0.464064	0.539901	10	0.314155	0.49397	0.568705
Solyc00g500333.1	ATP synthase subunit b, chloroplastic (AHRD V3.3 *** I6N943_DATST)	SL4.0ch00	complement(7379340..7380579)	0.24367	18.4457	4.20521	0.0661307	0.912558	1	0	0	0	0	0	0	0	0	0	0	0	0	0	0	0	0	0	0	0	0	0	0	0	0	8	0.97468	1.51688	0.539901	0	0	0	0
Solyc00g500334.1	ATP synthase subunit c, chloroplastic (AHRD V3.3 *** A0A2G2XQ72_CAPBA)	SL4.0ch00	complement(7380822..7381223)	0.684596	1.41777	0.503621	0.438561	0.999951	1	3	0.74944	1.17345	0.188632	1	0.236607	0.368675	0.0593741	3	0.682795	1.06691	0.171306	1	0.272564	0.426602	0.0685683	3	0.738354	1.16244	0.185861	5	1.05426	1.64611	0.267114	1	0.268037	0.417142	0.0674876	3	0.677736	1.06566	0.170611
Solyc00g500335.1	ATP synthase subunit a, chloroplastic (AHRD V3.3 *** J7H3L4_CAPAN)	SL4.0ch00	complement(7382381..7383125)	0.290264	1.42292	0.508856	0.392292	0.999951	1	1	0.0811082	0.126997	0.0628773	4	0.307281	0.478798	0.237496	4	0.295582	0.461867	0.228408	1	0.0884948	0.138507	0.0685683	6	0.479451	0.754829	0.371722	4	0.273833	0.427561	0.213691	3	0.261075	0.406307	0.202463	2	0.146696	0.230662	0.113741
Solyc00g500336.1	Retrovirus-related Pol polyprotein from transposon TNT 1-94 (AHRD V3.3 *-* A0A2K3MZL8_TRIPR)	SL4.0ch00	7432879..7433631	0	#NUM!	#NUM!	#NUM!	#NUM!	#NUM!	0	0	0	0	0	0	0	0	0	0	0	0	0	0	0	0	0	0	0	0	0	0	0	0	0	0	0	0	0	0	0	0
Solyc00g500337.1	Retrovirus-related Pol polyprotein from transposon TNT 1-94 (AHRD V3.3 *-* A0A2K3MZL8_TRIPR)	SL4.0ch00	7446097..7446892	0	#NUM!	#NUM!	#NUM!	#NUM!	#NUM!	0	0	0	0	0	0	0	0	0	0	0	0	0	0	0	0	0	0	0	0	0	0	0	0	0	0	0	0	0	0	0	0
Solyc00g500338.1	Unknown protein	SL4.0ch00	7469165..7471116	0	#NUM!	#NUM!	#NUM!	#NUM!	#NUM!	0	0	0	0	0	0	0	0	0	0	0	0	0	0	0	0	0	0	0	0	0	0	0	0	0	0	0	0	0	0	0	0
Solyc00g500339.1	Unknown protein	SL4.0ch00	7515789..7525561	0.0575915	-3.77946	-1.91818	0.148348	0.999951	1	0	0	0	0	2	0.0907698	0.141435	0.118748	2	0.0873139	0.136434	0.114204	1	0.0522821	0.0818291	0.0685683	0	0	0	0	0	0	0	0	0	0	0	0	1	0.0433335	0.0681367	0.0568705
Solyc00g500340.1	orf211 gene product (mitochondrion) (AHRD V3.3 --* NP_064093.1)	SL4.0ch00	complement(7525833..7526419)	0.238402	1.79493	0.843927	0.39114	0.999951	1	0	0	0	0	2	0.300771	0.468654	0.118748	1	0.14466	0.226041	0.057102	0	0	0	0	3	0.469293	0.738837	0.185861	0	0	0	0	2	0.340725	0.530265	0.134975	1	0.143588	0.225775	0.0568705
Solyc00g500341.1	Unknown protein	SL4.0ch00	7526750..7527630	0.0265651	-3.03958	-1.60387	0.493435	0.999951	1	0	0	0	0	1	0.10626	0.165572	0.0593741	0	0	0	0	0	0	0	0	0	0	0	0	0	0	0	0	0	0	0	0	0	0	0	0
Solyc00g500342.1	Unknown protein	SL4.0ch00	complement(7527654..7528562)	0.194916	1.82374	0.866902	0.304025	0.999951	1	1	0.100193	0.156879	0.0628773	1	0.0948957	0.147864	0.0593741	1	0.0912828	0.142635	0.057102	1	0.109317	0.171097	0.0685683	2	0.197421	0.310812	0.123907	2	0.169132	0.264082	0.106845	3	0.322505	0.501909	0.202463	1	0.0906065	0.142468	0.0568705
Solyc00g500343.1	hypothetical protein (AHRD V3.3 *** ATMG00660.1)	SL4.0ch00	7528846..7529289	0.262318	2.02596	1.01861	0.250037	0.999951	1	0	0	0	0	0	0	0	0	0	0	0	0	4	0.552495	0.864734	0.274273	2	0.249444	0.392715	0.123907	3	0.320551	0.500507	0.160268	1	0.13583	0.21139	0.0674876	3	0.343447	0.54003	0.170611
Solyc00g500344.1	ATP synthase subunit beta, chloroplastic (AHRD V3.3 *-* A0A2U1KL25_ARTAN)	SL4.0ch00	complement(7533515..7533793)	0.77992	1.57283	0.653364	0.27688	0.999951	1	1	0.220424	0.345133	0.0628773	4	0.835082	1.3012	0.237496	4	0.803288	1.25519	0.228408	0	0	0	0	4	0.868652	1.36757	0.247815	4	0.744181	1.16196	0.213691	3	0.70951	1.1042	0.202463	4	0.797337	1.25372	0.227482
Solyc00g500345.1	ATP synthase subunit alpha (AHRD V3.3 *** A0A2G3AS26_CAPCH)	SL4.0ch00	complement(7538034..7541500)	0.0777798	2.20667	1.14187	0.220954	0.999951	1	0	0	0	0	3	0.066297	0.103302	0.178122	3	0.0637729	0.0996493	0.171306	0	0	0	0	7	0.160912	0.253333	0.433676	0	0	0	0	6	0.150208	0.233766	0.404926	0	0	0	0
Solyc00g500346.1	Transport membrane protein (AHRD V3.3 *** A0A0C5ARU2_HYONI)	SL4.0ch00	complement(7558050..7558889)	0.0167286	-3.03963	-1.60389	0.493428	0.999951	1	1	0.0669143	0.104772	0.0628773	0	0	0	0	0	0	0	0	0	0	0	0	0	0	0	0	0	0	0	0	0	0	0	0	0	0	0	0
Solyc00g500347.1	Cytochrome c biogenesis FN (AHRD V3.3 *** A0A0C5B9X0_9SOLA)	SL4.0ch00	complement(7621051..7621518)	0	#NUM!	#NUM!	#NUM!	#NUM!	#NUM!	0	0	0	0	0	0	0	0	0	0	0	0	0	0	0	0	0	0	0	0	0	0	0	0	0	0	0	0	0	0	0	0
Solyc00g500348.1	Cytochrome c biogenesis FN (AHRD V3.3 *** A0A0C5B9X0_9SOLA)	SL4.0ch00	complement(7657074..7658993)	0.00728469	-3.03958	-1.60387	0.493435	0.999951	1	0	0	0	0	1	0.0291387	0.0454033	0.0593741	0	0	0	0	0	0	0	0	0	0	0	0	0	0	0	0	0	0	0	0	0	0	0	0
Solyc00g500349.1	Cytochrome c oxidase subunit 1 (AHRD V3.3 *** A0A2G2YXI2_CAPAN)	SL4.0ch00	complement(7661477..7662973)	0.0563206	-2.74992	-1.45939	0.260068	0.999951	1	6	0.225283	0.352741	0.377264	0	0	0	0	0	0	0	0	0	0	0	0	1	0.0369917	0.0582383	0.0619537	1	0.0316911	0.0494823	0.0534227	0	0	0	0	0	0	0	0
Solyc00g500350.1	RNA-dependent RNA polymerase (AHRD V3.3 *** A0A2Z6JIR4_9VIRU)	SL4.0ch00	complement(7678241..7680300)	0.00822959	-3.03969	-1.60392	0.493419	0.999951	1	0	0	0	0	0	0	0	0	0	0	0	0	1	0.0329184	0.051522	0.0685683	0	0	0	0	0	0	0	0	0	0	0	0	0	0	0	0
Solyc00g500351.1	Ribosomal protein S13 (AHRD V3.3 *-* A0A0C5B313_9SOLA)	SL4.0ch00	7684493..7689166	0.103681	1.08776	0.121354	0.810632	0.999951	1	5	0.129036	0.202041	0.314386	4	0.0977713	0.152345	0.237496	3	0.0705367	0.110218	0.171306	3	0.0844723	0.132211	0.205705	4	0.101702	0.160115	0.247815	5	0.108911	0.170053	0.267114	4	0.110759	0.172373	0.26995	4	0.0933521	0.146785	0.227482
Solyc00g500352.1	Unknown protein	SL4.0ch00	7702104..7702834	0.02736	2.9619	1.56652	0.508959	0.999951	1	0	0	0	0	0	0	0	0	0	0	0	0	0	0	0	0	1	0.10944	0.172298	0.0619537	0	0	0	0	0	0	0	0	0	0	0	0
Solyc00g032030.1	#N/A	SL4.0ch00	7788611..7789039	0	#NUM!	#NUM!	#NUM!	#NUM!	#NUM!	0	0	0	0	0	0	0	0	0	0	0	0	0	0	0	0	0	0	0	0	0	0	0	0	0	0	0	0	0	0	0	0
Solyc00g500353.1	Phenylalanine ammonia-lyase (AHRD V3.3 *** A0A2G2VZP0_CAPBA)	SL4.0ch00	7792148..7794788	0	#NUM!	#NUM!	#NUM!	#NUM!	#NUM!	0	0	0	0	0	0	0	0	0	0	0	0	0	0	0	0	0	0	0	0	0	0	0	0	0	0	0	0	0	0	0	0
Solyc00g076250.1	#N/A	SL4.0ch00	7796257..7797059	0	#NUM!	#NUM!	#NUM!	#NUM!	#NUM!	0	0	0	0	0	0	0	0	0	0	0	0	0	0	0	0	0	0	0	0	0	0	0	0	0	0	0	0	0	0	0	0
Solyc00g500354.1	Retrovirus-related Pol polyprotein from transposon TNT 1-94 (AHRD V3.3 *-* A0A2K3MQM8_TRIPR)	SL4.0ch00	7800835..7801630	0	#NUM!	#NUM!	#NUM!	#NUM!	#NUM!	0	0	0	0	0	0	0	0	0	0	0	0	0	0	0	0	0	0	0	0	0	0	0	0	0	0	0	0	0	0	0	0
Solyc00g500355.1	Unknown protein	SL4.0ch00	7972934..7978840	0	#NUM!	#NUM!	#NUM!	#NUM!	#NUM!	0	0	0	0	0	0	0	0	0	0	0	0	0	0	0	0	0	0	0	0	0	0	0	0	0	0	0	0	0	0	0	0
Solyc00r000500.1	Unknown protein	SL4.0ch00	complement(7996538..8000929)	0	#NUM!	#NUM!	#NUM!	#NUM!	#NUM!	0	0	0	0	0	0	0	0	0	0	0	0	0	0	0	0	0	0	0	0	0	0	0	0	0	0	0	0	0	0	0	0
Solyc00g500356.1	Unknown protein	SL4.0ch00	7997240..8011815	0	#NUM!	#NUM!	#NUM!	#NUM!	#NUM!	0	0	0	0	0	0	0	0	0	0	0	0	0	0	0	0	0	0	0	0	0	0	0	0	0	0	0	0	0	0	0	0
Solyc00r000510.1	Unknown protein	SL4.0ch00	complement(8009335..8018423)	0	#NUM!	#NUM!	#NUM!	#NUM!	#NUM!	0	0	0	0	0	0	0	0	0	0	0	0	0	0	0	0	0	0	0	0	0	0	0	0	0	0	0	0	0	0	0	0
Solyc00g500357.1	Transport membrane protein (AHRD V3.3 *** A0A0C5ARU2_HYONI)	SL4.0ch00	8023802..8024641	0.048417	-1.05193	-0.0730376	0.950238	0.999951	1	1	0.0669143	0.104772	0.0628773	2	0.126754	0.197504	0.118748	0	0	0	0	0	0	0	0	0	0	0	0	3	0.169434	0.264554	0.160268	0	0	0	0	0	0	0	0
Solyc00g500358.1	ATP synthase subunit alpha (AHRD V3.3 *** A0A2H4NB27_SOLLC)	SL4.0ch00	8041191..8042726	1.06058	1.08989	0.124189	0.590941	0.999951	1	22	0.805062	1.26054	1.3833	35	1.21307	1.89018	2.07809	31	1.03353	1.61495	1.77016	20	0.798527	1.24981	1.37137	41	1.47815	2.32714	2.5401	32	0.988366	1.54323	1.70953	25	0.981581	1.52762	1.68719	24	0.794222	1.24882	1.36489
Solyc00g500359.1	Cytochrome c oxidase subunit 2 (AHRD V3.3 *** A0A2G2X686_CAPBA)	SL4.0ch00	8042987..8043394	0.109597	-7.11877	-2.83163	0.190767	0.999951	1	1	0.137765	0.215708	0.0628773	0	0	0	0	0	0	0	0	2	0.300622	0.470517	0.137137	0	0	0	0	0	0	0	0	0	0	0	0	0	0	0	0
Solyc00g500360.1	Cytochrome c oxidase subunit 2 (AHRD V3.3 *-* A0A0C5B2A3_HYONI)	SL4.0ch00	8045068..8045739	0	#NUM!	#NUM!	#NUM!	#NUM!	#NUM!	0	0	0	0	0	0	0	0	0	0	0	0	0	0	0	0	0	0	0	0	0	0	0	0	0	0	0	0	0	0	0	0
Solyc00g500361.1	NADH-ubiquinone oxidoreductase chain 3 (AHRD V3.3 *-* A0A2G2V3C2_CAPBA)	SL4.0ch00	8070651..8071690	0	#NUM!	#NUM!	#NUM!	#NUM!	#NUM!	0	0	0	0	0	0	0	0	0	0	0	0	0	0	0	0	0	0	0	0	0	0	0	0	0	0	0	0	0	0	0	0
Solyc00r000520.1	Unknown protein	SL4.0ch00	complement(8076144..8085352)	0	#NUM!	#NUM!	#NUM!	#NUM!	#NUM!	0	0	0	0	0	0	0	0	0	0	0	0	0	0	0	0	0	0	0	0	0	0	0	0	0	0	0	0	0	0	0	0
Solyc00g500362.1	Ribosomal protein L5 (AHRD V3.3 *** A0A290WL59_SOLLC)	SL4.0ch00	8085726..8087102	0.0457721	2.90927	1.54066	0.267468	0.999951	1	0	0	0	0	0	0	0	0	0	0	0	0	1	0.0517527	0.0810004	0.0685683	3	0.140194	0.220716	0.185861	0	0	0	0	0	0	0	0	1	0.0428947	0.0674467	0.0568705
Solyc00g500363.1	Ribosomal protein L5 (AHRD V3.3 *** A0A290WL59_SOLLC)	SL4.0ch00	8087104..8087411	0.113944	4.92782	2.30095	0.307106	0.999951	1	0	0	0	0	0	0	0	0	0	0	0	0	0	0	0	0	2	0.455774	0.717553	0.123907	0	0	0	0	0	0	0	0	0	0	0	0
Solyc00g500364.1	Cytochrome b (AHRD V3.3 *** A0A2G3ARK2_CAPCH)	SL4.0ch00	8088757..8089938	0.0943447	-1.3223	-0.403045	0.669265	0.999951	1	0	0	0	0	3	0.165331	0.257614	0.178122	4	0.212048	0.331339	0.228408	0	0	0	0	2	0.114651	0.180503	0.123907	0	0	0	0	3	0.187293	0.291481	0.202463	0	0	0	0
Solyc00r000530.1	Unknown protein	SL4.0ch00	8130044..8131776	0	#NUM!	#NUM!	#NUM!	#NUM!	#NUM!	0	0	0	0	0	0	0	0	0	0	0	0	0	0	0	0	0	0	0	0	0	0	0	0	0	0	0	0	0	0	0	0
Solyc00r000540.1	Unknown protein	SL4.0ch00	complement(8134041..8140810)	0	#NUM!	#NUM!	#NUM!	#NUM!	#NUM!	0	0	0	0	0	0	0	0	0	0	0	0	0	0	0	0	0	0	0	0	0	0	0	0	0	0	0	0	0	0	0	0
Solyc00g308530.1	#N/A	SL4.0ch00	complement(8309391..8310778)	0	#NUM!	#NUM!	#NUM!	#NUM!	#NUM!	0	0	0	0	0	0	0	0	0	0	0	0	0	0	0	0	0	0	0	0	0	0	0	0	0	0	0	0	0	0	0	0
Solyc00g284510.1	#N/A	SL4.0ch00	complement(8312630..8314215)	0	#NUM!	#NUM!	#NUM!	#NUM!	#NUM!	0	0	0	0	0	0	0	0	0	0	0	0	0	0	0	0	0	0	0	0	0	0	0	0	0	0	0	0	0	0	0	0
Solyc00r000550.1	Unknown protein	SL4.0ch00	8359034..8371546	0	#NUM!	#NUM!	#NUM!	#NUM!	#NUM!	0	0	0	0	0	0	0	0	0	0	0	0	0	0	0	0	0	0	0	0	0	0	0	0	0	0	0	0	0	0	0	0
Solyc00g500365.1	Unknown protein	SL4.0ch00	8371896..8390021	0	#NUM!	#NUM!	#NUM!	#NUM!	#NUM!	0	0	0	0	0	0	0	0	0	0	0	0	0	0	0	0	0	0	0	0	0	0	0	0	0	0	0	0	0	0	0	0
Solyc00r000560.1	Unknown protein	SL4.0ch00	8372536..8400763	0	#NUM!	#NUM!	#NUM!	#NUM!	#NUM!	0	0	0	0	0	0	0	0	0	0	0	0	0	0	0	0	0	0	0	0	0	0	0	0	0	0	0	0	0	0	0	0
Solyc00r000570.1	Unknown protein	SL4.0ch00	complement(8375738..8397020)	0	#NUM!	#NUM!	#NUM!	#NUM!	#NUM!	0	0	0	0	0	0	0	0	0	0	0	0	0	0	0	0	0	0	0	0	0	0	0	0	0	0	0	0	0	0	0	0
Solyc00r000580.1	Unknown protein	SL4.0ch00	complement(8391205..8393605)	0	#NUM!	#NUM!	#NUM!	#NUM!	#NUM!	0	0	0	0	0	0	0	0	0	0	0	0	0	0	0	0	0	0	0	0	0	0	0	0	0	0	0	0	0	0	0	0
Solyc00r000590.1	Unknown protein	SL4.0ch00	complement(8400830..8404160)	0	#NUM!	#NUM!	#NUM!	#NUM!	#NUM!	0	0	0	0	0	0	0	0	0	0	0	0	0	0	0	0	0	0	0	0	0	0	0	0	0	0	0	0	0	0	0	0
Solyc00g500366.1	Unknown protein	SL4.0ch00	complement(8445497..8449160)	0	#NUM!	#NUM!	#NUM!	#NUM!	#NUM!	0	0	0	0	0	0	0	0	0	0	0	0	0	0	0	0	0	0	0	0	0	0	0	0	0	0	0	0	0	0	0	0
Solyc00r000600.1	Unknown protein	SL4.0ch00	complement(8448765..8451249)	0	#NUM!	#NUM!	#NUM!	#NUM!	#NUM!	0	0	0	0	0	0	0	0	0	0	0	0	0	0	0	0	0	0	0	0	0	0	0	0	0	0	0	0	0	0	0	0
Solyc00r000610.1	Unknown protein	SL4.0ch00	complement(8460839..8463950)	0	#NUM!	#NUM!	#NUM!	#NUM!	#NUM!	0	0	0	0	0	0	0	0	0	0	0	0	0	0	0	0	0	0	0	0	0	0	0	0	0	0	0	0	0	0	0	0
Solyc00g500367.1	Unknown protein	SL4.0ch00	complement(8465313..8470735)	0	#NUM!	#NUM!	#NUM!	#NUM!	#NUM!	0	0	0	0	0	0	0	0	0	0	0	0	0	0	0	0	0	0	0	0	0	0	0	0	0	0	0	0	0	0	0	0
Solyc00g500368.1	Unknown protein	SL4.0ch00	8476400..8481146	0	#NUM!	#NUM!	#NUM!	#NUM!	#NUM!	0	0	0	0	0	0	0	0	0	0	0	0	0	0	0	0	0	0	0	0	0	0	0	0	0	0	0	0	0	0	0	0
Solyc00g500369.1	Unknown protein	SL4.0ch00	8481234..8489347	0	#NUM!	#NUM!	#NUM!	#NUM!	#NUM!	0	0	0	0	0	0	0	0	0	0	0	0	0	0	0	0	0	0	0	0	0	0	0	0	0	0	0	0	0	0	0	0
Solyc00g500370.1	Unknown protein	SL4.0ch00	8493114..8494031	0	#NUM!	#NUM!	#NUM!	#NUM!	#NUM!	0	0	0	0	0	0	0	0	0	0	0	0	0	0	0	0	0	0	0	0	0	0	0	0	0	0	0	0	0	0	0	0
Solyc00g500371.1	Unknown protein	SL4.0ch00	8498304..8499216	0	#NUM!	#NUM!	#NUM!	#NUM!	#NUM!	0	0	0	0	0	0	0	0	0	0	0	0	0	0	0	0	0	0	0	0	0	0	0	0	0	0	0	0	0	0	0	0
Solyc00g500372.1	Unknown protein	SL4.0ch00	8515501..8516616	0	#NUM!	#NUM!	#NUM!	#NUM!	#NUM!	0	0	0	0	0	0	0	0	0	0	0	0	0	0	0	0	0	0	0	0	0	0	0	0	0	0	0	0	0	0	0	0
Solyc00g500373.1	Magnesium transporter CorA-like family protein (AHRD V3.3 *-* A0A2K3P294_TRIPR)	SL4.0ch00	8612096..8614158	0.114693	-1.51636	-0.600613	0.425488	0.999951	1	7	0.275337	0.431114	0.440141	3	0.111763	0.174147	0.178122	2	0.071672	0.111992	0.114204	0	0	0	0	0	0	0	0	2	0.0663982	0.103674	0.106845	3	0.12661	0.197041	0.202463	3	0.106711	0.167791	0.170611
Solyc00g500374.1	Unknown protein	SL4.0ch00	complement(8651685..8656070)	0	#NUM!	#NUM!	#NUM!	#NUM!	#NUM!	0	0	0	0	0	0	0	0	0	0	0	0	0	0	0	0	0	0	0	0	0	0	0	0	0	0	0	0	0	0	0	0
Solyc00g500375.1	Unknown protein	SL4.0ch00	8663826..8672871	0	#NUM!	#NUM!	#NUM!	#NUM!	#NUM!	0	0	0	0	0	0	0	0	0	0	0	0	0	0	0	0	0	0	0	0	0	0	0	0	0	0	0	0	0	0	0	0
Solyc00g006650.1	#N/A	SL4.0ch00	8739397..8751155	0	#NUM!	#NUM!	#NUM!	#NUM!	#NUM!	0	0	0	0	0	0	0	0	0	0	0	0	0	0	0	0	0	0	0	0	0	0	0	0	0	0	0	0	0	0	0	0
Solyc00g500376.1	Unknown protein	SL4.0ch00	complement(8788406..8792192)	0	#NUM!	#NUM!	#NUM!	#NUM!	#NUM!	0	0	0	0	0	0	0	0	0	0	0	0	0	0	0	0	0	0	0	0	0	0	0	0	0	0	0	0	0	0	0	0
Solyc00r000620.1	Unknown protein	SL4.0ch00	complement(8791159..8794055)	0	#NUM!	#NUM!	#NUM!	#NUM!	#NUM!	0	0	0	0	0	0	0	0	0	0	0	0	0	0	0	0	0	0	0	0	0	0	0	0	0	0	0	0	0	0	0	0
Solyc00r000630.1	Unknown protein	SL4.0ch00	complement(8795990..8811294)	0	#NUM!	#NUM!	#NUM!	#NUM!	#NUM!	0	0	0	0	0	0	0	0	0	0	0	0	0	0	0	0	0	0	0	0	0	0	0	0	0	0	0	0	0	0	0	0
Solyc00r000640.1	Unknown protein	SL4.0ch00	complement(8803744..8805310)	0	#NUM!	#NUM!	#NUM!	#NUM!	#NUM!	0	0	0	0	0	0	0	0	0	0	0	0	0	0	0	0	0	0	0	0	0	0	0	0	0	0	0	0	0	0	0	0
Solyc00r000650.1	Unknown protein	SL4.0ch00	complement(8811093..8818568)	0	#NUM!	#NUM!	#NUM!	#NUM!	#NUM!	0	0	0	0	0	0	0	0	0	0	0	0	0	0	0	0	0	0	0	0	0	0	0	0	0	0	0	0	0	0	0	0
Solyc00g500377.1	Unknown protein	SL4.0ch00	8815889..8817757	0	#NUM!	#NUM!	#NUM!	#NUM!	#NUM!	0	0	0	0	0	0	0	0	0	0	0	0	0	0	0	0	0	0	0	0	0	0	0	0	0	0	0	0	0	0	0	0
Solyc00r000660.1	Unknown protein	SL4.0ch00	8831954..8834522	0	#NUM!	#NUM!	#NUM!	#NUM!	#NUM!	0	0	0	0	0	0	0	0	0	0	0	0	0	0	0	0	0	0	0	0	0	0	0	0	0	0	0	0	0	0	0	0
Solyc00g500378.1	Unknown protein	SL4.0ch00	complement(8859557..8860080)	0	#NUM!	#NUM!	#NUM!	#NUM!	#NUM!	0	0	0	0	0	0	0	0	0	0	0	0	0	0	0	0	0	0	0	0	0	0	0	0	0	0	0	0	0	0	0	0
Solyc00r000670.1	Unknown protein	SL4.0ch00	complement(8884185..8899443)	0	#NUM!	#NUM!	#NUM!	#NUM!	#NUM!	0	0	0	0	0	0	0	0	0	0	0	0	0	0	0	0	0	0	0	0	0	0	0	0	0	0	0	0	0	0	0	0
Solyc00g500379.1	Unknown protein	SL4.0ch00	8907535..8922087	0	#NUM!	#NUM!	#NUM!	#NUM!	#NUM!	0	0	0	0	0	0	0	0	0	0	0	0	0	0	0	0	0	0	0	0	0	0	0	0	0	0	0	0	0	0	0	0
Solyc00r000680.1	Unknown protein	SL4.0ch00	complement(8908676..8910562)	0	#NUM!	#NUM!	#NUM!	#NUM!	#NUM!	0	0	0	0	0	0	0	0	0	0	0	0	0	0	0	0	0	0	0	0	0	0	0	0	0	0	0	0	0	0	0	0
Solyc00g500380.1	Unknown protein	SL4.0ch00	complement(8911340..8911540)	0	#NUM!	#NUM!	#NUM!	#NUM!	#NUM!	0	0	0	0	0	0	0	0	0	0	0	0	0	0	0	0	0	0	0	0	0	0	0	0	0	0	0	0	0	0	0	0
[truncated: 39,399 more rows]

## Sheet: Suppl. DS3
Supplemental Data, López et al. (2021). RAWUL protein regulates axillary meristem formation. The Plant Cell.
[truncated: 17 more rows]

## Sheet: Suppl. DS4
Supplemental Data, López et al. (2021). RAWUL protein regulates axillary meristem formation. The Plant Cell.
[truncated: 30 more rows]

[truncated: 3 more sheets: Suppl. DS5, Suppl. DS6, Suppl. DS7]
