# Supplementary material for: Super determinant1A, a RAWULdomain-containing protein, modulates axillary meristem formation and compound leaf development in tomato
Source: Plant Cell. 2021 May 1;33(7):2412–30. doi: 10.1093/plcell/koab121 (PMC8364250; doi:10.1093/plcell/koab121)
Supplement: koab121_Supplementary_Data [file koab121_supplementary_data.zip › tpc.00574.2020-s05.txt]

>Metazoa_BMI1_like_Tca_XM_963629.1
KSVSVLNNN-----NSEAVSDKHKLNGTKNGE-----C--KS--------
-GD--------K----------RYLQ------CPAAVSMKHLQK------
FIRMKF--AL---------SQN---------H------------------
---------------------------K----------------------
---VDII---------------YE--GE----------------------
------------------------V-----L-HSNF-T--LMD--VAY--
TF----------KW--------------------------------K---
R-L---K-------------------------------------------
----PLRFF-----YR
>Metazoa_BMI1_like_Aga_ENSANGT00000020431
NSLSLEYHY-----D----------------TLAEHNASSTQ--------
-LP--------I----------TYLQ------CPAAVTVHHLYK------
FILTKN--GL-------QVGSD----------------------------
---------------------------NVR--------------------
---VEII---------------YE--EE----------------------
------------------------I-----L-PHDF-T--LMD--VAY--
CF----------DY--------------------------------K---
R-V---S-------------------------------------------
----DRLEC-----CS
>Metazoa_BMI1_like_Aae_proteome_AAEL011179-RA
INLSLEYHY-----D----------------SIVDYDPKKQE--------
-LP--------I----------TYLC------CPAAVTIHHLYK------
FILTKN--GL-------QLDNE----------------------------
---------------------------RIQ--------------------
---VDII---------------YE--DE----------------------
------------------------I-----L-PHEF-T--LMD--VAY--
CF----------NY--------------------------------K---
R-S---S-------------------------------------------
----LMRLY-----YR
>Metazoa_BMI1_like_Lgi_LgGsHFWreduced.1334
ISLVLELSA-----N-----------GHPPES---QKA--KI--------
-SD--------K----------RYLL------CPSGVTVGHLKK------
FITVKF--SV---------PSK---------F------------------
---------------------------K----------------------
---IQFY---------------HS--RV----------------------
------------------------E-----L-SNNL-S--LHD--IAN--
LY----------TW--------------------------------R---
R-T---E-------------------------------------------
----PLRLF-----YI
>Metazoa_BMI1_like_Lgi_LgGsHFWreduced.11604
FSISLEFWP-----E-----------GPNSMETDCQNKICDK--------
-LH-------DR----------RYLL------CPAAVNMSHLKR------
FIRNKF--SL---------SDR---------Y------------------
---------------------------Q----------------------
---IDIY---------------HT--NQ-------P--------------
------------------------L-------SDHF-T--LID--VAY--
IY----------SW--------------------------------R---
R-E---G-------------------------------------------
----ILRLF-----YA
>Metazoa_BMI1_like_Dme_CG3905-RA
ISLSLE-YH-----------------PAMLHQCGPGEV--PP--------
-----------T----------IYLQ------CAAGLPVELLKR------
FLCSKY--NI---------ETD----------------------------
-----------------------NGLVE----------------------
---VEVT---------------YK--DE----------------------
------------------------V-------LPTNFT--LMD--VAY--
CY----------NW--------------------------------S---
R-E---S-------------------------------------------
----PMAFC-----YR
>Metazoa_BMI1_like_Bfl_223875
ISLSLE-YY-----------------REPEKQ---DTS--PKSDGKRKNG
ETD--------K----------RFLN------CPAAVTVSHLRK------
FVRNKL--DV-------PPIFR----------------------------
--------------------------------------------------
---VEIM---------------YG--DE-------P--------------
------------------------L-------KDDY-T--LMD--IAY--
IY----------TW--------------------------------R---
R-N---G-------------------------------------------
----PLPLT-----YR
>Metazoa_BMI1_like_Bfl_242708
ISLSLEYYR-----E-----AKHDCYTNKSVIINFQDVVYPE--------
-----------K----------RFLN------CPAAVTVSHLRK------
FVRNKL--DV-------PPIFR----------------------------
--------------------------------------------------
---VEIM---------------YG--DE-------P--------------
------------------------L-------KDDY-T--LMD--IAY--
IY----------TW--------------------------------R---
R-N---G-------------------------------------------
----PLPLT-----YR
>Metazoa_BMI1_like_Ola_ENSORLT00000003434
ISLSIQ-FY------------ERNKNNERQRP---ETEGDKA--------
-NG--------K----------RFLQ------CPAAMSVMHLAK------
FLRSKM--DI-------PNNYR----------------------------
--------------------------------------------------
---VEVL---------------YG--DE-------P--------------
------------------------L-------KDYY-T--LMD--IAY--
FY----------EW--------------------------------R---
R-T---G-------------------------------------------
----PIPLQ-----YL
>Metazoa_BMI1_like_Tru_555175
ISLSIQ-FY-----E-----------RSKGNERQHSDVEGDK--------
-SN-------GK----------RFLQ------CPAAMSVMHLAK------
FLRSKM--DI-------PNNYR----------------------------
--------------------------------------------------
---VEVL---------------YG--DE-------P--------------
------------------------L-------KDYY-T--LMD--IAY--
FY----------EW--------------------------------R---
R-T---G-------------------------------------------
----PIPLQ-----YL
>Metazoa_BMI1_like_Gac_ENSGACT00000024007
ISLSIQ-FY-----E-----------RNKNNERQHSELEGDK--------
-SN-------GK----------RFLQ------CPAAMSVMHLAK------
FLRSKM--DI-------PNNYR----------------------------
--------------------------------------------------
---VEVL---------------YG--DE-------P--------------
------------------------L-------KDYY-T--LMD--IAY--
FY----------EW--------------------------------R---
R-T---G-------------------------------------------
----PIPLQ-----YL
>Metazoa_BMI1_like_Ola_ENSORLT00000009052
ISLSIE-FF-----D------QSRCAGGGADD---KQCRDQV--------
-TN--------R----------RYLQ------CPAAMTVMHLRK------
FLRSKM--DI-------PNTYQ----------------------------
--------------------------------------------------
---VEVM---------------YE--DE-------P--------------
------------------------L-------KDYY-T--LMD--IAY--
IY----------TW--------------------------------R---
R-N---G-------------------------------------------
----PLPLK-----YR
>Metazoa_BMI1_like_Dre_ENSDART00000012487
ISLSIE-FF-----D------QKKLDGKDGEEKESTKE--VT--------
-VK-------------------RYLQ------CPAAMTVMHLRK------
FLRSKM--DI-------PCTFQ----------------------------
--------------------------------------------------
---IEVM---------------YE--DE-------P--------------
------------------------L-------KDYY-T--LMD--IAY--
IY----------TW--------------------------------R---
R-N---G-------------------------------------------
----PLPLK-----YR
>Metazoa_BMI1_like_Xtr_147650
ISLSIE-FF-----D----QNRADRKGSKDKEKSKEEA------------
-ND--------K----------RYLR------CPAALTVMHLRK------
FLRSKM--DI-------PSNFQ----------------------------
--------------------------------------------------
---IDVM---------------YE--EE-------P--------------
------------------------L-------KDYY-T--LMD--IAY--
IY----------TW--------------------------------R---
R-N---G-------------------------------------------
----PLPLK-----YR
>Metazoa_BMI1_like_Rno_ENSRNOT00000022315
ISLSIEFFH-----PSRRVVSDRKVTKEKPKE--------EV--------
-ND--------K----------RYLR------CPAALTVMHLRK------
FLRSKM--DI-------PNTFQ----------------------------
--------------------------------------------------
---IDVM---------------YE--EE-------P--------------
------------------------L-------KDYY-T--LMD--IAY--
IY----------TW--------------------------------R---
R-N---G-------------------------------------------
----PLPLK-----YR
>Metazoa_BMI1_like_Mmu_ENSMUST00000028071
ISLSIE-FF-----D------QSRLDRKVNKEKPKEEV------------
-ND--------K----------RYLR------CPAAMTVMHLRK------
FLRSKM--DI-------PNTFQ----------------------------
--------------------------------------------------
---IDVM---------------YE--EE-------P--------------
------------------------L-------KDYY-T--LMD--IAY--
IY----------TW--------------------------------R---
R-N---G-------------------------------------------
----PLPLK-----YR
>Metazoa_BMI1_like_Mdo_ENSMODT00000011545
ISLSIE-FF-----D------QNRQVYYFNYP---YLF--PF--------
-LRLDRKINKDKEKSKEEVNDKRYLR------CPAAMTVMHLRK------
FLRSKM--DI-------PNTFQ----------------------------
--------------------------------------------------
---IDVM---------------YE--EE-------P--------------
------------------------L-------KDYY-T--LMD--IAY--
IY----------TW--------------------------------R---
R-N---G-------------------------------------------
----PLPLK-----YR
>Metazoa_BMI1_like_Hsa_PCGF4
ISLSIE-FF-----DQNRLDRKVNKDKEKSKE--------EV--------
-ND--------K----------RYLR------CPAAMTVMHLRK------
FLRSKM--DI-------PNTFQ----------------------------
--------------------------------------------------
---IDVM---------------YE--EE-------P--------------
------------------------L-------KDYY-T--LMD--IAY--
IY----------TW--------------------------------R---
R-N---G-------------------------------------------
----PLPLK-----YR
>Metazoa_BMI1_like_Cfa_XM_853485.1
ISLSIE-FF-----D--QNRLDRKVNKDKEKP--KEEV------------
-ND--------K----------RYLR------CPAAMTVMHLRK------
FLRSKM--DI-------PNTFQ----------------------------
--------------------------------------------------
---IDVM---------------YE--EE-------P--------------
------------------------L-------KDYY-T--LMD--IAY--
IY----------TW--------------------------------R---
R-N---G-------------------------------------------
----PLPLK-----YR
>Metazoa_BMI1_like_Dre_ENSDART00000066765
ISLSIE-FF-----D------HRAQQQGCTEERQKEEV------------
-NN--------K----------RYLQ------CPAAMTVMHLRK------
FLRSKM--DI-------PPTYQ----------------------------
--------------------------------------------------
---IEVM---------------YE--DE-------P--------------
------------------------L-------KDYY-T--LMD--IAY--
IY----------TW--------------------------------R---
R-N---G-------------------------------------------
----PLPLK-----YR
>Metazoa_BMI1_like_Tru_580677
ISLSIE-FF-----D------HSRLGSSMEEKSPKEQV------------
-AH--------K----------RYLQ------CPAAMTVMHLRK------
FLRSKM--DI-------PNIYQ----------------------------
--------------------------------------------------
---VDVM---------------YE--DE-------P--------------
------------------------L-------KDYY-T--LMD--IAY--
IY----------TW--------------------------------R---
R-N---G-------------------------------------------
----PLPLK-----YR
>Metazoa_BMI1_like_Gac_ENSGACT00000003264
ISLSIE-FF------------DHSRERNVCLP--KESF--PN--------
-VQ-----VANK----------RYLQ------CPAAMTIMHLRK------
FLRSKM--DI-------PNAYQ----------------------------
--------------------------------------------------
---VEVM---------------YE--DE-------P--------------
------------------------L-------KDYY-T--LMD--IAY--
IY----------TW--------------------------------R---
R-N---G-------------------------------------------
----PLPLK-----YR
>Metazoa_BMI1_like_Xtr_470133
ISLSIQFSE-----D------ARDEIQDLVDS---EDLEKRN--------
-SL-------------------RFLR------CPAAMTITHLAK------
FLRNKM--DV---------PSK---------Y------------------
---------------------------K----------------------
---VEIL---------------YE--EE-------P--------------
------------------------L-------KDYY-T--LMD--IAY--
IY----------PW--------------------------------G---
R-T---G-------------------------------------------
----PLPLK-----YR
>Metazoa_BMI1_like_Mmu_ENSMUST00000018681
VSLSIE-FY-----E-----------GTQDRE---EKK--NL--------
-TE--------NGDGDKEKTGVRFLR------CPAAMTVMHLAK------
FLRNKM--DV-------PSKYK----------------------------
--------------------------------------------------
---VEIL---------------YE--DE-------P--------------
------------------------L-------KEYY-T--LMD--IAY--
IY----------PW--------------------------------R---
R-N---G-------------------------------------------
----PLPLK-----YR
>Metazoa_BMI1_like_Rno_ENSRNOT00000017241
VSLSIE-FY-----E-----------GLQDRE---EKK--SL--------
-VE--------NGDGDKEKTGVRFLR------CPAAMTVMHLAK------
FLRNKM--DV-------PSKYK----------------------------
--------------------------------------------------
---VEIL---------------YE--DE-------P--------------
------------------------L-------KEYY-T--LMD--IAY--
IY----------PW--------------------------------R---
R-N---G-------------------------------------------
----PLPLK-----YR
>Metazoa_BMI1_like_Hsa_PCGF2
VSLSIE-FY-----E------GARDRDEKKGP------------------
-LE--------NGDGDKEKTGVRFLR------CPAAMTVMHLAK------
FLRNKM--DV-------PSKYK----------------------------
--------------------------------------------------
---VEVL---------------YE--DE-------P--------------
------------------------L-------KEYY-T--LMD--IAY--
IY----------PW--------------------------------R---
R-N---G-------------------------------------------
----PLPLK-----YR
>Metazoa_BMI1_like_Mdo_ENSMODT00000016064
VSLSIE-FY-----EGVRQKKGALENGDGDKE--------KK--------
-TG--------V----------RFLR------CPAAMTVMHLAK------
FLRNKM--DV-------PSKYK----------------------------
--------------------------------------------------
---VEVL---------------YE--DE-------P--------------
------------------------L-------KEYY-T--LMD--IAY--
IY----------PW--------------------------------R---
R-N---G-------------------------------------------
----PLPLK-----YR
>Metazoa_BMI1_like_Lgi_LgGsHFWreduced.1333
ISLALEYWR-----EGIPDTVGVKSSDKKTKIDKTEKQ--RT--------
-TD--------I----------RYLQ------CPGALTVAHLKK------
FIRLKF--EL-------PARCR----------------------------
--------------------------------------------------
---IDVY---------------HK--KE----------------------
------------------------V-----L-SDLY-T--LLDVACIF--
------------AW--------------------------------K---
R-L---E-------------------------------------------
----PLRLY-----YS
>Metazoa_BMI1_like_Bmo_Bmb030306
ISFSLE-YA-----DVTDTDSISSKSSDSNEP---PPN--SA--------
-ST--------R----------RYLQ------CPAVVNISHLKK------
FLSKKF--DV---------DSS----------------------------
---------------------------QFA--------------------
---IDIL---------------YK--KV-------P--------------
--------------------------------LPDYYT--LMD--IAY--
IY----------NW--------------------------------K---
R-N---E-------------------------------------------
----PMRFF-----YQ
>Metazoa_BMI1_like_Dme_CG3886-RA
MSLSLEYAE-----L-----------GELKTDSEPELV--DT--------
-LR--------P----------RYLQ------CPAMCRVSHLKK------
FVYDKF--EI---------DAQ----------------------------
---------------------------RFS--------------------
---IDIM---------------YK--VK-------T--------------
------------------------I-----V-LLDYYT--LMD--IAY--
IY----------TW--------------------------------K---
R-D---A-------------------------------------------
----PMRFY-----YR
>Metazoa_BMI1_like_Aae_proteome_AAEL011178-RA
FSLTLE-YA------------DKELAGDN------EEL------------
-LK--------P----------KILK------CPAVFTIANLKK------
FIANKY--NI---------PMH----------------------------
--------------------------------------------------
LFYVEIM---------------YK--VQ-------T--------------
------------------------I-----T-LPDHYT--LMD--VAY--
IY----------TW--------------------------------K---
K-D---A-------------------------------------------
----HMRFF-----YR
>Metazoa_BMI1_like_Aga__ENSANGT00000032091
ISLSLE-YA-----E------KELAED-------NEEL---L--------
-KA-------------------KYLL------CPAVFSIALLKK------
FIIYKY--GI---------SER----------------------------
---------------------------Q----------------------
-FCVEIM---------------YK--VK-------T--------------
------------------------I-----I-LPDYYT--LMD--VAY--
IY----------TW--------------------------------K---
R-D---A-------------------------------------------
----PMKYY-----YR
>Metazoa_BMI1_like_Tca_XM_969316.1
INLCLECAF----------------------T--------NQ--------
-IK--------Q----------VFVR------VPTRTTVLYLKK------
FIARKIFKIE---------DLH---------S------------------
--------------------------------------------------
---VVVF---------------CN--CE----------------------
------------------------E-----V-DERD-T--MKY--IYL--
-S----------KW------------------------------------
K-F---D-------------------------------------------
DV--PLVLK-----CQ
>Metazoa_BMI1_like_Bfl_118878
VSLLLE-FS-----------------GTN--PGVASQI--KP--------
-LK--------K----------KYVR------VSNQATVGHVQK------
FLLKKL--EL---------DSD----------------------------
-------------------------TFQ----------------------
---VDVL---------------CN--DE-------V--------------
------------------------I-------DRGL-T--LQT--VEE--
------------IL------------------------------------
A-QKVDG-------------------------------------------
----LIVLH-----YR
>Metazoa_BMI1_like_Rno_ENSRNOT00000049955
MSLLLE-FT-----------------GANETG----HF--KP--------
-LE--------K----------KFVH-------VGKATIGHVEK------
ILRRKM--CL---------DPG---------C------------------
---------------------------Q----------------------
---VDII---------------YG--DH----------------------
------------------------L-------FERYQT--VRE--IRH--
----------------------------------------------AIGD
T-AMQDG-------------------------------------------
----LLVLH-----YG
>Metazoa_BMI1_like_Gga_ENSGALT00000013395
ISILLE-FI-----------------GANEGT---GNF--KP--------
-LE--------K----------KFVR------VSGEATIGHVEK------
FLRRKM--DL---------DPA---------C------------------
---------------------------Q----------------------
---VDII---------------CG--DH----------------------
------------------------L-----L-EHYQ-T--LRE--IRQ--
------------VI-------------------------------GESAV
Q-D---G-------------------------------------------
----LLVLH-----YG
>Metazoa_BMI1_like_Mmu_ENSMUST00000026032
MSLLLE-FI-----------------GANEDT---GHF--KP--------
-LE--------K----------KFVR------VSGEATIGHVEK------
FLRRKM--GL---------DPA---------C------------------
---------------------------Q----------------------
---VDII---------------CG--DH----------------------
------------------------L-----L-ERYQ-T--LRE--IRR--
----------------------------------------------AIGD
T-AMQDG-------------------------------------------
----LLVLH-----YG
>Metazoa_BMI1_like_Rno_ENSRNOT00000027450
LLLEFI--------------------GANEDT---GHF--KP--------
-LE--------K----------KFVR------VSGEATIGHVEK------
FLRRKM--GL---------DPA---------C------------------
---------------------------Q----------------------
---VDII---------------CG--DH----------------------
------------------------L-----L-ERYQ-T--LRE--IRR--
------------AI----------------------------GDTAM---
Q-D---G-------------------------------------------
----LLVLH-----YG
>Metazoa_BMI1_like_Hsa_PCGF6
MSLLLE-FI-----------------GANEGT---GHF--KP--------
-LE--------K----------KFVR------VSGEATIGHVEK------
FLRRKM--GL---------DPA---------C------------------
---------------------------Q----------------------
---VDII---------------CG--DH----------------------
------------------------L-----L-EQYQ-T--LRE--IRR--
----------------------------------------------AIGD
A-AMQDG-------------------------------------------
----LLVLH-----YG
>Metazoa_BMI1_like_Cfa_XM_846928.1
MSLLLE-FI-----------------GANEGT---GHF--KP--------
-LE--------K----------KFVR------VSGEATIGHVEK------
FLRRKM--GL---------DPA---------C------------------
---------------------------Q----------------------
---VDII---------------CG--DH----------------------
------------------------L-----L-EQYQ-T--LRE--IRR--
------------AI----------------------------GDAAM---
Q-D---G-------------------------------------------
----LLVLH-----YG
>Metazoa_BMI1_like_Mdo_ENSMODT00000014173
MSLLLE-FI-----------------GANEGT---GHF--KP--------
-LE--------K----------KFVR------VSGEATIGHVEK------
FLRRKM--GL---------NPA---------C------------------
---------------------------Q----------------------
---VDII---------------CG--DH----------------------
------------------------L-----L-EQYQ-T--LKE--IRR--
-A----------IG-----------------------------DGAM---
Q-D---G-------------------------------------------
----LLVLH-----YG
>Metazoa_BMI1_like_Tru_584713
VSLLLE-FA-----------------GAEHGI---NNY--KP--------
-LE--------R----------PYLR------VSGEATVRHVAL------
FIRRKM--EL-------SSTCQ----------------------------
--------------------------------------------------
---VDMA---------------CG--EH-------L--------------
------------------------L-------DHCQ-S--LKD--IKK--
IAGKE-------AY------------------------------------
Q-D---G-------------------------------------------
----LLVLH-----FA
>Metazoa_BMI1_like_Ola_ENSORLT00000002047
VSLLLE-FV-----------------GAEEGI---CDF--KP--------
-LE--------R----------RYVR------VSGEATVRHVEL------
FIRKKM--EL---------TST---------C------------------
---------------------------Q----------------------
---VDMV---------------CG--DH----------------------
------------------------L-----L-DHYQ-S--LKD--VQK--
-S----------VG--------------------------------KEAL
Q-D---G-------------------------------------------
----LLVLH-----FG
>Metazoa_BMI1_like_Nve_117725
VSLCIE-RY-----------------GLSVNR-VLCSL--QT--------
-LS--------K----------KYLR------CSVRMRILNLQR------
YLNTKL--KL-------PVTQK----------------------------
--------------------------------------------------
---VEVL---------------CN--NH-------V--------------
------------------------I-------LPCR-T--MKF-------
------------VW------------------------------ITEWID
K-E---A-------------------------------------------
----PMVLQ-----YR
>Metazoa_BMI1_like_Rno_ENSRNOT00000025020
IAICLD-CL-----R------NHGQSGDNVVK-----V--SE--------
-RK-------------------SFLW-------PPMPPSRTIKK------
FLSLKL--KL-------PSSYE----------------------------
--------------------------------------------------
---LDVL---------------CN--GE----------------------
------------------------I-----M-GKDH-T--MEF--IYM--
-T----------RW--------------------------------R---
L-R---G-------------------------------------------
ENSYPMVLQ-----YR
>Metazoa_BMI1_like_Mmu_ENSMUST00000062389
IAICLD-CL-----R------NNGQSGD-------NVV--KG--------
-LM--------K----------KFIR------CSTRVTVGTIKK------
FLSLKL--KL-------PSSYE----------------------------
--------------------------------------------------
---LDVL---------------CN--GE----------------------
------------------------I-----M-GKDH-T--MEF--IYM--
-T----------RW----------RLRGENLCCLNCSASQVCSQDGTLYQ
S-Y-----------------------------------------------
----PMVLQ-----YR
>Metazoa_BMI1_like_Mdo_ENSMODT00000008585
IAICLD-CL-----R------NNGQSGD-------NVV--KG--------
-LM--------K----------KFIR------CSTRVTVGTIKK------
FLSLKL--KL-------PSSYE----------------------------
--------------------------------------------------
---LDVL---------------CN--GE----------------------
------------------------I-----M-GKDH-T--MEF--IYM--
-T----------RW----------RLRGENFRCLNCSASQVCSQDGPFYQ
S-Y-----------------------------------------------
----PMVLQ-----YR
>Metazoa_BMI1_like_Hsa_PCGF5
IAICLD-CL-----R------NNGQSGD-------NVV--KG--------
-LM--------K----------KFIR------CSTRVTVGTIKK------
FLSLKL--KL-------PSSYE----------------------------
--------------------------------------------------
---LDVL---------------CN--GE----------------------
------------------------I-----M-GKDH-T--MEF--IYM--
-T----------RW----------RLRGENFRCLNCSASQVCSQDGPLYQ
S-Y-----------------------------------------------
----PMVLQ-----YR
>Metazoa_BMI1_like_Cfa_XM_543923.2
IAICLD-CL-----R------NNGQSG----D---NVV--KG--------
-LM--------K----------KFIR------CSTRVTVGTIKK------
FLSLKL--KL---------PSS---------Y------------------
---------------------------E----------------------
---LDVL---------------CN--GE----------------------
------------------------I-----M-GKDH-T--MEF--IYM--
-T----------RW----------RL--------------------R---
G-E---NFRCLNCSASQVCSQDGPLYQSY---------------------
----PMVLQ-----YR
>Metazoa_BMI1_like_Gga_ENSGALT00000010506
IAICLD-CL-----R------NNGQSGD-------NVV--KG--------
-LM--------K----------KFIR------CSTRVTVGTIKK------
FLSLKL--KL-------PSSYE----------------------------
--------------------------------------------------
---LDVL---------------CN--GE----------------------
------------------------I-----M-GKDH-T--MEF--IYM--
-T----------RW---------------------------RLRGENFRC
Q-NCSSS---------QVYSQDGTFYQSY---------------------
----PMVLQ-----YR
>Metazoa_BMI1_like_Xtr_204323
IAICLD-CL-----R------NNSQSG----D---NIV--KG--------
-LM--------K----------KFIR------CSTRVTVGTIKK------
FLSLKL--KL---------PST---------Y------------------
---------------------------E----------------------
---LDVL---------------CN--GE----------------------
------------------------I-----M-GKDH-T--MEF--IYM--
-T----------RW--------------------------------R---
L-R---G-------------------------------------------
ENSYPMVLQ-----YR
>Metazoa_BMI1_like_Ola_ENSORLT00000004641
IAICLD-CL-----R------NTGQSGE-------NTV--TD--------
-LM--------K----------RFIR------CSSRVTVGTIKK------
FLSLKL--KL-------PSSYE----------------------------
--------------------------------------------------
---LDVL---------------CN--GE----------------------
------------------------I-----M-GRDH-T--LEF--IYM--
-T----------RW------------------------------------
R-LRGENINCLQEQTVQVAGEDTCLPQTY---------------------
----PMVLE-----YR
>Metazoa_BMI1_like_Tru_587076
IAICLD-CL-----H------NTGQSG----E---SSV--TD--------
-LM--------K----------RFIR------CSSRVTVGTIKK------
FLSLKL--KL---------PSS---------Y------------------
---------------------------E----------------------
---LDVL---------------CN--GE----------------------
------------------------I-----M-GRDH-T--LEF--IYM--
-T----------RW--------------------------------R---
L-H---R-------------------------------------------
DNTYPMVLE-----YR
>Metazoa_BMI1_like_Cin_298473
VNIFLR-ST----------------------S---CSL--KH--------
-LK--------R----------PFLQ------CSIHATIKILKK------
FLAKNL--GL-----GIHQHSE----------------------------
--------------------------------------------------
---LDIL---------------CN--DE----------------------
------------------------I-----L-GKDH-T--LMF--ILV--
-T----------RW------------------------------RAR---
K-P-----------------------------------------------
----PLQLD-----YR
>Metazoa_BMI1_like_Bmo_Bmb031555
RARGL--PC-----PKDTALAADKPTGDEPEQ--------PD--------
-NT--------D----------CHRK----DEQASQATITHLKK------
FVAKKVLNGI---------DQY---------R------------------
---------------------------E----------------------
---IDIL---------------CN--DE----------------------
------------------------L-----L-GKDH-T--LKF--VYV--
-T----------RW----------RF--------------------R---
D-P-----------------------------------------------
----PLRLQ-----YR
>Metazoa_BMI1_like_Dme_CG4195-RA
VNVCLE-CI----------------------S---NNF--KN--------
-LQ--------R----------RFIR------CSSQATITHLKK------
LVAKKILNGI---------EKY---------R------------------
---------------------------E----------------------
---IDIL---------------CN--EE----------------------
------------------------L-----L-GKDH-T--LKF--VYV--
-T----------RW----------RF--------------------R---
D-P-----------------------------------------------
----PLRLQ-----FR
>Metazoa_BMI1_like_Tca_XM_965913.1
VNVCLE-CI----------------------S---SNL--KT--------
-LK--------R----------RFIR------CSAQATILHLKK------
FVAKKVLNGM---------EKY---------R------------------
---------------------------D----------------------
---IDIL---------------CN--DE----------------------
------------------------L-----L-GKDH-T--LKF--VYV--
-T----------RW----------RF--------------------Q---
N-P-----------------------------------------------
----PLTLQ-----YR
>Metazoa_BMI1_like_Aga_ENSANGT00000021884
VNVCLE-CI----------------------S---DKL--RN--------
-LK--------R----------RFIR------CSSQITITHLKK------
FLAKKVLNGI---------DRY---------K------------------
---------------------------D----------------------
---IDIL---------------CN--DE----------------------
------------------------L-----L-GKDH-T--LKF--VYV--
-T----------RW------------------------------RFK---
D-P-----------------------------------------------
----PLRLQ-----YR
>Metazoa_BMI1_like_Aae_proteome_AAEL006839-RB
VNVCLD-CI----------------------S---NNL--RH--------
-LK--------R----------RFIR------CSSQATITHLKK------
FLAKKVLNGI---------ERY---------K------------------
---------------------------D----------------------
---IDIL---------------CN--DE----------------------
------------------------L-----L-GKDH-T--LKF--VYV--
-T----------RW------------------------------RFK---
D-P-----------------------------------------------
----PLRLQ-----YR
>Metazoa_BMI1_like_Spu_XM_782499.2
VKIVLEDST--------------------------NKL--GP--------
-LR--------K----------KFIR------ISSQATINHIKK------
FVAKKL--QL---------DKF---------N------------------
---------------------------E----------------------
---LDIL---------------CN--EE----------------------
------------------------I-----L-GKDH-T--LKF--VCV--
-T----------RW------------------------------------
R-A---R-------------------------------------------
SF--PLMLQ-----YR
>Metazoa_BMI1_like_Bfl_85499
VNICLE-CS----------------------S---NRM--RE--------
-LR--------K----------KFIR------CSSQATINHLRK------
FIAKKL--EL---------KEH---------S------------------
---------------------------Q----------------------
---VEIL---------------CN--EE----------------------
------------------------I-----L-GKDH-T--LKF--VAV--
-T----------RW----------RC------------------------
K-S---S-------------------------------------------
----PMVLH-----YR
>Metazoa_BMI1_like_Bfl_85508
VNICLE-CS----------------------S---NRM--RE--------
-LR--------K----------KFIR------CSSQATINHLRK------
FIAKKL--EL---------KEH---------S------------------
---------------------------Q----------------------
---VEIL---------------CN--EE----------------------
------------------------I-----L-GKDH-T--LKF--VAV--
-T----------RW--------------------------------R---
C-K---A-------------------------------------------
----TTPSK-----FT
>Metazoa_BMI1_like_Nve_117700
VAICME-CY----------------------S---HLL--KP--------
-LQ--------R----------KYLR------LSSQATVQHLKK------
FIAKKL--SL---------KAF---------T------------------
---------------------------E----------------------
---VDIL---------------CN--DE----------------------
------------------------I-----L-GKDH-T--LKF--ITV--
-T----------RW----------RF--------------------K---
K-S-----------------------------------------------
----PLLLH-----YR
>Metazoa_BMI1_like_Gac_ENSGACT00000022213
VSICLE-CN----------------------S---SKL--RG--------
-LK--------R----------KWIR------CSAQATVLHLKK------
FIAKKL--NL---------TSF---------N------------------
---------------------------E----------------------
---LDIL---------------CT--RK----------------------
------------------------I-------LGDH-T--LKF--VVV--
-T----------RW----------RF--------------------K---
K-S-----------------------------------------------
----PLLLH-----YR
>Metazoa_BMI1_like_Hsa_PCGF3
VSICLE-CN----------------------S---SKL--RG--------
-LK--------R----------KWIR------CSAQATVLHLKK------
FIAKKL--NL---------SSF---------N------------------
---------------------------E----------------------
---LDIL---------------CN--EE----------------------
------------------------I-----L-GKDH-T--LKF--VVV--
-T----------RW----------RF--------------------K---
K-A-----------------------------------------------
----PLLLH-----YR
>Metazoa_BMI1_like_Mmu_ENSMUST00000046975
VSICLE-CN----------------------S---SKL--RG--------
-LK--------R----------KWIR------CSAQATVLHLKK------
FIAKKL--NL---------SSF---------N------------------
---------------------------E----------------------
---LDIL---------------CN--EE----------------------
------------------------I-----L-GKDH-T--LKF--VVV--
-T----------RW-------------------------------RF---
K-K---A-------------------------------------------
----PLLLH-----YR
>Metazoa_BMI1_like_Rno_ENSRNOT00000000071
VSICLE-CN----------------------S---SKL--RG--------
-LK--------R----------KWIR------CSAQATVLHLKK------
FIAKKL--NL---------SSF---------N------------------
---------------------------E----------------------
---LDIL---------------CN--EE----------------------
------------------------I-----L-GKDH-T--LKF--VVV--
-T----------RW-------------------------------RF---
K-K---A-------------------------------------------
----PLLLH-----YR
>Metazoa_BMI1_like_Cfa_XM_850058.1
VSICLE-CN----------------------S---SKL--RG--------
-LK--------R----------KWIR------CSAQATVLHLKK------
FIAKKL--NL---------SSF---------N------------------
---------------------------E----------------------
---LDIL---------------CN--EE----------------------
------------------------I-----L-GKDH-T--LKF--VVV--
-T----------RW-------------------------------RF---
K-K---A-------------------------------------------
----PLLLH-----YR
>Metazoa_BMI1_like_Mdo_ENSMODT00000007176
VSICLE-CN----------------------S---SKL--RG--------
-LK--------R----------KWIR------CSAQATVLHLKK------
FIAKKL--NL---------SSF---------N------------------
---------------------------E----------------------
---LDIL---------------CN--EE----------------------
------------------------I-----L-GKDH-T--LKF--VVV--
-T----------RW-------------------------------RF---
K-K---A-------------------------------------------
----PLLLH-----YR
>Metazoa_BMI1_like_Gga_ENSGALT00000024747
VSICLE-CN----------------------S---SKL--RG--------
-LK--------R----------KWIR------CSAQATVLHLKK------
FIAKKL--NL---------SSF---------N------------------
---------------------------E----------------------
---LDIL---------------CN--EE----------------------
------------------------I-----L-GKDH-T--LKF--VVV--
-T----------RW-------------------------------RF---
K-K---A-------------------------------------------
----PLLLH-----YR
>Metazoa_BMI1_like_Ola_ENSORLT00000013847
VSICLE-CN----------------------S---SKL--RG--------
-LK--------R----------KWIR------CSAQATVLHLKK------
FIAKKL--NL---------TSF---------N------------------
---------------------------E----------------------
---LDIL---------------CN--EE----------------------
------------------------I-----L-GKDH-T--LKF--VVV--
-T----------RW-------------------------------RF---
K-K---S-------------------------------------------
----PLLLH-----YR
>Metazoa_BMI1_like_Bfl_126892
VSMCLE-RHSTCVVS-----------ESEDEDEIRTYM--KP--------
-LQ--------H----------KFIR------CSVRAAVVHIKK------
LIVKKL--AV-------PRRLE----------------------------
--------------------------------------------------
---VEVL---------------CN--GR----------------------
------------------------V-----L-PKSV-T--MKY-------
------------IW---------------------------LSHWQA---
K-A---A-------------------------------------------
----PMVLH-----YR
>Metazoa_BMI1_like_Mdo_ENSMODT00000006182
LSLCLE--KLSS--------------GKDKNK----SI------------
-LQ--------H----------KFVR------CSVRAEVRHLRR------
VLCRRL--ML--------SPQH----------------------------
--------------------------------------------------
---VQLL---------------FD--NE-------V--------------
------------------------L-------PDHM-T--MKQ--IWL--
-S----------RW----------------------------------FG
K-P---A-------------------------------------------
----PLLLH-----YS
>Metazoa_BMI1_like_Mmu_ENSMUST00000092614
LSLCLE--RLSS--------------GKDKNK----NV------------
-LQ--------N----------KYVR------CSVRAEVRHLRR------
VLCHRL--ML--------NPQH----------------------------
--------------------------------------------------
---VQLL---------------FD--NE-------V--------------
------------------------L-------PDHM-T--MKQ--LWL--
-S----------RW----------------------------------FG
K-P---S-------------------------------------------
----PLLLQ-----YS
>Metazoa_BMI1_like_Rno_ENSRNOT00000011173
LSLCLERLS-----S-----------GKDKNK--------NV--------
-LQ--------N----------KYVR------CSVRAEVRHLRR------
VLCHRL--ML---------NPQ---------H------------------
--------------------------------------------------
---VQLL---------------FD--NE----------------------
------------------------V-----L-PDHM-T--MKQ-------
------------LW------------------------------LSRWFG
K-P---S-------------------------------------------
----PLLLQ-----YS
>Metazoa_BMI1_like_Hsa_PCGF1
LNLCLERLS-----S-----------GKDKNK--------SV--------
-LQ--------N----------KYVR------CSVRAEVRHLRR------
VLCHRL--ML---------NPQ---------H------------------
--------------------------------------------------
---VQLL---------------FD--NE----------------------
------------------------V-----L-PDHM-T--MKQ-------
------------IW------------------------------LSRWFG
K-P---S-------------------------------------------
----PLLLQ-----YS
>Metazoa_BMI1_like_Cfa_XM_532995.2
LSLCLERLS-----S-----------GKDKNK--------SI--------
-LQ--------N----------KYVR------CSVRAEVRHLRR------
VLCHRL--ML---------NPQ---------H------------------
--------------------------------------------------
---VQLL---------------FD--NE----------------------
------------------------V-----L-PDHM-T--MKQ-------
------------IW------------------------------LSRWFG
K-P---S-------------------------------------------
----PLLLQ-----YS
>Metazoa_BMI1_like_Gac_ENSGACT00000022082
VSLCLE-RL----------------------S---SSLAGKD--------
-KQ-------------------KFVR------CSVRAEVRHLRR------
VLCHRL--NV---------EKQ----------------------------
---------------------------Q----------------------
---VQML---------------FN--NE----------------------
------------------------S-----L-PDHM-T--MKR-------
------------LW------------------------------LSHWFG
K-D---H-------------------------------------------
----PLRRF-----HR
>Metazoa_BMI1_like_Gac_ENSGACT00000022083
VSLCLE-RL------------SSSLAGKDKSD-----VLSPQ--------
-----------Q----------KFVR------CSVRAEVRHLRR------
VLCHRL--NV---------EKQ----------------------------
---------------------------Q----------------------
---VQML---------------FN--NE----------------------
------------------------S-----L-PDHM-T--MKR-------
------------LW------------------------------LSHWFG
K-A---Q-------------------------------------------
----PLVLH-----YT
>Metazoa_BMI1_like_Dre_ENSDART00000001424
VSLCLE--RQSSS-----------FSGKDKNK----LT------------
-LQ--------Q----------KFVR------CSVRAEVRHLRK------
VLCHRL--NV--------EKHQ----------------------------
--------------------------------------------------
---VQML---------------FN--NE-------S--------------
------------------------L-------PDHM-T--MKR--LWL--
-S----------HW----------------------------------FG
K-A---Q-------------------------------------------
----PLVLH-----YT
>Metazoa_BMI1_like_Tru_606479
VSLCLE-RL------------NSSLAGKDKTK--------LT--------
-LQ--------Q----------KFVR------CSVRAEVRHLRK------
VLCHRL--NV---------EKN----------------------------
---------------------------Q----------------------
---VQML---------------FN--NE----------------------
------------------------S-----L-PDHM-T--MKR-------
------------LW------------------------------LSHWFG
K-A---Q-------------------------------------------
----PLVLH-----YT
>Metazoa_BMI1_like_Ola_ENSORLT00000025495
VSLCLE-RL------------SSSLAGKDRTK--------LA--------
-LR--------Q----------KFVR------CSVRAEVRHLRK------
VLCHRL--NV---------EKN----------------------------
---------------------------Q----------------------
---VQML---------------FN--NE----------------------
------------------------S-----L-PDHM-T--MKR-------
------------LW------------------------------LSHWFG
K-S---Q-------------------------------------------
----PLVLH-----YT
>BMI1-like_Aquca_020_00540.1
VWFVLL-AC-----R------NKK---RV--P-----Y--PQ--------
-IP--------N----------RYIR-----IKDRNVPVSCINK------
YLVQKL--NL---------RHE---------S------------------
---------------------------E----------------------
---VEVM---------------CC--GQ-------A--------------
------------------------A-------PPNA-T--LNE--LVD--
------------IW-----------V---------------R-SE-P---
D-I---D----------------GSSSD--------------VH------
NF--VMVLT-----YR
>BMI1-like_Gorai.001G015000.1
VWFCLL-AS-----Q------ETN---DM--A-----L--PQ--------
-IP--------K----------PFIS-----TKNGDLAISIVNK------
YLAMKL--NL---------KHE---------S------------------
---------------------------E----------------------
---VEVM---------------CL--GH-------P--------------
------------------------L-------MPTL-T--LNN--LID--
------------TW-----------L---------------E-AV-S---
D-I---E---------PVP----AEEGD--------------GR------
NF--LMELT-----YR
>BMI1-like_Thecc1EG037561t1
VWFCLL-AC-----Q------EKK---GM--A-----L--PQ--------
-IP--------K----------PFIS-----TRDGDLAVSFVNK------
YLARKL--NL---------KHE---------S------------------
---------------------------E----------------------
---VEVM---------------CL--GH-------S--------------
------------------------L-------VPTL-T--LNN--LID--
------------IW-----------V---------------D-AV-S---
N-M---G---------PMSVNCNADNGN--------------GG------
NF--VMELT-----YR
>BMI-like_Brachypodium-distachyon-Bradi1g08871.1
VWFSLV-TS-----P------HQP--EEK--L-----L--PQ--------
-IT--------N----------SYLK-----IKDGTMKVSSIKR------
YIMQKL--KL---------ASD---------D------------------
---------------------------E----------------------
---VEIL---------------CH--DI-------T--------------
------------------------V-------CSSM-T--VKD--LLG--
------------LW-----------L---------------S-HQ-P---
T-----Q---------E------VPVGTP-------------AK------
QF--VMVLS-----YR
>BMI1-like_Brachypodium-distachyon-Bradi1g09140.1
VWFSLV-TS-----P------HQS---EK--L-----L--PQ--------
-IP--------N----------AYLR-----IKDGTLQVFSVQR------
YIMQKL--EL---------ASD---------D------------------
---------------------------E----------------------
---VEIL---------------CH--GM-------P--------------
------------------------I-------CPLM-M--LKD--LLE--
------------LW-----------L---------------S-RQ-P---
Q-----H---------EVQ----VPVGAP-------------AK------
QF--VMVLG-----YR
>BMI1-like_Brachypodium-stacei-Brast02G301700.1
VWFSLV-TS-----P------HHCCRPEK--L-----L--PQ--------
-IP--------N----------SYLR-----IKDGTLQVLSIQR------
YILQKL--EL---------ASD---------D------------------
---------------------------E----------------------
---VEIL---------------CH--GM-------P--------------
------------------------I-------CPLM-T--LQD--LLE--
------------LW-----------L---------------S-RQ-P---
K-----H---------EIQ----VPVGAP-------------AK------
QF--VMVLG-----YR
>BMI1-like_LOC_Os03g53080.1
VWFLLV-PS-----P------DQK--QDP--R-----L--PQ--------
-LP--------T----------YYVR-----IKDGSLQTSLIQR------
YIMNKL--DL---------ASE---------D------------------
---------------------------E----------------------
---VEIT---------------CH--GE-------A--------------
------------------------I-------SPST-T--LQG--LLE--
------------LW-----------L---------------K-SS-P---
V-----E---------QVQ----ASLGAQ-------------AK------
EF--VMELG-----YR
>BMI1-like_Seita.9G097700.1
VWFSLV-SS-----P------NQK--GDL--Q-----L--PE--------
-LS--------K----------SYLR-----IKDGSLQISFVQR------
YVAKKL--DI---------GDE---------N------------------
---------------------------E----------------------
---VEIL---------------CH--GK-------P--------------
------------------------V-------CPSS-T--LHG--LVD--
------------LW-----------P---------------R-RE-P---
E-----E---------PFP----ASLGAP-------------AK------
EY--VMVLC-----YR
>BMI1-like_Sevir.9G096000.1
VWFSLV-SS-----P------NQK--GDL--Q-----L--PE--------
-LS--------K----------SYLR-----IKDGSLQISFVQR------
YVAKKL--DI---------GDE---------N------------------
---------------------------E----------------------
---VEIL---------------CH--GK-------P--------------
------------------------V-------CPSS-T--LHG--LVD--
------------LW-----------P---------------R-RE-P---
E-----E---------PFP----ASLGAP-------------AK------
EY--VMVLC-----YR
>BMI1-like_Pahal.I01783.1
VWFSLV-SS-----P------NQK--GGP--Q-----L--PE--------
-LS--------K----------IYLR-----IKDGSLQISSVQR------
YIATKL--DI---------ADE---------N------------------
---------------------------E----------------------
---VEIT---------------FH--GE-------P--------------
------------------------I-------CPSS-T--MQG--LVE--
------------LW-----------L---------------R-RV-P---
E-----K---------PVQ----APLGAP-------------AT------
GF--VMALG-----YR
>BMI1-like_Pavir.J05104.1
IWFSLV-SS-----P------NQK--GGP--Q-----L--PE--------
-LS--------K----------IYLR-----IKDSSLQISSVQR------
YIAKKL--DI---------ADE---------D------------------
---------------------------E----------------------
---VEVT---------------FH--GE-------P--------------
------------------------I-------CPSS-T--VHG--LVE--
------------LW-----------L---------------R-RE-P---
E-----Q---------PVQ----ASLGAP-------------AT------
GF--VMALG-----YR
>Sde-like_Pavir.Fa00087.1
VWFSLV-AL-----S------NQK--EDP--Q-----L--PQ--------
-LS--------N----------NYLR-----VKDGSLQISSVQK------
YIMKKL--DL---------TSE---------N------------------
---------------------------E----------------------
---VEII---------------CH--GE-------P--------------
------------------------I-------SPSS-T--LLG--LVE--
------------LW-----------L---------------R-RE-T---
T-S---E---------PAR----TSLGAP-------------PN------
EF--VLALG-----YR
>BMI1-like_Sobic.001G095200.1
VWFSLI-SL-----P------NQK--EDP--Q-----L--PQ--------
-LS--------K----------TYMR-----IKDGGLQISSVQR------
YIMKKL--DL---------ANE---------N------------------
---------------------------E----------------------
---VEII---------------CH--GE-------P--------------
------------------------I-------CPSS-T--LHG--LME--
------------LW-----------H---------------R-RQ-P---
T-----E---------PVE----ALVGTP-------------AN------
EF--VMVLG-----YR
>BMI1-like_GRMZM2G018798_T01
VWFSLI-SL-----P------NQK--EDP--Q-----L--PQ--------
-LP--------K----------TYMR-----IKDGSLQISSIQR------
YIMKKL--DL---------ANE---------N------------------
---------------------------E----------------------
---VEII---------------CH--GE-------P--------------
------------------------I-------CPSS-T--LRG--LME--
------------LW-----------H---------------R-RQ-P---
T-----E---------PVE----ASVGAP-------------AE------
EF--VMVLG-----YR
>BMI_like_Kaladp0082s0010.2
IWFSLI-SS-----T------EEN--GSP--P-----L--PQ--------
-IP--------L----------CYLN-----TKNGNAPVQLVKK------
YLVRKL--NL---------SSE---------A------------------
---------------------------E----------------------
---VEIT---------------LI--GE-------V--------------
------------------------L-------GDHC-C--LKD--LLQ--
------------LW-----------L---------------R-TR-P---
Q-G---K---------RIG----QDS----------------AK------
DA--VMPLV-----YS
>BMI1-like_Kalax.1058s0003.1
IWFSLI-SS-----T------EEN--GSP--P-----L--PQ--------
-IP--------L----------CYLN-----TKNGNAPVQLVKK------
YLVRKL--NL---------SSE---------A------------------
---------------------------E----------------------
---VEIT---------------LI--GE-------V--------------
------------------------L-------GDHC-C--LKD--LLQ--
------------LW-----------L---------------R-TR-P---
Q-G---K---------RIG----QDS----------------AK------
DA--VMPLV-----YS
>BMI1-like_Kalax.0840s0008.1
IWFSLI-SS-----T------EEN--GSP--P-----L--PQ--------
-IP--------L----------CYLN-----TKNGNAPVQLVKK------
YLVRKL--NL---------SSE---------A------------------
---------------------------E----------------------
---VEIT---------------LI--GE-------V--------------
------------------------L-------GDHC-C--LKD--LLQ--
------------LW-----------L---------------R-TR-P---
Q-G---K---------RIG----QDS----------------AK------
DA--VMPLV-----YS
>BMI1-like_Seita.9G054100.1
LWLYLV-AA-----F------DQK--GQP--P-----L--PQ--------
-VP--------S----------KFLR-----IKDVDLPASFIQK------
YLVQKL--NL---------SSE---------A------------------
---------------------------E----------------------
---VEIL---------------CG--GK-------P--------------
------------------------V-------SPGM-T--LHD--LAD--
------------CW-----------L---------------N--K-G---
Q-K---G---------RVR----SYVGTP-------------AA------
GF--IAKVF-----YG
>BMI1-like_Sevir.9G053600.1
LWLYLV-AA-----F------DQK--GQP--P-----L--PQ--------
-VP--------S----------KFLR-----IKDVDLPASFIQK------
YLVQKL--NL---------SSE---------A------------------
---------------------------E----------------------
---VEIL---------------CG--GK-------P--------------
------------------------V-------SPGM-T--LHD--LAD--
------------CW-----------L---------------N--K-G---
Q-K---G---------RVR----SYVGTP-------------AA------
GF--IAKVF-----YG
>BMI1-like_Pavir.J27859.1
LWFNLV-AA-----F------DQK--GQP--P-----L--PQ--------
-VV--------S----------KFLR-----IKDVDLPASFIQK------
YLMQKL--NL---------SSE---------A------------------
---------------------------E----------------------
---VDIL---------------CG--GK-------P--------------
------------------------V-------SPGM-T--LHD--LAG--
------------CW-----------L---------------N--K-G---
Q-K---G---------RVR----SYVGTP-------------AD------
GF--IAKVF-----YG
>BMI1-like_Pavir.J02498.1
LWFNLV-AA-----F------DQK--GQP--P-----L--PQ--------
-VA--------S----------KFLR-----IKDVDLPASFIQK------
YLMQKL--NL---------SSE---------A------------------
---------------------------E----------------------
---VDIL---------------CG--GK-------P--------------
------------------------V-------SPGM-T--LHD--LAG--
------------CW-----------L---------------N--K-G---
Q-K---G---------RVR----SSVGTP-------------AD------
GF--IAKVF-----YG
>BMI1-like_Pavir.J03329.1
LWFYLV-AA-----F------DQK--GQP--P-----L--PQ--------
-VA--------S----------KFLR-----IKDVDLPASFLQK------
YLVQKL--NL---------SNE---------A------------------
---------------------------E----------------------
---VDIL---------------CG--AK-------P--------------
------------------------V-------SPGM-T--LHD--LAD--
------------CW-----------L---------------N--K-G---
Q-K---G---------RVR----SSVGTP-------------AD------
GF--IAKVF-----YG
>BMI1-like_Pahal.I01405.1
LWFYLV-AA-----F------DQK--GQP--P-----L--PQ--------
-VA--------S----------KFLR-----IKDVDLPASFLQK------
YLVQKL--NL---------SSE---------S------------------
---------------------------E----------------------
---VDIL---------------CG--GK-------P--------------
------------------------V-------SPGM-T--LHD--LAD--
------------CW-----------L---------------N--K-G---
Q-K---G---------RVR----SSLGTP-------------AA------
GF--IAKVF-----YG
>BMI1-like_GRMZM2G457544_T01
LWFYLL-AA-----F------DQK--GHP--P-----L--PQ--------
-IP--------S----------KFLR-----IKDVNLPASFIQK------
YLAQKL--NL---------SSE---------T------------------
---------------------------E----------------------
---VEIF---------------CG--GR-------P--------------
------------------------V-------SPGI-T--LHD--LAD--
------------HW-----------I---------------G--K-R---
S-K---G---------RVR----SSVGTP-------------AA------
EF--VLKVF-----YA
>BMI1-like_Sobic.001G055900.1
LWFYLL-AA-----F------DQK--GQP--P-----L--PQ--------
-IP--------S----------KFLR-----IKDVNLPASFIQK------
YLVQKL--NL---------SSE---------A------------------
---------------------------E----------------------
---VEIL---------------CG--GK-------P--------------
------------------------V-------SPGI-T--LHD--LAD--
------------YW-----------I---------------D--K-R---
P-K---G---------RVR----SSVGTP-------------AA------
EF--VLKVF-----YA
>BMI1-like_LOC_Os03g58390.1
LWFYLL-AA-----F------DQR--GVP--T-----L--PQ--------
-LP--------A----------KYLR-----IKDVDLPASIIQK------
YLAQKL--NL---------SSE---------T------------------
---------------------------E----------------------
---VEVL---------------CG--GK-------V--------------
------------------------V-------NQGM-T--LHD--LAD--
------------CW-----------L---------------E--K-G---
P-K---S---------RMR----SSVGSP-------------AT------
GF--MVTLF-----YR
>BMI1-like_Brachypodium-distachyon-Bradi1g05390.2
LWFHLV-AA-----F------DQK--GQP--------L--PQ--------
-LP--------T----------KFLR-----IKDVELPASYIHK------
YLAHKL--NL---------SSE---------A------------------
---------------------------E----------------------
---VEMV---------------CG--GK-------K--------------
------------------------V-------DPGM-T--LHD--LAD--
------------CW-----------L---------------D--K-G---
P-K---G---------RVR----SSLDSP-------------AT------
GF--VTTLF-----YS
>BMI1-like_Brachypodium-stacei-Brast02G341800.1
LWFHLV-AA-----F------NQK--GQP--------L--PQ--------
-LP--------T----------KFLR-----IKDVDLPASYIQK------
YLAQKL--NL---------SSE---------A------------------
---------------------------E----------------------
---VEMV---------------CG--GK-------K--------------
------------------------V-------DPGM-T--LHD--LAD--
------------CW-----------L---------------D--K-G---
P-K---G---------RVR----SSVDSP-------------AT------
GF--VTTLF-----YG
>BMI1-like_Aquca_017_00616.1
IWFSLV-AS-----P------NQE--EYG--S-----L--PQ--------
-IN--------P----------RYLR-----IKDNGMTILSIQK------
YLMMKL--NL---------ISE---------K------------------
---------------------------E----------------------
---VEVW---------------FM--GE-------L--------------
------------------------I-------PPTQ-Q--FKV--LLD--
------------RW-----------F---------------Q-IT-A---
P-A---E---------RIQ----AITGTS-------------GE------
QF--VMVLH-----YA
>BMI1-like_Kalax.0102s0084.1
IWFQLL-AS-----E------SQG--TDV--L-----L--PQ--------
-IP--------A----------SYLR-----IKNGSMTVSSVRK------
YLMKKL--NI---------GNE---------D------------------
---------------------------E----------------------
---IEIT---------------CM--GQ-------P--------------
------------------------L-------SPTM-L--LTD--VVA--
------------TW-----------L---------------Q-AT-A---
A-P---E---------KIT----VTVGSS-------------AK------
GL--LMVLT-----YS
>BMI_like_Kaladp0061s0106.1
IWFQLL-AS-----E------SQG--PDV--L-----L--PQ--------
-IP--------A----------SYLR-----IKNGSMTVSSVRK------
YLMKKL--NI---------GNE---------D------------------
---------------------------E----------------------
---IEIT---------------CM--GQ-------L--------------
------------------------L-------SPTM-L--LTD--VVA--
------------TW-----------L---------------Q-AT-A---
A-P---E---------KIT----VTVGSS-------------AK------
DL--LMVLT-----YS
>BMI1-like_Kalax.0024s0152.1
IWFQLL-AS-----E------SQG--PDV--L-----L--PQ--------
-IP--------A----------SYLR-----IKNGSMTVSSVRK------
YLMKKL--NI---------GNE---------D------------------
---------------------------E----------------------
---IEIT---------------CM--GQ-------P--------------
------------------------L-------SPTM-L--LTD--VVA--
------------TW-----------L---------------Q-AT-A---
A-P---E---------KIT----VTVGSS-------------AK------
DL--LMVLT-----YS
>BMI1-like_Kalax.0383s0031.1
IWFQLL-AS-----D------NQG--TDE--P-----L--PQ--------
-IS--------T----------SYLR-----IKNGSMTVSCVRK------
YLMKKL--NI---------DNE---------D------------------
---------------------------E----------------------
---IEIS---------------CM--GQ-------S--------------
------------------------L-------SRTM-L--LTD--VIS--
------------TW-----------L---------------Q-AI-G---
A-P---E---------KIT----IKVGSS-------------AK------
DV--LMVLT-----YS
>BMI1-like_Kalax.0691s0001.1
IWFQLL-AS-----D------NQG--TDE--P-----L--LQ--------
-IP--------T----------SYLR-----IKNGSMTVSCVRK------
YLMKKL--NI---------DNE---------D------------------
---------------------------E----------------------
---IEIT---------------CI--GQ-------S--------------
------------------------L-------SPTM-L--LTD--VIS--
------------TW-----------L---------------Q-AI-G---
A-L---E---------KIT----ITVGSS-------------AK------
DV--LMVLT-----YS
>BMI_like_Kaladp0004s0006.1
IWFQLL-TS-----D------NQG--TDE--P-----L--PQ--------
-IP--------T----------SYLR-----IKNGSMTVSCVRK------
YLMKKL--NI---------DNE---------D------------------
---------------------------E----------------------
---IEIT---------------CM--GQ-------S--------------
------------------------L-------SPTM-L--LTD--VIS--
------------TW-----------L---------------Q-AI-G---
A-P---E---------KIT----ITVGSS-------------AK------
DV--LMVLT-----YS
>Sde-like_Migut.N02806.1
YWFCLV-AS-----D------NQR--SSA--P-----L--EQ--------
-IP--------S----------RYLR-----LQDGSTTVSSIKK------
YIVQKL--NL---------RSE---------N------------------
---------------------------E----------------------
---VEIT---------------LQ--GR-------R--------------
------------------------L-------LPSL-Q--ISR--LME--
------------LW-----------L---------------Q-TY-S---
T-S---E---------RTT----AIVGSS-------------AQ------
EF--VLPLT-----YA
>BMI1-like_Bostr.19424s0348.1
VWFSLV-PA-----RT-----QNK----D--L---L-L--PP--------
-IS--------A----------RYLR-----VKDRNMTVSYVKK------
YLMVKL--GL---------ESE---------D------------------
---------------------------Q----------------------
---VEIW---------------LR--DE-------P--------------
------------------------V-------SSSQ-T--LHN--LVD--
------------WW-----------V---------------Q-TT-P---
L-P---K---------RKS----AMVGSS-------------AA------
DF--VMVLY-----YS
>BMI1-like_Aly479814
VWFSLM-PS-----KT-----QNI----E--M---L-L--PP--------
-IN--------A----------RCIR-----VKDRNMTVSYLKK------
YLMVKL--GL---------ESE---------D------------------
---------------------------Q----------------------
---VEVW---------------LR--NE-------P--------------
------------------------L-------CSSL-T--LHS--LVD--
------------WW-----------V---------------Q-TT-P---
L-P---E---------RRS----AMVGSS-------------AA------
DF--LMNLH-----YS
>BMI1-like_AT3G23060.1
VWFSLK-PS-----KT-----QNI----E--M---L-L--PP--------
-IT--------A----------CCIR-----VKDSNMTVSYLKK------
YLMVKL--GL---------ESE---------D------------------
---------------------------Q----------------------
---VEIW---------------LR--DE-------P--------------
------------------------V-------CSSL-T--LHN--LVD--
------------WW-----------V---------------Q-TT-P---
L-P---E---------RQS----AMVGSS-------------AA------
EF--IMDLY-----YS
>BMI1-like_Thhalv10022423m
VWFSLV-AA-----GN-----QNT---DR--P-----L--PQ--------
-IS--------P----------LYLR-----VTNGNLPVSYVKK------
YLVKKL--NL---------ESE---------D------------------
---------------------------E----------------------
---VDIW---------------LR--QE-------P--------------
------------------------V-------CSTQ-R--LHN--LVD--
------------WW-----------I---------------Q-TT-P---
I-S---E---------RRS----AMVGSS-------------GA------
EF--VMVLY-----YS
>BMI1-like_Brara.A02682.1
VWLSLI-AA-----RN-----QNT--YNR--P---L-L--PQ--------
-IC--------S----------QYIR------TDGNLPVSYLKK------
YVAKKL--GL---------QSE---------N------------------
---------------------------E----------------------
---VEIW---------------LR--EE-------T--------------
------------------------V-------RSTQ-K--LHE--LVD--
------------WW-----------V---------------Q-TT-P---
V-A---E---------RKS----GMVGRS-------------AA------
GF--LMNLH-----YS
>BMI1-like_Brara.C03904.1
VWLSLI-AA-----AN-----QNT---ER--P---L-L--PQ--------
-IS--------N----------AYIR------TDGNLTVSYVKK------
YLAHKL--GL---------QSE---------D------------------
---------------------------Q----------------------
---VEIW---------------LR--QE-------P--------------
------------------------V-------CSTQ-K--LHN--LVD--
------------WW-----------V---------------Q-ST-P---
V-A---E---------RKS----AMVGSS-------------GA------
EF--VMVLH-----YS
>BMI1-like_Brachypodium-distachyon-Bradi4g02647.1
IWFSLI-AS-----F------EQK--GFP--Q-----L--AQ--------
-IP--------T----------HYLR-----INDGSIPASSIQR------
YIMQKL--SL---------QSE---------S------------------
---------------------------E----------------------
---VELT---------------CC--GQ-------S--------------
------------------------V-------NPAQ-P--VRN--LIE--
------------RW-----------L---------------R--F-G---
P-S---R---------PLQ----TVVGSS-------------GG------
EY--VMVIS-----YG
>BMI1-like_Brachypodium-stacei-Brast10G025700.1
VWFSLI-AS-----F------EQK--GAP--H-----L--PQ--------
-IP--------A----------HYLR-----IIDGSIPASTIQK------
YIMLKL--SL---------RSE---------S------------------
---------------------------E----------------------
---VELT---------------CC--GQ-------S--------------
------------------------V-------NPAQ-P--VRN--LIE--
------------RW-----------L---------------R--F-G---
P-A---R---------PLQ----TVVGSS-------------GG------
EY--VMVIS-----YG
>BMI1-like_LOC_Os12g40790.1
VWFSLI-AS-----F------DQK--GAP--P-----L--PQ--------
-IP--------T----------HYLR-----IKDDNMPASSIQK------
YIMQKL--SL---------PSE---------T------------------
---------------------------E----------------------
---VEIS---------------CC--GQ-------P--------------
------------------------V-------NPIQ-P--LRN--LIE--
------------RW-----------L---------------R--F-G---
P-A---R---------TLQ----TVVGSS-------------GG------
DY--VMVIS-----YG
>BMI1-like_Pavir.Ca02730.1
IWFSLI-AS-----F------DQK--GDP--P-----L--PQ--------
-IP--------T----------HYLR-----IKDGSIPASSIQK------
YIMQKL--SL---------LSE---------S------------------
---------------------------E----------------------
---VEIS---------------CC--GQ-------S--------------
------------------------V-------NPAQ-P--VRN--LVE--
------------RW-----------L---------------R--V-G---
P-A---R---------PLQ----TVIGSS-------------GG------
DY--VMVIS-----YG
>BMI1-like_Pavir.Cb00265.1
IWFSLI-AS-----F------DQK--GDP--P-----L--PQ--------
-IP--------A----------HYLR-----IKDGSIPASSIQK------
YIMQKL--SL---------LSE---------S------------------
---------------------------E----------------------
---VEIS---------------CC--GQ-------S--------------
------------------------V-------NPAQ-P--VRN--LVE--
------------RW-----------L---------------R--V-G---
P-A---R---------PLQ----TVIGSS-------------GG------
DY--VMVIS-----YG
>BMI1-like_Seita.3G378900.1
IWFSLI-AS-----F------DQK--GDP--P-----L--PQ--------
-IP--------A----------HYLR-----IKDGSIPASSIQK------
YIMQKL--SL---------PSE---------S------------------
---------------------------E----------------------
---VEIS---------------CC--GQ-------S--------------
------------------------V-------NPAQ-P--VRN--LVE--
------------RW-----------L---------------R--V-G---
P-V---R---------PLQ----TVIGSS-------------GG------
DY--VMVIS-----YG
>BMI1-like_Sevir.3G395600.1
IWFSLI-AS-----F------DQK--GDP--P-----L--PQ--------
-IP--------A----------HYLR-----IKDGSIPASSIQK------
YIMQKL--SL---------PSE---------S------------------
---------------------------E----------------------
---VEIS---------------CC--GQ-------S--------------
------------------------V-------NPAQ-P--VRN--LVE--
------------RW-----------L---------------R--V-G---
P-V---R---------PLQ----TVIGSS-------------GG------
DY--VMVIS-----YG
>BMI1-like_Pahal.C04659.1
IWFSLI-AS-----F------DQK--GDP--P-----L--PQ--------
-IP--------A----------HYLR-----IKDGSIPASSIQK------
YIMQKL--SL---------LSE---------S------------------
---------------------------E----------------------
---VEIS---------------CC--GQ-------S--------------
------------------------V-------NPAQ-P--VRN--LVE--
------------RW-----------L---------------R--V-G---
P-V---R---------PLQ----TVIGSS-------------GG------
DY--VMVIS-----YG
>BMI1-like_GRMZM2G116574_T01
IWFSLI-AS-----F------DQK--GVP--P-----L--PQ--------
-IP--------A----------HYLR-----IKDGSIPASSIQK------
YIVQKL--SL---------LSE---------S------------------
---------------------------E----------------------
---VEIS---------------CC--GQ-------T--------------
------------------------V-------NPGQ-P--VRN--LVE--
------------RW-----------L---------------R--V-G---
P-A---R---------PLH----TVIGSS-------------GG------
DY--VMVIS-----YG
>BMI1-like_Sobic.008G156200.2
IWFSLI-AS-----F------DQK--GDP--P-----L--PQ--------
-IP--------A----------HYLR-----IKDGSIPASSIQR------
YIMQKL--SL---------LSE---------S------------------
---------------------------E----------------------
---VEIR---------------CC--GQ-------T--------------
------------------------V-------NLGQ-P--VRN--LVE--
------------RW-----------L---------------R--V-G---
P-A---R---------PLH----TVIGSS-------------GG------
DY--VMVIS-----YG
>BMI1-like_GRMZM2G180195_T01
IWFSLI-AS-----F------DQK--GNP--P-----L--PQ--------
-IP--------A----------HYLR-----IKDGSIPASSIQK------
YIMQKL--SL---------VSE---------S------------------
---------------------------E----------------------
---VEIS---------------CC--GQ-------T--------------
------------------------V-----G-NLGQ-P--VRN--LVE--
------------RW-----------L---------------R--V-G---
P-A---R---------PLH----TVIGSS-------------GG------
DY--VMVIS-----YG
>BMI1-like_Sobic.001G161900.1
IWFSLI-AS-----F------NQQ--GDP--P-----L--PQ--------
-IP--------S----------HYLR-----IKDGNVPASSIQK------
YLMQKL--SL---------PSE---------S------------------
---------------------------E----------------------
---VEIK---------------CC--EQ-------P--------------
------------------------V-------NPSQ-P--LCN--LVE--
------------LW-----------L---------------K--G-R---
E-T---Q---------TTQ----TMTGSS-------------AK------
EF--VMVLT-----YG
>BMI1-like_GRMZM2G141379_T01
IWFSLI-AS-----F------DQQ--GDP--P-----L--PQ--------
-IP--------S----------HYLR-----IKDGNIPASSILK------
YLMQKL--SL---------PSE---------S------------------
---------------------------E----------------------
---VEIK---------------CC--EQ-------P--------------
------------------------V-------NPSQ-P--LRN--LVE--
------------LW-----------L---------------K--G-R---
A-T---Q---------TTQ----TMTGSS-------------AK------
EF--VMVLT-----YG
>BMI1-like_Seita.9G163300.1
IWFSLV-AS-----F------DQQ--GDP--P-----L--PQ--------
-IP--------S----------HYLR-----IKDGNVPASSIQK------
YLMQKL--SL---------PSE---------S------------------
---------------------------E----------------------
---VEIK---------------CC--EQ-------P--------------
------------------------V-------NPMQ-P--LRN--LVE--
------------LW-----------L---------------K--G-K---
A-T---Q---------ATQ----TMTGSS-------------AK------
EF--VMVLT-----YG
>BMI1-like_Sevir.9G161500.1
IWFSLV-AS-----F------DQQ--GDP--P-----L--PQ--------
-IP--------S----------HYLR-----IKDGNVPASSIQK------
YLMQKL--SL---------PSE---------S------------------
---------------------------E----------------------
---VEIK---------------CC--EQ-------P--------------
------------------------V-------NPMQ-P--LRN--LVE--
------------LW-----------L---------------K--G-K---
A-T---Q---------ATQ----TMTGSS-------------AK------
EF--VMVLT-----YG
>BMI1-like_Pahal.I02502.1
IWFSLI-AS-----F------DQQ--GDP--P-----L--PQ--------
-IP--------S----------HYLR-----IKDGNVPASSIQK------
YLVHKL--SL---------PSE---------S------------------
---------------------------E----------------------
---VEIK---------------CC--EQ-------T--------------
------------------------V-------NPMQ-P--LRN--LVE--
------------LW-----------L---------------K--G-K---
A-T---Q---------TTQ----TMTGSS-------------AK------
EF--VMVLT-----YG
>BMI1-like_Pavir.Ib03993.1
IWFSLI-AS-----F------DQQ--GDP--P-----L--PQ--------
-IP--------S----------HYLR-----IKDGNVPTSSIQN------
YLVQKL--SL---------PSE---------S------------------
---------------------------E----------------------
---VEIK---------------CC--EQ-------I--------------
------------------------V-------NPMQ-P--LRN--LVE--
------------LW-----------L---------------K--G-R---
A-T---Q---------TTQ----TMTGSS-------------AK------
EF--VMVLT-----YG
>BMI1-like_Pavir.J33122.1
IWFSLI-AS-----F------DQQ--GDP--P-----L--PQ--------
-IP--------S----------HYLR-----IKDGNVPTSSIQK------
YLVQKL--SL---------PSE---------S------------------
---------------------------E----------------------
---VEIK---------------CC--EQ-------I--------------
------------------------V-------NPAQ-P--LRN--LVE--
------------LW-----------L---------------K--G-R---
A-T---Q---------TTQ----TMTSSS-------------AK------
EF--VMVLT-----YG
>BMI1-like_LOC_Os03g43360.2
IWFSLV-AS-----F------EQE--GDP--P-----L--PQ--------
-IP--------S----------HYLR-----IKDGNIPASSIQK------
YLMQKL--GL---------PNE---------A------------------
---------------------------E----------------------
---VEIN---------------CC--GQ-------P--------------
------------------------V-------NPTQ-P--LCN--LVE--
------------VW-----------L---------------R--G-R---
S-T---Q---------TTQ----TMIGSP-------------AK------
EF--VMVLT-----YG
>BMI1-like_Brachypodium-distachyon-Bradi1g14270.1
IWFSLV-AS-----F------EQK--GDP--P-----L--PQ--------
-IP--------S----------HYLR-----IKDANVPASSIQK------
YLMQKL--SL---------PSE---------S------------------
---------------------------E----------------------
---VEIN---------------CC--GQ-------L--------------
------------------------V-------NPTQ-P--LRN--LVE--
------------LW-----------V---------------R--G-R---
S-T---Q---------TTQ----AMIGSS-------------AE------
EF--VMVLT-----YG
>BMI1-like_Brachypodium-stacei-Brast02G238300.1
IWFSLV-AS-----F------EQK--GDP--P-----L--PQ--------
-IP--------S----------QYLR-----IKDANVPASSIQK------
YLMQKL--SL---------PSE---------S------------------
---------------------------E----------------------
---VEIN---------------CC--GH-------L--------------
------------------------V-------NPAQ-P--LRS--LVE--
------------LW-----------V---------------R--G-R---
S-T---Q---------ATQ----AMIGSS-------------AE------
EY--VMVLT-----YG
>Sde-like_Musa-acuminata-GSMUA_Achr8T18370_001
IWFSLV-AA-----V------EQT--GEP--P-----L--PQ--------
-IS--------A----------SYLR-----VKDGSMPVSFVQK------
YLMRKL--NL---------EKE---------A------------------
---------------------------E----------------------
---VEIM---------------CL--RQ-------P--------------
------------------------V-------SPTM-S--MQN--LVE--
------------QW-----------L---------------R--G-G---
S-S---Q---------KLP----AAIGTS-------------AK------
EL--VMVLN-----YG
>BMI1-like_Musa-acuminata-GSMUA_Achr9T10710_001
IWFQLL-AS-----F------DQE--GDP--P-----L--PQ--------
-IP--------N----------SYLR-----IKDGNVPVSFIQK------
YLVRKL--NL---------DNE---------A------------------
---------------------------E----------------------
---VAVT---------------CR--GE-------P--------------
------------------------V-------SPAT-S--LHN--LVE--
------------QW-----------L---------------R--G-G---
S-S---Q---------KLQ----ASIGTS-------------AK------
EF--VMVLA-----YG
>BMI1-like_Musa-acuminata-GSMUA_Achr5T03230_001
LWFSLV-AT-----F------DQT--GDS--S-----L--PQ--------
-IS--------T----------SYLR-----IKDGNVPVSYIQK------
YLVTKL--NL---------VSE---------A------------------
---------------------------E----------------------
---VEIT---------------CH--GE-------P--------------
------------------------V-------KPTL-S--LHN--LVE--
------------QW-----------V---------------R--R-G---
S-S---Q---------KLQ----AVIGTS-------------AK------
EF--VVVLG-----YR
>BMI1-like_Aquca_049_00063.1
IWFHLV-AS-----E------DQE--GNR--S-----L--PQ--------
-IP--------S----------SYVR-----LGNGDIPVSVIQK------
FVMGKL--NL---------SSE---------A------------------
---------------------------E----------------------
---VEIT---------------CR--GQ-------P--------------
------------------------V-------DPTV-Q--LPT--VVD--
------------AW-----------L---------------Q-SA-S---
R-S---E---------RIQ----TSVGAS-------------GK------
DF--VMVLG-----YR
>Sde_like_Kaladp0007s0101.1
IWFSLV-AS-----V------EQE--GCS--P-----L--PQ--------
-IS--------A----------NYLR-----VKDGNLPVVFIQK------
YLTKKL--DL---------ANE---------S------------------
---------------------------E----------------------
---VQVM---------------CH--GQ-------T--------------
------------------------M-------HPSL-R--LHD--LVD--
------------LW-----------V---------------KATS-R---
T-K---K---------VST----TMVGAS-------------AK------
DF--VMILS-----YA
>BMI1-like_Kalax.0694s0005.1
IWFSLV-AS-----V------EQE--GCS--P-----L--PQ--------
-IS--------A----------NYLR-----VKDGNLPVVFIQK------
YLTKKL--DL---------ANE---------S------------------
---------------------------E----------------------
---VQVM---------------CH--GQ-------T--------------
------------------------M-------HPSL-R--LHD--LVD--
------------LW-----------V---------------KATS-R---
T-K---K---------VST----TMVGAS-------------AK------
DF--VMILS-----YA
>BMI1-like_Kalax.0032s0168.1
IWFSLV-AS-----V------EQE--GCS--P-----L--PQ--------
-IS--------A----------NYLR-----VKDGNLPVVFIQK------
YLTKKL--DL---------ANE---------S------------------
---------------------------E----------------------
---VQVM---------------CH--GQ-------T--------------
------------------------M-------HPSL-R--LHD--LVD--
------------LW-----------V---------------KATS-R---
T-K---K---------VST----TMVGAS-------------AK------
DF--VMILS-----YA
>BMI1-like_Phvul.007G109200.1
IWFCLV-AA-----E------ENK--GSA--P-----L--PQ--------
-LS--------S----------CYLR-----VKDSSVTVSYIKK------
YLVKKL--GL---------ASE---------T------------------
---------------------------E----------------------
---VDIT---------------LQ--GR-------P--------------
------------------------V-------LSSL-Q--LKT--LVD--
------------MW-----------L---------------Q-TV-P---
K-N---D----------IL----TSFGSS-------------AK------
DF--IMVLS-----YG
>BMI1-like_Glyma.10G180300.1
IWFCLV-AA-----E------EKK--ASA--R-----L--PQ--------
-LS--------S----------SYLR-----VKDGSVTVSYIKK------
YLVKKL--GL---------GSE---------A------------------
---------------------------E----------------------
---VEIT---------------LQ--GR-------A--------------
------------------------L-------LSSL-Q--LRN--LVD--
------------MW-----------L---------------Q-TV-P---
K-N---G----------IQ----ASVGSS-------------AK------
DF--IMVLS-----YG
>BMI1-like_Glyma.20G210200.1
IWFCLV-AA-----E------EKK--ASA--R-----L--PQ--------
-LY--------S----------SYLR-----VKDGSVTVSYIKK------
YLVKKL--GL---------ASE---------D------------------
---------------------------E----------------------
---VEIT---------------LQ--GR-------A--------------
------------------------L-------LSSL-Q--LRN--LVD--
------------MW-----------L---------------H-TV-P---
K-N---K----------IQ----TFVGSS-------------AK------
DF--IMALS-----YG
>BMI1-like_Capap-evm.model.supercontig_58.40
IWFSLV-AS-----E------NQK--SVS--S-----L--PQ--------
-IP--------S----------PYLR-----VKDGNLPVSYIKK------
YLVKKL--GL---------VSE---------D------------------
---------------------------E----------------------
---VEIF---------------LK--GH-------P--------------
------------------------M-------ISSV-Q--LHQ--LVK--
------------WW-----------I---------------E-T--S---
T-T---S---------TIQ----TSVGSS-------------AK------
DF--VMVLS-----YS
>BMI1-like_Capap-evm.model.supercontig_58.41
IWFSLV-AS-----E------HQK--SVS--P-----L--PQ--------
-IP--------S----------PYLR-----VKDSNLHVSYIKK------
YLVKKL--GL---------VSE---------D------------------
---------------------------E----------------------
---VEIF---------------LR--GE-------P--------------
------------------------V-------NSSV-Q--LHQ--LLK--
------------WW-----------I---------------E-R--S---
T-T---S---------FIQ----TSIGSS-------------AK------
DF--VMVLS-----YG
>BMI1-like_Cucsa.254880.1
IWFQLV-AS-----D------HQE--GNE--P-----L--PQ--------
-IS--------S----------NYLR-----VSDGSIPVSFIQK------
YLAKKL--GL---------ASE---------I------------------
---------------------------E----------------------
---VEIS---------------FK--GQ-------P--------------
------------------------V-------SSTL-H--LHD--IVE--
------------LW-----------R---------------H-TT-T---
K-V---E---------LIQ----ISVGSS-------------AK------
DF--VMVLS-----YG
>Sde-like_Medtr1g093150.1
IWFSLV-AS-----K------EQD---VG--A-----L--PQ--------
-IS--------S----------PYIM-----VRNGSLPVSHIKK------
HLVQKL--DL---------ASE---------A------------------
---------------------------E----------------------
---VEIL---------------LR--GK-------P--------------
------------------------V-------LCSM-Q--LQN--LVE--
------------MW-----------L---------------E-TM-P---
K-N---E---------RIQ----TSVGSS-------------AK------
DF--VMVLS-----YG
>BMI1-like_BMI1-like_Ricom29844.m003171
IWFSLI-AS-----N------DQK--VDA--P-----L--PQ--------
-IT--------S----------CYLR-----VKDGSLPVSFIKK------
YLVQKL--GL---------NSE---------A------------------
---------------------------E----------------------
---VEIG---------------LQ--GK-------P--------------
------------------------V-------VSTL-P--LQN--IVD--
------------WW-----------L---------------K-MA-P---
T-S---E---------RIQ----TTVGSS-------------AK------
DF--VMVLS-----YG
>BMI1-like_orange1.1g017653m
IWFSLV-AS-----D------EQE--GDE--P-----L--PQ--------
-IS--------S----------CYLR-----VKDGRLPVSFIKR------
YIVKKL--NL---------ISE---------A------------------
---------------------------E----------------------
---VEIS---------------LR--GQ-------P--------------
------------------------V-------LSTL-E--LHN--LIN--
------------WW-----------V---------------Q-TS-S---
A-S---E---------RIQ----TVVGSS-------------AK------
DF--VMVLS-----YG
>BMI1-like_Ciclev10005027m
IWFSLV-AS-----D------EQE--GDE--P-----L--PQ--------
-IS--------S----------CYLR-----VKDGRLPVSFIKR------
YIVKKL--NL---------ISE---------A------------------
---------------------------E----------------------
---VEIS---------------LR--GQ-------P--------------
------------------------V-------LSTL-E--LHN--LIN--
------------WW-----------V---------------Q-TS-S---
A-S---E---------RIQ----TVVGSS-------------AK------
DF--VMVLS-----YG
>BMI1-like_Thecc1EG020781t1
IWFSLV-AS-----K------SQE--GDA--P-----L--PQ--------
-IS--------S----------CYLR-----VKDGNLPVSSIKK------
YLVRKL--GL---------SSE---------T------------------
---------------------------E----------------------
---VEIS---------------LR--GR-------P--------------
------------------------V-------LSTL-Q--LHN--LVD--
------------WW-----------V---------------Q-TT-P---
A-S---E---------RIQ----TFVGSS-------------AK------
DF--VMVLS-----YS
>BMI1-like_Manes.03G169500.1
IWFSLV-AS-----D------DQE--GDA--P-----L--PQ--------
-IS--------S----------CYLR-----VKDGSLPVSSIKK------
YLVQKL--GL---------ASE---------A------------------
---------------------------E----------------------
---VEIS---------------LH--GQ-------P--------------
------------------------V-------LSTL-Q--LHH--LVE--
------------WW-----------L---------------H-MA-P---
S-S---E---------RIE----TTVGSS-------------AK------
EF--VMVLS-----YG
>BMI1-like_Potri.008G161500.2
IWLSLV-AS-----D------EQE--GVA--P-----L--PQ--------
-IS--------S----------CYLR-----VKDGSLPVSHIKK------
YLVQKL--GL---------VSE---------A------------------
---------------------------E----------------------
---VDIL---------------LL--GQ-------P--------------
------------------------V-------ASTL-Q--LHN--LVD--
------------WW-----------S---------------Q-TA-S---
S-S---E---------RIQ----TTVGSS-------------AK------
DF--VMVLS-----YG
>Sde-like_SapurV1A.0580s0090.1
IWFSLV-AS-----D------EQE--GVA--P-----L--PQ--------
-IS--------S----------CYLR-----VKDGSLPVSHIKK------
YLVQKL--DL---------VSE---------A------------------
---------------------------E----------------------
---VEIL---------------LL--GQ-------P--------------
------------------------V-------DSTL-K--LHN--LVD--
------------RW-----------L---------------Q-KA-S---
A-S---E---------RIQ----TTVGST-------------AK------
DF--VMVLS-----YG
>BMI1-like_Potri.010G077800.1
IWFSLV-AS-----DH-----EQG--GSA--P-----L--PQ--------
-IS--------S----------CYLR-----VKDGSLPVSYIKK------
YLAQKL--GL---------VRE---------A------------------
---------------------------E----------------------
---VEIS---------------MR--GQ-------P--------------
------------------------V-------VSTL-Q--LHN--LVD--
------------WW-----------L---------------Q-TA-S---
A-S---E---------RIR----TTVGSS-------------AK------
DF--VMVLS-----YG
>BMI1-like_SapurV1A.0227s0280.1
VWFSLV-AS-----DH-----EQD--GSA--P-----L--PQ--------
-IS--------S----------CYLR-----VKDGTLPVSYIKK------
YLSQRL--GL---------VSE---------A------------------
---------------------------E----------------------
---VVIS---------------VR--GQ-------S--------------
------------------------V-------VSTW-Q--LHN--LVD--
------------WW-----------L---------------Q-TA-S---
E-S---E---------RIR----TTVGSS-------------AK------
DF--VMVLS-----YS
>Sde-like_MDP0000239768
IWFSLF-AS-----E------HQE--GFP--P-----L--PQ--------
-LP--------S----------CYLR-----VKDGSFPASFLKK------
YLVKKL--NL---------XSE---------D------------------
---------------------------E----------------------
---VEVT---------------LH--GK-------P--------------
------------------------I-------LPTL-E--LHN--LVD--
------------LW-----------L---------------Q-TTAS---
A-S---Q---------RIQ----ATHSARFNPDTEFFINYFLKR------
KI--IMSLP-----YV
>BMI1-like_Prupe.1G028000.1
IWFSLI-AS-----N------HQD--GYA--P-----L--PQ--------
-IP--------S----------CYLR-----VKDGNLPVSFIKK------
YLVKKL--EL---------TSE---------D------------------
---------------------------E----------------------
---VEIS---------------LL--GK-------P--------------
------------------------V-------IPTL-Q--LQN--LVD--
------------LW-----------L---------------R-TT-P---
A-S---Q---------IIQ----TSPGSS-------------AK------
EY--VMALM-----YG
>BMI1-like_MDP0000168974
IWFSLF-AS-----N------HQE--GFP--P-----L--PQ--------
-LP--------S----------FYLR-----VKDGSIPASFIKK------
YLVKKL--NL---------TSE---------D------------------
---------------------------E----------------------
---VEVT---------------LX--GN-------P--------------
------------------------I-------VPTL-Q--LHN--LVD--
------------LW-----------L---------------Q-TT-P---
A-S---Q---------SIQ----ISIGSS-------------AK------
EY--VMPLI-----HN
>BMI1-like_Spirodela-polyrhiza-Spipo2G0058300
IWFSLI-SA-----P------DRE--GNA--Q-----L--PQ--------
-LS--------S----------SYLR-----IKDGTLPVLLIQK------
YLAKKL--DL---------ASE---------T------------------
---------------------------E----------------------
---VEIT---------------CR--GQ-------A--------------
------------------------V-------VPSL-A--LHK--LVD--
------------LW-----------L---------------Q--T-G---
S-S---Q---------RAV----ASAGSS-------------AE------
NF--VMVLA-----YA
>BMI1-like_Amborella-evm_27.model.AmTr_v1.0_scaffold00002.502
IWFSLV-AS-----E------NQE--GDS--P-----L--PQ--------
-IS--------T----------SYLR-----IKDGNIPASFIKK------
YLVKKL--DL---------KNE---------S------------------
---------------------------E----------------------
---VELT---------------CR--GQ-------P--------------
------------------------V-------VPSL-A--LHS--LVD--
------------LW-----------L---------------R-SG-G---
G-Q---L---------RAP----PSPGAS-------------AK------
DF--MMVLV-----YS
>BMI1-like_Lus10042532
VWLSLV-AN-----D------DKN--GDA--S-----L--PQ--------
-IP--------G----------CYLR-----IKDSKTMVSSIQK------
YIVKKL--EL---------SNE---------T------------------
---------------------------E----------------------
---VEIK---------------CR--GE-------P--------------
------------------------V-------VPTL-Q--LQN--LVD--
------------LW-----------L---------------R-NA-T---
T-K---Q---------VAA----PLVGSS-------------AK------
EF--VMVLS-----YC
>BMI1-like_Lus10021993
VWLSLV-AN-----D------DKN--GDT--S-----L--PQ--------
-IP--------A----------CYLR-----IKDSKTMVSSIQK------
YIAKKF--EL---------SNE---------A------------------
---------------------------E----------------------
---VEIK---------------CR--GE-------P--------------
------------------------V-------VPTL-Q--LQN--LVD--
------------LW-----------F---------------R-DV-T---
T-K---Q---------LAA----PLVGSS-------------AK------
DF--VMVLS-----YC
>BMI1-like_VivinGSVIVT01018105001
VWFSLV-AS-----D------NQE--GDA--P-----L--PQ--------
-IP--------S----------SYLR-----MRDGHLPVSFLQK------
YLVQKL--HL---------NSE---------S------------------
---------------------------E----------------------
---VEIT---------------LR--GQ-------P--------------
------------------------V-------VPTL-Q--LQS--LVD--
------------LW----------FQ---------------AAAP-T---
T-S---E---------ATQ----PPIGSS-------------AK------
EF--VMVLS-----YG
>BMI1-like_Lus10014749
VWFSLV-AS-----D------EQE--GDA--S-----L--PQ--------
-IS--------A----------NYLQ-----IKDGTVPVSFIHK------
YLKRKL--DL---------LSE---------E------------------
---------------------------E----------------------
---IEIK---------------CM--GE-------P--------------
------------------------V-------IPTS-Q--LHS--LVD--
------------RW-----------I---------------QKQS-S---
A-S---E---------RMK----ARVGSS-------------AE------
EF--VMVLA-----YA
>BMI1-like_Lus10033860
VWFSLV-AS-----D------EQE--GDA--S-----L--PQ--------
-IS--------A----------NYLQ-----IKDGTVPVSFIHK------
YLKRKL--DL---------LSE---------E------------------
---------------------------E----------------------
---IEIK---------------CM--GE-------P--------------
------------------------V-------IPTS-Q--LHS--LVD--
------------RW-----------I---------------QKQS-S---
A-S---E---------RMK----ARVGSS-------------AE------
DF--VMVLA-----YA
>BMI1-like_VivinGSVIVT01036276001
IWFSLV-AS-----E------NQG--GNG--P-----L--SK--------
-IP--------A----------YYLR-----VKDGNLPVSFIQK------
YLVKKL--DL---------TNE---------A------------------
---------------------------E----------------------
---VEIR---------------CQ--GE-------A--------------
------------------------V-------VPTL-Q--LQK--LVE--
------------LW-----------L---------------R-TA-S---
T-S---K---------RVA----TSVGTS-------------AK------
EF--VMVLT-----YT
>BMI1-like_Cagra.0567s0022.1
VWFSLV-AS-----T------NQ----ET--S-----L--PQ--------
-IP--------A----------NYLR-----IRDGTTPVSSVQK------
YLMKKL--DL---------KSE---------N------------------
---------------------------E----------------------
---VEIT---------------CM--GE-------P--------------
------------------------V-------LPTL-Q--LHS--LVE--
------------LW-----------L---------------E-TT-P---
K-E---Q---------RVT----ASVGSS-------------AK------
EF--VMVLV-----YS
>BMI1-like_Carubv10023287m
VWFSLV-AS-----T------NQ----ET--S-----L--PQ--------
-IP--------A----------NYLR-----IRDGTIPVSSVQK------
YLMKKL--DL---------KSE---------N------------------
---------------------------E----------------------
---VEIT---------------CM--GE-------P--------------
------------------------V-------LPTL-Q--LHS--LVE--
------------LW-----------L---------------E-TT-P---
K-E---Q---------RVT----ASVGSS-------------AK------
EF--VMVLV-----YS
>BMI1-like_Brara.E01276.2
VWFSLV-AS-----N------NQE--GET--S-----L--PQ--------
-IP--------A----------NYLR-----IRDGNIPVSFIQK------
YLMRKL--DL---------KSE---------T------------------
---------------------------E----------------------
---VEIR---------------CM--GE-------A--------------
------------------------V-------IPTL-E--LHS--LVE--
------------LW-----------L---------------E-TT-S---
K-H---E---------RVA----ATIGSS-------------AK------
EF--VMVLA-----YA
>BMI1-like_AT2G30580.1
VWFSLV-AS-----S------NQE--GEA--S-----L--PQ--------
-IP--------A----------NYLR-----IRDGNIPVSFIQK------
YLMRKL--DL---------KSE---------D------------------
---------------------------E----------------------
---VEIT---------------CM--GE-------P--------------
------------------------V-------IPTL-Q--LHS--LVD--
------------LW-----------L---------------E-TT-S---
K-H---Q---------RVA----ASIGSS-------------AK------
EF--VMVLV-----YS
>BMI1-like_Aly933560
VWFSLV-AS-----N------NQE--GEA--S-----L--PQ--------
-IP--------A----------NYLR-----IKDGNIPVSFIQK------
YLMRKL--DL---------KSE---------A------------------
---------------------------E----------------------
---VEIK---------------CM--GE-------P--------------
------------------------V-------IPTL-Q--LHS--LVE--
------------LW-----------L---------------E-TT-S---
K-H---Q---------RVA----ASIGSS-------------AK------
EF--VMVLV-----YS
>BMI1-like_Bostr.24513s0177.2
VWFSLV-AS-----N------NQE--GET--S-----L--PQ--------
-IP--------A----------NYLR-----IKDGNIPVSFIQK------
YLMRKL--DL---------KSE---------T------------------
---------------------------E----------------------
---VEIT---------------CM--GE-------P--------------
------------------------V-------IPTL-Q--LHS--LVE--
------------LW-----------L---------------E-TT-S---
K-H---Q---------RVA----ASIGSS-------------AK------
EF--VMVLV-----YA
>BMI1-like_Bostr.24513s0177.1
VWFSLV-AS-----N------NQE--GET--S-----L--PQ--------
-IP--------A----------NYLR-----IKDGNIPVSFIQK------
YLMRKL--DL---------KSE---------T------------------
---------------------------E----------------------
---VEIT---------------CM--GE-------P--------------
------------------------V-------IPTL-Q--LHS--LVE--
------------LW-----------L---------------E-TT-S---
K-H---Q---------RVA----ASIGSS-------------AK------
EF--VMVLV-----YA
>BMI1-like_Thhalv10016711m
VWFSLV-AS-----N------NQE--GET--S-----L--PQ--------
-IP--------A----------NYLR-----IRDGNIPVSFIQK------
YLMRKL--DL---------KSE---------T------------------
---------------------------E----------------------
---VEIR---------------CM--GE-------P--------------
------------------------V-------IPTL-Q--LHS--LVE--
------------LW-----------L---------------Q-TT-S---
K-H---Q---------RVA----ASIGSS-------------AK------
EF--VMVLV-----YA
>BMI1-like_Brara.D01830.1
VWFSLV-AS-----N------NQE--GET--S-----L--PQ--------
-IP--------A----------NYLR-----IRDGNIPVSFIQK------
YLMRKL--DL---------KSE---------T------------------
---------------------------E----------------------
---VEIR---------------CM--GE-------P--------------
------------------------V-------IPTL-Q--LHS--LVE--
------------LW-----------L---------------QTTT-S---
K-H---E---------RVT----ASIGSS-------------AK------
EF--VMVLV-----YA
>BMI1-like_Cagra.1671s0301.1
VWFSLV-TS-----N------DKE--GET--S-----L--PQ--------
-IP--------S----------SFLR-----IKDGNIPVSFIQK------
YLMGKL--DI---------ESE---------T------------------
---------------------------E----------------------
---IEIT---------------CM--GE-------V--------------
------------------------M-------IPTL-K--LHD--VVD--
------------LW-----------L---------------Q-KS-S---
K-H---Q---------RFA----ASIGSS-------------GK------
DF--MMVLA-----YA
>BMI1-like_Carubv10009276m
VWFSLV-TS-----N------DKE--GET--S-----L--PQ--------
-IP--------S----------SFLR-----IKDGNIPVSFIQK------
YLMGKL--DI---------ESE---------T------------------
---------------------------E----------------------
---IEIT---------------CM--GE-------V--------------
------------------------M-------IPTL-K--LHD--VVD--
------------LW-----------L---------------Q-KS-S---
K-H---Q---------RFA----ASIGSS-------------GK------
DF--MMVLA-----YA
>BMI1-like_AT1G06770.1
VWFSLV-AS-----N------DQE--GGT--S-----L--PQ--------
-IP--------A----------NFLR-----IRDGNTTVSFIQK------
YLMRKL--DL---------ESE---------N------------------
---------------------------E----------------------
---IEIK---------------CM--GE-------A--------------
------------------------V-------IPTL-T--LYN--LVD--
------------LW-----------L---------------Q-KS-S---
N-H---Q---------RFA----ALVGSS-------------AK------
DF--TMVLV-----YA
>BMI1-like_Aly919392
VWFSLV-AS-----S------DQE--GGT--S-----L--PQ--------
-VP--------A----------NFLR-----IRDGNIPVSFIQK------
YLMRKL--DL---------ESE---------T------------------
---------------------------E----------------------
---IEVR---------------CM--GE-------A--------------
------------------------V-------IPTL-T--LHK--VVD--
------------LW-----------L---------------Q-KS-S---
K-H---Q---------RFA----ASIGSS-------------AK------
DF--MMVLD-----YA
>BMI1-like_Thhalv10007754m
VWFSLV-AS-----S------DQE----V--C-----L--PQ--------
-IP--------A----------NFLR-----IRDGNIPVSFIQK------
YLMRKL--DL---------ESE---------S------------------
---------------------------E----------------------
---IEIR---------------CM--GE-------A--------------
------------------------V-------MPTL-E--LQK--VVD--
------------LW-----------L---------------Q-RS-S---
N-R---Q---------RFA----ASIGSS-------------AK------
DY--MMVLV-----YA
>BMI1-like_Migut.N02185.1
IWFSLV-AS-----N------EPE--GDA--P---P-L--PQ--------
-IS--------A----------SYLR-----IKDGTIPVSFIQK------
YLKRKL--DL---------PNE---------V------------------
---------------------------E----------------------
---VDIK---------------CM--GQ-------T--------------
------------------------V-------VPTL-T--LNN--LVD--
------------LW-----------L---------------Q--T-T---
S-T---D---------RVS----ATIGSS-------------AK------
DF--VMVLG-----YA
>BMI1-like_Migut.D00380.1
IWFSLV--P-----D------EKE--GDG--P---S-L--PQ--------
-IA--------A----------SYLR-----IKDGSIPVSYIQK------
FLKMKL--DL---------TSE---------N------------------
---------------------------E----------------------
---VEIK---------------CM--GQ-------K--------------
------------------------V-------IPTL-T--LNN--LVD--
------------MW-----------L---------------Q--T-T---
S-T---E---------KVS----ATIGSS-------------AK------
DF--VMVLG-----YA
>BMI1-like_Cucsa.168400.1
IWLSLI-AS------------DQE--GDV--S-----L--PQ--------
-IP--------A----------KYLR-----IKDRNLPVSFVQK------
YLMRKL--DL---------PSE---------S------------------
---------------------------E----------------------
---VEVK---------------CM--GH-------P--------------
------------------------V-------VPTL-D--LHS--LVD--
------------LW-----------L---------------Q-TA-S---
T-S---E---------KIP----ASIGSS-------------AE------
DF--IMVLY-----YA
>Ricom29883.m002004
VWFSLV-AS-----E------DQE--GDA--P-----L--PQ--------
-IP--------A----------NYLR-----IKDGNLPVSFIQK------
YLKKKL--DL---------ASE---------A------------------
---------------------------E----------------------
---VEIK---------------CM--GQ-------P--------------
------------------------V-------VPTL-L--LYN--LID--
------------QW-----------V---------------Q-TA-S---
T-S---E---------RVT----TSIGSR-------------KR------
SN--VSFLR-----ST
>BMI1-like_Potri.002G044100.1
VWFSLL-AS------------EQE--GEA--P-----L--PQ--------
-IP--------S----------SYLR-----LKDGNVPVSFIQK------
YLMKKL--DL---------ASE---------A------------------
---------------------------E----------------------
---VEIR---------------CM--GR-------P--------------
------------------------V-------IPTL-L--LYN--LVD--
------------QW-----------L---------------Q-TV-P---
K-T---E---------QVP----VTAGFS-------------AK------
DY--VMVLA-----YA
>BMI1-like_Potri.005G219000.1
VWFSLL-AS-----E------EQE--GDA--P-----L--PQ--------
-IP--------S----------SYLR-----LKDGNVPVSFIQK------
YLVKKL--DL---------TSE---------V------------------
---------------------------E----------------------
---VEIR---------------CM--GR-------P--------------
------------------------V-------IPTL-L--LCN--LVD--
------------QW-----------L---------------Q-AA-P---
K-P---E---------QVP----VSAGSS-------------AK------
DF--VMVLA-----YA
>BMI1-like_SapurV1A.0006s1200.1
VWFSLL-AS-----E------EQE--GDA--P-----L--PQ--------
-IP--------S----------SYLR-----IKDGNVPVSFIQK------
YLMKKL--DL---------TSE---------A------------------
---------------------------E----------------------
---IEIR---------------CM--GR-------P--------------
------------------------V-------IPTL-L--LYN--LVD--
------------QW-----------L---------------Q-TA-P---
K-P---E---------QVP----VSAGCS-------------AK------
DF--VMVLA-----YA
>BMI1-like_SapurV1A.0860s0160.1
VWFSLL-AS-----E------EQE--GDA--P-----L--PQ--------
-IP--------S----------SYLR-----LKDGNVPVSFIQK------
YLMKKL--DL---------NSE---------A------------------
---------------------------E----------------------
---VEIR---------------CM--GR-------P--------------
------------------------V-------IPTL-L--LCN--LVD--
------------QW-----------L---------------Q-TA-P---
K-P---E---------QVP----VSAGCS-------------AK------
DF--VMVLA-----YA
>Sde-like_SapurV1A.2994s0010.1
VWFSLL-AS-----E------EQE--GDA--P-----L--PQ--------
-IP--------S----------SYLR-----LKDGNVPVSFIQK------
YLMKKL--DL---------NSE---------A------------------
---------------------------E----------------------
---VEIR---------------CM--GR-------P--------------
------------------------V-------IPTL-L--LCN--LVD--
------------QW-----------L---------------Q-TA-P---
K-P---E---------QVP----VSAGCS-------------AK------
DF--VMVLA-----YA
>BMI1-like_Solyc06g084040.2.1
IWFSLV-AS-----E------DQE--GDA--P-----L--PQ--------
-IS--------A----------GYLR-----IKDGNVPVYYIQK------
YLMKKL--DL---------ISE---------D------------------
---------------------------E----------------------
---VEIR---------------CM--GQ-------L--------------
------------------------I-------APSL-Q--VNT--LVD--
------------MW-----------L---------------E--T-T---
T-P---E---------SVP----VITGSS-------------AK------
EF--VMVLS-----YA
>BMI1-like_SotubPGSC0003DMT400051661
IWFSLV-AS-----E------DRE--GDA--P-----L--PQ--------
-IS--------A----------GYLR-----IKNGNVPVSYIQK------
YLMKKL--DL---------ISE---------D------------------
---------------------------E----------------------
---VEIR---------------CM--GQ-------L--------------
------------------------I-------APTL-Q--VNT--LVD--
------------MW-----------L---------------E--T-T---
T-P---E---------SVP----VITGSS-------------AK------
DF--VMVLS-----YA
>BMI1-like_SotubPGSC0003DMT400051660
IWFSLV-AS-----E------DRE--GDA--P-----L--PQ--------
-IS--------A----------GYLR-----IKNGNVPVSYIQK------
YLMKKL--DL---------ISE---------D------------------
---------------------------E----------------------
---VEIR---------------CM--GQ-------L--------------
------------------------I-------APTL-Q--VNT--LVD--
------------MW-----------L---------------E--T-T---
T-P---E---------SVP----VITGSS-------------AK------
DF--VMVLS-----YA
>BMI1-like_Solyc06g008600.2.1
IWFSLV-AS-----E------DQD--GSA--P-----L--PQ--------
-IS--------A----------GYLR-----IKDGNIPVLFIQK------
YLMKKL--NL---------SSE---------D------------------
---------------------------E----------------------
---VEIR---------------YM--GQ-------L--------------
------------------------I-------VPTL-Q--LNS--LVD--
------------MW-----------L---------------Q--T-T---
S-S---E---------RVP----AIVGSS-------------AN------
DF--VMVLA-----YA
>Sde-like_SotubPGSC0003DMT400013629
IWFSLV-AS-----E------DQD--GSA--P-----L--PQ--------
-IS--------A----------GYLR-----IKDGNIPVLFIQK------
YLMKKL--NL---------SSE---------D------------------
---------------------------E----------------------
---VEIR---------------YM--GQ-------L--------------
------------------------I-------VPTL-Q--LNS--LVD--
------------MW-----------L---------------Q--S-T---
T-S---E---------RVP----AIVGSS-------------AN------
DF--VMVLA-----YA
>BMI1-like_Solyc09g065990.2.1
IWFSLV-AS-----E------DQE--GDA--P-----L--PQ--------
-IS--------A----------SYLR-----IKDGNIPVCFIQK------
YLMRKL--DL---------KSE---------D------------------
---------------------------E----------------------
---VEIR---------------CM--GQ-------S--------------
------------------------I-------VPSL-P--LNS--LVD--
------------MW-----------L---------------Q--T-T---
P-S---E---------RIP----AIIGSS-------------AK------
DF--VMGLA-----YA
>BMI1-like_SotubPGSC0003DMT400038984
IWFSLV-AS-----E------DQE--GDA--P-----L--PQ--------
-IS--------A----------SYLR-----IKDGNIPVSFIQK------
YLMRKL--DL---------KSE---------D------------------
---------------------------E----------------------
---VEIR---------------CM--GQ-------A--------------
------------------------I-------APSL-P--LNS--LVD--
------------MW-----------L---------------Q--T-T---
P-S---E---------RIP----AIIGSS-------------AK------
DF--VMALA-----YA
>BMI1-like_Phvul.007G177500.1
IWFSLA-AS-----E------NQE--GDA--P-----L--PQ--------
-IP--------S----------SYVR-----IKDGSIPVSFIQK------
LLVKKL--GL---------KSE---------D------------------
---------------------------E----------------------
---VEIK---------------CM--GH-------P--------------
------------------------V-------LPSL-Q--VQN--LVE--
------------LW-----------L---------------D-TA-S---
T-G---H---------RIP----ATIGSS-------------GK------
DF--VMILT-----YG
>BMI1-like_Glyma.10G032500.1
IWFSLA-AS-----E------NQE--GDA--P-----L--PQ--------
-IP--------S----------NYVR-----IKNGSIPVSFIQK------
LLMKKL--GL---------NSE---------D------------------
---------------------------E----------------------
---VEIK---------------CM--GH-------P--------------
------------------------V-------LPSL-Q--VQN--LVD--
------------SW-----------L---------------D-MA-A---
S-G---H---------RIP----ATIGSS-------------GK------
DF--VMILT-----YG
>BMI1-like_Glyma.02G141500.1
IWFSLA-AS-----E------NQE--GDA--P-----L--PQ--------
-IP--------S----------NYVR-----IKNGSIPVSFIQK------
LLMKKL--GL---------KSE---------D------------------
---------------------------E----------------------
---VEIK---------------CM--GH-------P--------------
------------------------V-------LPSL-Q--VQN--LVD--
------------LW----------GV---------------D-TA-S---
L-G---H---------RIS----ATIGSS-------------GK------
DF--VMILT-----YG
>Fraves_mrna08209.1-v1.0-hybrid
IWFSLV-AS-----E------EQE--GEE--C-----L--PQ--------
-IP--------T----------NYLR-----IKDGSVPVSFIQK------
YLMRKL--DL---------TSE---------T------------------
---------------------------E----------------------
---IEIK---------------CM--GQ-------P--------------
------------------------V-------SPSL-E--MYN--LVD--
------------LW-----------L---------------Q-TA-S---
P-T---Q---------RIP----ASIGSS-------------AK------
DF--VMVLG-----SK
>Sde-like_MDP0000273221
IWFSLV-AS-----E------DQE--GDE--P-----L--PQ--------
-IP--------T----------SYLR-----IKDGNVPVSFIQK------
YLMRKL--DL---------TSE---------A------------------
---------------------------E----------------------
---VEIK---------------CM--GQ-------P--------------
------------------------V-------VPTL-E--MYN--LVD--
------------LW-----------L---------------Q-MA-S---
P-P---E---------RIT----ASVGSS-------------AK------
DF--VMVLA-----YS
>BMI1-like_Prupe.8G231300.1
IWFSLV-AS-----E------DQE---DE--P-----L--PQ--------
-IP--------T----------NYLR-----IKDGNVPVSFIQK------
YLMRKL--DL---------TNE---------A------------------
---------------------------E----------------------
---IEIK---------------CM--GQ-------P--------------
------------------------V-------VPTL-Q--MYN--LVD--
------------LW-----------L---------------Q-TS-S---
P-S---Q---------RIT----ASIGSS-------------AK------
DF--VMVLA-----YS
>BMI1-like_orange1.1g013534m
IWFSLV-AS-----E------DQR--GSL--P-----L--PQ--------
-IS--------S----------SYLR-----IKDRNIPVSFIQK------
YLMMKL--DL---------PSE---------S------------------
---------------------------E----------------------
---VEIK---------------CM--GQ-------P--------------
------------------------V-------IPTL-Q--LYN--LVD--
------------LW-----------L---------------Q-TA-S---
T-S---D---------RVP----AMIGSS-------------AK------
DF--VMVLT-----YA
>BMI1-like_Ciclev10020170m
IWFSLV-AS-----E------DQR--GSL--P-----L--PQ--------
-IS--------S----------SYLR-----IKDRNIPVSFIQK------
YLMMKL--DL---------PSE---------S------------------
---------------------------E----------------------
---VEIK---------------CM--GQ-------P--------------
------------------------V-------IPTL-Q--LYN--LVD--
------------LW-----------L---------------Q-TA-A---
T-S---D---------RVP----AMIGSS-------------AK------
DF--VMVLT-----YA
>BMI1-like_Medtr7g096210.2
IWFSLV-AS-----E------NQE--GDT--P-----L--PQ--------
-IP--------A----------SYVR-----IKDGSVPVSFIQK------
YLMKKL--DL---------TNE---------T------------------
---------------------------E----------------------
---IEII---------------CM--GQ-------P--------------
------------------------V-------LPTL-T--LHN--LVE--
------------LW-----------L---------------DSTA-S---
T-S---H---------RIP----AIIGSS-------------AK------
DF--VMVLA-----YA
>BMI1-like_Glyma.03G159500.1
IWFSLV-AS-----E------NQE--GDA--P-----L--PQ--------
-IP--------A----------SYLR-----IKDGSISVSFIQK------
YLMKKL--DL---------TSE---------T------------------
---------------------------E----------------------
---VEIK---------------CM--GQ-------P--------------
------------------------V-------LPTL-Q--LYN--LVE--
------------LW-----------L---------------D-MA-S---
T-P---Q---------RIP----ATIGSS-------------AK------
DF--VMVLA-----YG
>BMI1-like_Phvul.001G157400.1
IWFSLV-AS-----E------NQG--GDA--P-----L--PQ--------
-IP--------A----------SYVR-----IKDGSLPVSFIQK------
YIMKKL--DL---------TSE---------T------------------
---------------------------E----------------------
---VEIK---------------CM--GQ-------P--------------
------------------------V-------LPTL-R--LYN--LVE--
------------LW-----------L---------------D-TA-S---
T-S---Q---------RIP----ATIGSS-------------AK------
DF--VMVLA-----YA
>BMI1-like_Glyma.19G161700.1
IWFSLV-AS-----E------NQE--GDD--P-----L--PQ--------
-IP--------A----------SYLR-----IKDGSVPVSFIQK------
YLMKKL--DL---------TSE---------T------------------
---------------------------E----------------------
---VEIK---------------CV--GQ-------P--------------
------------------------V-------LPTL-Q--LYN--LVE--
------------LW-----------L---------------D-TA-P---
T-S---Q---------RIP----ATIGSS-------------AK------
DF--VMVLA-----YA
>BMI1-like_VivinGSVIVT01000748001
IWFSLV-AS-----E------DQE--GDA--S-----L--PQ--------
-IS--------S----------NFLR-----IKDVNVPVSFIQK------
YLMRKL--DL---------TSE---------T------------------
---------------------------E----------------------
---VEIK---------------CM--GQ-------P--------------
------------------------V-------LPTL-Q--LHN--LVD--
------------LW-----------L---------------Q-TA-S---
T-S---Q---------RVP----ASIGSS-------------GK------
EF--VMVLA-----YA
>BMI1-like_Gorai.004G074300.1
VWFSLV-AS-----E------DQV--GEV--P-----L--PQ--------
-IP--------A----------NFLR-----IKDGNIPVSFIKK------
YLMKKL--HL---------ADE---------D------------------
---------------------------E----------------------
---VEIK---------------FM--GQ-------P--------------
------------------------V-------VPTL-Q--LYN--LVH--
------------LW-----------L---------------Q-KA-S---
T-S---Q---------RVP----ASVGSS-------------AK------
DF--IMVLA-----YA
>BMI1-like_Gorai.013G104800.1
VWFSLV-AS-----E------NQE--GDA--P-----L--PQ--------
-IS--------A----------NYLR-----IKDGNIPVSFIQK------
YLKKKL--NL---------TDE---------A------------------
---------------------------E----------------------
---VEIK---------------CM--GQ-------P--------------
------------------------V-------VPTL-Q--LYN--LVD--
------------LW-----------L---------------Q-TA-A---
T-S---Q---------QVP----ATIGSS-------------AK------
EF--VMVLA-----YA
>BMI1-like_Thecc1EG004200t1
VWFSLV-AS-----E------DQE--GEA--P-----L--PQ--------
-IP--------A----------NYLR-----IKDGNIPVSFIQK------
YLMKKL--DL---------TDE---------A------------------
---------------------------E----------------------
---VAIK---------------CM--GQ-------P--------------
------------------------V-------VPTL-H--LYN--LVD--
------------LW-----------L---------------Q-TA-S---
T-S---Q---------RVP----ASVGSS-------------AK------
DF--VMVLG-----YA
>BMI1-like_Gorai.007G142500.1
VWFSLV-AS-----E------DQE--GGA--P-----L--PQ--------
-IP--------A----------NYLR-----IKDGNMPVSFIQK------
YLMKKL--DL---------TDE---------A------------------
---------------------------E----------------------
---VEIK---------------CM--GQ-------P--------------
------------------------V-------LPTL-Q--LYN--LVD--
------------LW-----------L---------------Q-TA-S---
T-S---Q---------RVA----ASVGSC-------------AK------
DF--VMVLA-----YA
>BMI1-like_Eucgr.B01495.1
IWFSLV-AS-----E------DQE--GDA--P-----L--PQ--------
-IP--------A----------SYLR-----IKDGNLPVSFIQK------
YLVRKL--DL---------TSE---------T------------------
---------------------------E----------------------
---VEIR---------------CM--GQ-------T--------------
------------------------V-------LPTL-L--LYN--LVD--
------------LW-----------L---------------Q-TA-A---
T-S---E---------RVP----AIVGSS-------------AK------
DF--VMVLA-----YA
>BMI1-like_Manes.01G201200.1
VWFSLV-AS-----E------DQE--GDA--P-----L--PQ--------
-IP--------A----------NYLR-----IKDGNLPVSFIQK------
YLMKKF--DL---------ASE---------D------------------
---------------------------E----------------------
---IEIK---------------FI--GQ-------T--------------
------------------------V-------VPTL-S--LYN--LVD--
------------LW-----------I---------------Q-TA-S---
T-S---E---------RVP----ASIGSS-------------AK------
DF--VMVLA-----YA
>BMI1-like_Manes.05G085200.1
VWFSLV-AS-----E------DQE--GNS--P-----L--PQ--------
-IP--------A----------NYLR-----IKDGNLPVSFIQK------
YLMKKF--DL---------VSE---------A------------------
---------------------------E----------------------
---VEIK---------------FM--GQ-------T--------------
------------------------V-------VPTL-L--LYN--LVD--
------------LW-----------I---------------Q-TA-A---
T-S---E---------RVS----ASIGSS-------------AK------
DF--VMVLA-----YA
>Cucsa.133170.1
IWFTLI-AS-----E------DRK--GGF--P-----L--PQ--------
-IS--------T----------PYLR-----IKDGKMPVSSIQK------
YLVKKL--DL---------KSE---------A------------------
---------------------------E----------------------
---V-----------------------S-------S--------------
------------------------L-------LPSK-Q--VKK--T----
-----------------------------------------N-QT-S---
T-A---K---------KTP----ASVGSS-------------AK------
DF--VMVLS-----YC
>BMI1-like_MDP0000234344
VWFSLV-AS-----E------DWK--GEI--S-----L--PQ--------
-IS--------A----------CCLK-----IKDGKMPVSIIQK------
YLAMKL--EL---------SSE---------N------------------
---------------------------E----------------------
---VEIL---------------CR--GQ-------P--------------
------------------------V-------LPTC-H--LET--LVE--
------------MW-----------C---------------R-TA-P---
T-T---K---------KVP----ATVGSS-------------AK------
DF--VMVLN-----YC
>BMI1-like_Eucgr.B02121.1
IWFSLV-AS-----E------DMK--GEA--S-----L--PQ--------
-IS--------S----------CYLR-----IKDGNVPVSIIQK------
YLVKKL--QL---------SSE---------A------------------
---------------------------E----------------------
---VEIM---------------CR--GE-------P--------------
------------------------V-------LPTS-H--LNN--LVD--
------------LW-----------F---------------R-NV-A---
S-S---K---------RVA----ASVGTS-------------AK------
EF--VMVLS-----YC
>BMI1-like_Prupe.6G344100.1
IWFSLV-AT-----E------NWK--GDG--S-----L--PQ--------
-IP--------S----------SYLR-----IKDGKMPVSFIQK------
YLAKKL--EL---------NSE---------D------------------
---------------------------E----------------------
---VEIM---------------CR--GQ-------S--------------
------------------------V-------LPTL-Q--LEN--LVD--
------------LW-----------F---------------R-TA-T---
T-P---K---------KVP----AVVGSS-------------AK------
DF--VMTLS-----YC
>BMI1-like_Medtr7g115240.1
IWFTLV-AS-----E------DQN--GEV--S-----L--PQ--------
-IS--------A----------CYLR-----IKDGTVPVSYIQK------
YLMKKL--NL---------ASE---------A------------------
---------------------------E----------------------
---VEIM---------------CR--GQ-------S--------------
------------------------V-------LPTL-Q--LHN--LVD--
------------LW-----------F---------------C-TA-S---
T-S---K---------KLP----ASVGSS-------------AK------
DF--VMALS-----YC
>BMI1-like_Ciclev10028433m
IWFSLV-AS-----E------DQK--GDG--S-----L--PQ--------
-IS--------T----------CYLR-----IKDGRMPVSFIQK------
YLAKKL--NL---------TNE---------T------------------
---------------------------E----------------------
---VELF---------------CR--GQ-------P--------------
------------------------V-------LPTL-Q--LHN--LVD--
------------LW-----------F---------------C-TA-S---
T-S---K---------KVP----ASVGSS-------------AK------
DF--VMVLS-----YC
>BMI1-like_Phvul.007G187800.1
IWFSLV-AS-----E------DQK--GDV--P-----L--PQ--------
-IS--------A----------CYLR-----IKDGTVPVSFIQK------
YLVKKL--NL---------SSE---------A------------------
---------------------------E----------------------
---VEIM---------------CR--GQ-------T--------------
------------------------V-------LPSL-Q--LHN--LVD--
------------LW-----------F---------------R-TA-S---
T-S---K---------RIP----ASVGSS-------------AK------
DF--VMVLS-----YC
>BMI1-like_Glyma.20G225400.1
IWFSLV-AS-----E------DQK--GDF--P-----L--PQ--------
-IS--------A----------CYLR-----IKDGTVPVSFIQK------
YLMKKL--NL---------ASE---------A------------------
---------------------------E----------------------
---VEIM---------------CG--GQ-------P--------------
------------------------V-------LPSL-Q--LHN--LVD--
------------LW-----------F---------------R-TA-S---
T-S---K---------KIP----ASVGSS-------------AK------
DF--VMVLS-----YC
>BMI1-like_Glyma.10G162800.1
IWFSLV-AS-----E------DQK--GDV--P-----L--PQ--------
-IS--------A----------CYLR-----IKDGAVPVSFIQK------
YLVKKL--NL---------ACE---------A------------------
---------------------------E----------------------
---VEIM---------------CR--GQ-------P--------------
------------------------V-------LPSL-Q--LHN--LVD--
------------LW-----------F---------------R-TA-S---
T-S---K---------KIP----ASVGSS-------------AK------
DF--VMVLS-----YC
>BMI1-like_Manes.08G135600.1
IWFSLV-AS-----E------DEK--GDA--S-----L--PQ--------
-IS--------A----------CYLR-----IKDGKMPVSLIQK------
YLVKKL--DL---------RSE---------A------------------
---------------------------E----------------------
---VELI---------------CR--GQ-------P--------------
------------------------V-------LPSL-Q--LHN--LVD--
------------LW-----------F---------------K-TA-S---
T-S---K---------KVP----TSVGSS-------------AK------
DF--VMVLS-----YC
>BMI1-like_Potri.005G054400.1
IWFSLV-AS-----E------DQK--RDA--S-----L--PQ--------
-IS--------A----------CYLR-----IQDGKMPVSFIQK------
YLVKKL--DL---------GSE---------T------------------
---------------------------E----------------------
---VEIM---------------CR--GQ-------P--------------
------------------------V-------SPTL-R--LQN--LVN--
------------LW-----------F---------------C-TG-S---
T-S---K---------KVS----ASVGSS-------------AK------
DF--VMVLS-----YC
>BMI1-like_SapurV1A.0729s0090.1
IWFSLI-AS-----E------DQK--RDA--S-----L--PQ--------
-IS--------T----------CYLR-----IKDGKMPVSFIQK------
YLVKKL--DL---------GSD---------T------------------
---------------------------E----------------------
---VEIM---------------CR--GQ-------P--------------
------------------------I-------SPTL-R--LQN--LVN--
------------LW-----------F---------------S-TG-S---
T-S---K---------RVS----ASVGSS-------------AK------
DF--VMVLS-----YC
>BMI1-like_Potri.013G042000.1
IWFSLV-AS-----E------DQK--EDA--S-----L--PQ--------
-IS--------T----------CYLR-----IKDGKMPVSFIQK------
YLVKKL--DL---------DSE---------T------------------
---------------------------E----------------------
---VEIL---------------CR--GQ-------P--------------
------------------------V-------GPTL-P--LQN--LVD--
------------LW-----------F---------------R-TG-S---
T-S---K---------KVP----ASVGSS-------------AK------
DF--VMVLS-----YC
>BMI1-like_SapurV1A.0110s0250.1
IWFSLV-AS-----E------DQK--EDA--S-----L--PQ--------
-IP--------T----------CYLR-----IKDGRMPVSFIQK------
YLVKKL--DL---------DSE---------T------------------
---------------------------E----------------------
---VEIL---------------CR--GQ-------P--------------
------------------------A-------QPTL-Q--LQN--LVD--
------------LW-----------F---------------R-TG-S---
T-S---K---------KVP----ASVGSS-------------AK------
DF--VMALS-----YC
>BMI1-like_Gorai.007G278000.1
IWFSLV-AC-----E------GQI--GHT--S-----L--PQ--------
-IS--------A----------CYLR-----IKDGKMPVSFIQK------
YLVKKL--DL---------SSE---------A------------------
---------------------------E----------------------
---VEIM---------------CR--GQ-------P--------------
------------------------V-------LPSL-Q--LHN--LVD--
------------LW-----------F---------------R-TA-S---
T-A---K---------KVP----ASVGSS-------------AK------
DF--VMVLS-----YC
>BMI1-like_Manes.09G151900.1
IWFSLV-AS-----E------DQK--GDD--S-----L--PQ--------
-IS--------A----------CYLR-----IKDGKMPVSFIQK------
YLVKKL--DL---------TDE---------T------------------
---------------------------E----------------------
---VEIM---------------CR--GQ-------P--------------
------------------------V-------VPTL-Q--LQN--LVD--
------------LW-----------F---------------R-TA-S---
S-S---K---------KVP----ASVGSS-------------AK------
DF--VMVLS-----YC
>BMI1-like_Ricom29598.m000455
IWFSLV-AS-----E------DQK--GDA--S-----L--PQ--------
-IS--------A----------GYLR-----IKDGKMPVSFIQK------
YLVKKL--DL---------TSE---------A------------------
---------------------------E----------------------
---VEIM---------------CR--GQ-------S--------------
------------------------V-------LPTL-Q--LHN--LVD--
------------LW-----------F---------------R-TA-S---
S-----K---------KVP----ASVGSS-------------AK------
DF--VMVLS-----YN
>BMI1-like_Thecc1EG026320t2
IWFSLV-AS-----E------DQK--GDA--S-----L--PQ--------
-IS--------A----------CYLR-----IKDGKMPVSFIQK------
YLVKKL--DL---------ASE---------A------------------
---------------------------E----------------------
---VEIM---------------CR--AQ-------P--------------
------------------------V-------LPTL-Q--LHN--LVD--
------------LW-----------F---------------R-TA-S---
T-A---K---------KVP----ASVGSS-------------AK------
DF--VMVLS-----YR
>Sde-like_Solyc04g049190
IWFSLR-SS-----V------NRK--GE-------F-L--PQ--------
-LP--------K----------TFIR-----VKDEKVTVFMLKT------
YLVTKL--GL---------SNQ---------A------------------
---------------------------E----------------------
---VEIS---------------CM--GQ-------N--------------
------------------------L-------MHTI-T--LKH--VRD--
-A----------IW-----------LPGLVEF---------LKSNTE---
F-I--------------------KSSQGA-------------SL------
NY--LMSLD-----YG
>Sde-like_Potri.004G137200.1
LWFTLS-SS-----I------NRE--GE-------A-L--PQ--------
-IP--------K----------AYIR-----VKDESVTVFMVKK------
YLVRKL--GL---------SNE---------D------------------
---------------------------E----------------------
---IEIS---------------CM--GQ-------K--------------
------------------------L-------MHAE-T--LKQ--VRD--
-A----------IW-----------LPGLVDS---------VNSTTI---
S-L--------------EN----SLINGS-------------IL------
HQ--LMSLQ-----YH
>Sde-like_SapurV1A.0591s0040.1
LWFTLS-ST-----I------NRE--GE-------A-L--PQ--------
-IP--------K----------AYIR-----VKDENVTVFMVKK------
YLVRKL--GL---------ANE---------D------------------
---------------------------E----------------------
---IEIS---------------CM--GQ-------K--------------
------------------------L-------RHAQ-T--LQQ--VRD--
-A----------IW-----------LPGLVDS---------VNSAAV---
T-L--------------EN----SLIDGS-------------IL------
HQ--LMSLQ-----YH
>Sde-like_Capap-vm.model.supercontig_632.1
LWFTLQ-SS-----I------NRD--GE-------A-L--PQ--------
-IP--------K----------AYIR-----VKDESMTVFMVKK------
YLVTKL--GL---------SNE---------A------------------
---------------------------EGKL-------------------
--QIEIW---------------CM--GQ-------K--------------
------------------------L-------SHTQ-T--LKQ--VRD--
-C----------VW-----------LPRLVES---------VSSTSA---
N-M---S---------SDY----SHST---------------SI------
NH--LMSLN-----YG
>Sde-like_Thecc1EG003272t1
LWFTLQ-SY-----T------NRN--GE-------A-L--PQ--------
-IP--------K----------AYIR-----VKDENVTIFMVKK------
YLVTKL--GL---------SNE---------A------------------
---------------------------E----------------------
---VDIS---------------CM--GQ-------K--------------
------------------------L-------LHTL-T--LKQ--VRD--
-C----------VW-----------LPRLVES---------VNPTTV---
S-F-------------ENY----SHQS-C-------------VN------
DH--LMSLQ-----YG
>Sde-like_Gorai.011G121600.1
LWFTLH-SY-----T------NRN--GE-------A-L--PQ--------
-IP--------K----------AYIR-----VKDENVTIFMVKK------
YLVRKL--GL---------SNE---------A------------------
---------------------------E----------------------
---VEIS---------------CM--GQ-------R--------------
------------------------L-------VHTQ-T--LKQ--VRD--
-S----------VW-----------LPRFLES---------ES-------
T-F-------------HHY----SLQTNS-------------AN------
NH--LMSLY-----YG
>Sde-like_Pp3c5_26550V3.6
LWFTLQ-AS-----N------SQP--EA---S---P-L--QQ--------
-IP--------A----------GYVR-----VVDDSMTVAAVKK------
YLVNKL--GL---------DNE---------D------------------
---------------------------E----------------------
---VELT---------------CN--GQ-------P--------------
------------------------L-------VPSI-P--LQQ--VRD--
-G----------IW-----------Q------APITKVANPCTSRLL---
S-E---G---------RAW----KAPDGS-------------VAHVG---
DV--VMVIT-----YG
>Sde-like_Pp3c6_4830V3.1
LWFTLQ-AS-----S------SQP--EA---S---P-T--QQ--------
-IP--------T----------GYIR-----VVDGNMTVAAVKK------
YLANKL--GL---------DSE---------D------------------
---------------------------E----------------------
---VELT---------------CK--GQ-------S--------------
------------------------L-------VPSI-P--LQQ--VRD--
-G----------IW-----------Q------APITHVVDPSTPQLL---
S-E---G---------KAW----KAPDGS-------------VTHVG---
DV--VMVIT-----YG
>Sde-like_Sm413683
LW-----DS-----E--------------------QWL--PQ--------
-VP--------K----------GYLR-----VKDGAVPVSHVKK------
YLVHKL--GL---------SCE---------S------------------
---------------------------E----------------------
---VEIS---------------CR--GQ----------------------
------------------------L-----L-QPGL-S--LQH--VRD--
-V----------IW----------------------------HSSAA---
A-A---EAGAAADEQSPASMTATTPTATTTSGGIISSSATTATPSPPPPS
GRSIVMELN-----YR
>Sde-like_Amborella-evm_27.model.AmTr_v1.0_scaffold00016.99
VWFVLE-AN-----Q------NLE--KD---R---V-L--PQ--------
-IP--------R----------SYLR-----IKDGKMTVQVVMK------
YLAKKL--GL---------GSE---------S------------------
---------------------------E----------------------
---VEIT---------------CR--GQ-------Q--------------
------------------------V-------LPFF-T--LHD--VRD--
-A----------IW-----------C-----------------LREE---
R-V---A---------LTS----SSEQVM-------------VK--VGQS
NK--YIHFQ-----YC
>BMI1-like_Sphfalx0090s0016.1
IWFHLQ-TA-----D------NQA--EE---D---A-L--PP--------
-LA--------S----------PYVR-----IKDGKLPVSHVKK------
YLVQKL--GQ-------KVKCE---------K------------------
---------------------------D----------------------
---LEIT---------------CR--DQ-------P--------------
------------------------V-------VSSL-P--LES--IRD--
------------IW-----------FSAQSASD---------PSPPP---
G-E---P---------NST----PCD-SG-------------NLGHPSPK
DF--LMVLT-----YR
>BMI1-like_Pp3c16_3430V3.1
IWFHLE-SG-----D------LQA--NE---D---A-L--PP--------
-LS--------Y----------PYVR-----IKDGKLPVSMVKK------
YLVQKF--AH-------KVKTE---------M------------------
---------------------------E----------------------
---VEIT---------------CR--GQ-------P--------------
------------------------V-------VSSL-P--LEG--IRD--
------------IW-----------FSAQVSDQTQTQTQALPPTQSQ---
G-E---P---------STA----PANGSG-------------PSEPASAA
DF--LMVLT-----YK
>BMI1-like_Pp3c25_1770V3.1
IWFHLE-SG-----D------LQA--NE---D---A-L--PP--------
-LS--------Y----------PYVR-----IKDGKLPVSMVKK------
YLVQKL--SH-------KVKTE---------M------------------
---------------------------D----------------------
---VEIT---------------CR--GQ-------P--------------
------------------------V-------VSSL-P--LEG--IRD--
------------IW-----------FSAQVSDQAQT----LLSTQAQ---
G-E---A---------STT----PANGSG-------------PLEPPSAT
DF--LMVLT-----YR
>Sde-like_Sphfalx0000s0733.1
LWFRLQ-AA-----V------NQN--GV---Q---T-L--EQ--------
-VP--------T----------AFLR-----VKDENMTVSMVRR------
YLVAKL--RL---------EHE---------S------------------
---------------------------E----------------------
---VEIS---------------CR--GL-------V--------------
------------------------L-------QPTL-S--LQY--VRE--
-N----------IW-----------QRMFDPSAAIIHLPNTSSAAPD---
G-R---S---------RIE----LPDGYS-------------LS------
SEDMVMVLH-----YS
>Sde-like_Sphfalx0030s0137.1
LWFSLQ-AA-----R------NQT--RT---P---I-L--EQ--------
-IP--------R----------AFLH-----VKDENMTVLVVKK------
YLTGKL--RL---------ESH---------S------------------
---------------------------Q----------------------
---VEIT---------------CN--GQ-------Q--------------
------------------------L-------EPSH-T--LQH--VRD--
-T----------IW-----------QAQN------------NNHNNN---
A-V---A---------VGE----SSLTNT--------------SCKLRSE
DV--VMVLT-----YS
>BMI1-like_Sm438486
VWFALK-PA-----A------NQS--DD---S---V-L--PA--------
-IT--------T----------PYVR-----ITDGRLPVSLVKK------
YIATKL--NL---------GNE---------T------------------
---------------------------D----------------------
---VELN---------------CR--GQ-------P--------------
------------------------I-------VSSL-P--VEN--VQR--
------------IW-----------L---------------AKPRDD---
Q-T---P---------SK-------LDTS--------------L------
EL--LMTLT-----YK
>BMI1-like_Mapoly0003s0275.1
IWFALQ-AA-----R------NQS--AD---N---P-L--PQ--------
-LS--------S----------PYLR-----IKDGKLPVSHVKK------
YLVKKL--GL---------SNE---------T------------------
---------------------------E----------------------
---VEIT---------------CR--GQ-------P--------------
------------------------V-------VSSL-P--LES--VRN--
------------IW-----------FATAAAP---------NTKDQE---
N-Q---G---------LAA----NETTTG-------------LMHLDASS
AKELIMVLT-----YQ
>BMI1-like_Sm440578
LWFTLT-TT-----------------NQGEEG-----L--PQ--------
-IK--------S----------PYLR-----IKDGKVPVSFVKK------
YLVRKL--DL---------KSE---------S------------------
---------------------------E----------------------
---VEIT---------------CK--GQ-------P--------------
------------------------V-------VSSL-P--LES--VRK--
------------IW----------------------------LTKDQLSS
T-P---E-----------------------------------DRASALGK
DF--LMVLS-----YG
>Sde-like_Brachypodium-distachyon-Bradi2g59523.3
LWLTLQ-AD-----P------NQI--RE---P---I-L--PQ--------
-IP--------K----------SYLR-----IRDGNMKVEVVMK------
YMADKL--GL---------TQS----------------------------
------------------------------H-------------------
--QVELA---------------CR--GH-------L--------------
------------------------L-------PPFL-L--MKY--VRD--
-C----------IW-----------C-GGGSPAAV-----EEEDEE----
L-P-------------RRR----SQSPAP--------------T------
DH--VMTLF-----YS
>Sde-like_Brachypodium-stacei-Brast01G036300.1
LWLTLQ-AA-----P------NQI--RE---P---I-L--PQ--------
-IP--------K----------SYLR-----IRDGNMRVEVVMK------
YMADKL--GL---------AQS----------------------------
------------------------------H-------------------
--QVQLT---------------CR--GH-------L--------------
------------------------L-------PPFL-L--VKY--VRD--
-C----------IW-----------CGGGGSPAAAAG---EEDEEE----
L-P---R---------RRR----SGSPAP--------------T------
DH--VMTLF-----YS
>Sde_like_LOC_Os01g70340.1
LWLTLQ-AS-----P------DQF--RE---P---I-L--PQ--------
-IP--------K----------SYLR-----IKDSNMKVEVVMK------
YLAGKL--GL---------TQS----------------------------
-----------------------------HL-------------------
--QVELT---------------CR--GQ-------L--------------
------------------------L-------PPFL-L--VKN--VRD--
-S----------IW-----------CSSLRPSCREDD--DGDGEDDL---
V-E---L---------HRR----SPAAAA-------------TT------
DH--VMALV-----YS
>Sde-like_GRMZM2G010176_T01
LWLTLR-AA-----P-----------NQIREP----VL--PQ--------
-IA--------K----------SYLR-----IKDSNVTVAVVMK------
YLADKL--GI-------TPSHQ----------------------------
--------------------------------------------------
---VELT---------------CR--GQ----------------------
------------------------V-----L-RPLL-P--LKY--VRE--
-T----------IW----------------------------CSTAP---
P-R---EREETPPAAALLTSRRSSAATDH---------------------
----VMTLC-----YS
>>Sde-like_GRMZM2G092679_T01
LWLTLQ-AAPNQSRE----------------P----VL--PQ--------
-IA--------K----------SYLR-----IKDSNMTVEVVMK------
YLAEKL--GVARSRSRSRSHQQ----------------------------
--------------------------------------------------
---VELT---------------CR--GQ----------------------
------------------------V-----L-PPFL-L--VRD--VWE--
-T----------IW---------------------------CSTAAAAAP
R-E---GVEEETPADDHLTARRRSSAATDH--------------------
----VMTLC-----YS
>Sde-like_Sobic.003G412600.2
LWLTLQ-AAPNQIRE----------------P----IL--PQ--------
-IA--------K----------SYLR-----IKDSNMKVEVVMK------
YLAEKL--GI--------ARSH---------Q------------------
--------------------------------------------------
---VELT---------------CR--GQ----------------------
------------------------V-----L-PPLL-L--VKC--VRE--
-T----------IWCSTALREEEADDLTSRRSSAATDH------------
--------------------------------------------------
----VMTLC-----YS
>Sde-like_Seita.5G438600.1
LWLKLQ-AA-----P-----------NQVREP----IL--PQ--------
-IP--------K----------SYLR-----IKDSNMKVEVVMK------
YLAEKL--GI-------SRSHQ----------------------------
--------------------------------------------------
---VELT---------------CR--GQ----------------------
------------------------L-----L-HPFL-L--VKH--VRD--
-S----------IW---------------------------CSTAPR---
E-E---ETLAELTASRRSPAATADH-------------------------
----VMTLC-----YS
>Sde-like_Sevir.5G445200.1
LWLKLQ-AA-----P-----------NQVREP----IL--PQ--------
-IP--------K----------SYLR-----IKDSNMKVEVVMK------
YLAEKL--GI-------SRSHQ----------------------------
--------------------------------------------------
---VELT---------------CR--GQ----------------------
------------------------L-----L-HPFL-L--VKH--VRD--
-S----------IW---------------------------CSTAPREEE
TLA---E--------LTASRRSPAATADH---------------------
----VMTLC-----YS
>Sde-like_Pahal.C03932.1
LWLKLQ-AA-----P-----------NQVREP----IL--PQ--------
-IP--------K----------SYLR-----IKDSNMKVEVVMK------
YLAEKL--GL----SQS--HHQ----------------------------
--------------------------------------------------
---VELT---------------CR--GQ----------------------
------------------------L-----L-PPSL-L--VKH--VRD--
-S----------IW--------------CATAPREGETPLAELTASR---
R-SPAAA------------------TTDH---------------------
----VMTLC-----YS
>Sde-like_Pavir.Ea03854.1
LWLKLQ-AA-----P-----------NQVREP----IL--PQ--------
-IP--------R----------SYLR-----IKDSNMKVEVAMK------
YLAEKL--GL----SQSSHHQE----------------------------
--------------------------------------------------
---VELT---------------CR--GQ----------------------
------------------------L-----L-PPSL-L--LKH--VRD--
-S----------IW--------------CSTAPREGETPLAELTASR---
R-SPAAA------------------TTDH---------------------
----VMTLC-----YR
>Sde-like_Mapoly0016s0017.1
LWFILQSAA-----E------NQN--DE---A---G-L--PQ--------
-IT--------K----------AYLR-----IKDGKMPVSAVKK------
YLATKL--GL---------ASE---------A------------------
---------------------------E----------------------
---VEIT---------------CR--GQ-------P--------------
------------------------V-------VPNL-P--LQH--VRD--
-V----------IW-----------YSNLNPSKDQTTTTTGSGDRDE---
S-T---S---------ADQ----RVRPAA--------------NCNPAMF
SKDVVMVLT-----YR
>Sde-like_Seita.7G078600.1
VWFALQ-AA-----P------HQG--RE---P---F-L--PQ--------
-IP--------R----------SYLR-----IKDGRVTVRLLIK------
YLAGKL--GL---------EDE---------S------------------
---------------------------E----------------------
-----VR---------------CS--SQ-------L--------------
------------------------Q-------SPSL-K--HHY--SPS--
-SCLC-------VW-----------F------------------------
P-C---I---------FL-------PTLF--------------R------
WV--LFSIF-----YS
>Sde-like_Sevir.7G085600.3
VWFALQ-AA-----P------HQG--RE---P---F-L--PQ--------
-IP--------R----------SYLR-----IKDGRVTVRLLIK------
YLAGKL--GL---------EDE---------S------------------
---------------------------E----------------------
-----VR---------------CS--SQ-------L--------------
------------------------Q-------SPSL-K--HHY--SPS--
-SCLC-------VW-----------F------------------------
P-C---I---------FL-------PTLF--------------R------
WV--LFSIF-----YS
>Sde-like_Musa-acuminata-GSMUA_AchrUn_randomT23570_001
MWLVLQ-AA-----Q------DQV--KE---P---F-L--PQ--------
-IP--------K----------SYLR-----IKDGRMTIRLLMR------
YLASKL--GL---------EDD---------S------------------
---------------------------Q----------------------
---VEIT---------------CR--GQ-------Q--------------
------------------------L-------SPFL-T--LIY--VRD--
-N----------IW-----------C------------------SPE---
A-V---E---------LH-------TDTS--------------S--T---
KY--VMNLL-----YR
>Sde-like_Pavir.Ca02213.1
TWFLLR-AA-----Q------NQR--RD---P---P-L--PQ--------
-VP--------R----------SYLR-----VRDGRMTVRVVMR------
YLVNKL--GL---------DDD---------S------------------
---------------------------Q----------------------
---LEIT---------------CR--GQ-------R--------------
------------------------L-------LPTM-T--LQQ--VRD--
-T----------IW-----------R---------------PVPAEA---
A-A---V---------LPA------PGSP--------------S--T---
NQ--IMTLY-----YG
>Sobic.008G095200.2
TWFLLR-AA-----Q------NQR--RE---P---P-L--PQ--------
-IP--------R----------SYLR-----VRDGRMTVRVVMR------
YLVNKL--GL---------DDD---------S------------------
---------------------------Q----------------------
---LEIT---------------CR--GQ-------R--------------
------------------------L-------QPTM-T--LQQ--VRD--
-T----------IW-----------R---------------PVPAEA---
A-A---V---------LPA------PGSP--------------S--T---
NQ--IMTLH-----YG
>Sde-like_Pahal.I03327.1
TWFLLR-AA-----Q------NQR--RE---P---P-L--PQ--------
-IA--------R----------SYLR-----VRDGRMTVRVVMR------
YLVNKL--AL---------DDD---------S------------------
---------------------------Q----------------------
---LEIT---------------CR--GQ-------R--------------
------------------------L-------LPTM-T--LQQ--VRD--
-T----------IW-----------R---------------PVPAEA---
A-A---V---------LPA------PGSP--------------S--T---
NQ--IMTLF-----YG
>Sde_like_LOC_Os12g29500.1
TWFVLR-AA-----Q------NQR--RE---P---P-L--PQ--------
-IP--------R----------SFLR-----VRDGRMTVRVVMR------
YLVNKL--SL---------EDD---------S------------------
---------------------------Q----------------------
---LEIT---------------CR--GQ-------R--------------
------------------------L-------PPEM-T--LQH--VRD--
-T----------IW-----------R---------------TPPAEA---
A-A---V---------LPA------PGSL--------------S--T---
NQ--VMTLN-----YG
>Sde_like_Brachypodium-stacei-Brast10G084900.1
TWFVLQ-AA-----Q------NQR--TEP--P---P-L--PQ--------
-IP--------R----------SYLR-----VRDGRMTVRLVMS------
YLVNKL--GL---------EDD---------S------------------
---------------------------Q----------------------
---LEIT---------------CR--GQ-------R--------------
------------------------L-------LPAM-T--LQH--VRD--
-A----------IW-----------R---------------PPPAEA---
A-A---V---------LPA------PGSS--------------S--T---
NQ--VMTLH-----YG
>Sde-like_Brachypodium-distachyon-Bradi4g07490.2
TWFVLQ-AA-----Q------NQR--TEP--P---P-L--PQ--------
-IP--------R----------SYLR-----VRDGRMTVRLVMS------
YLVNKL--GL---------EDD---------S------------------
---------------------------Q----------------------
---LEIT---------------CR--GQ-------R--------------
------------------------L-------LPAM-T--LQH--VRD--
-T----------IW-----------R---------------PPPAEA---
A-A---V---------LPA------PGSS--------------S--T---
NQ--VMTLH-----YG
>Sde_like_Sobic.006G057000.2
VWFALQ-AA-----P------HQG--RE---P---F-L--PQ--------
-IP--------R----------SYLR-----IKDGRVTVRLLIK------
YLAGKL--GL---------EDE---------S------------------
---------------------------E----------------------
---VEIT---------------CR--GR-------Q--------------
------------------------L-------PAFL-T--LQH--VRD--
-G----------IW-----------C-----------------QGDA---
A-A---S---------PSV----V-PDMS--------------S--AN--
-H--LMVLQ-----YG
>Sde-like_Pahal.G00832.1
VWFVLQ-AA-----P------HQG--RE---P---F-L--PQ--------
-IP--------R----------SYLR-----IKDGRVTVRLLIK------
YLAGKL--GL---------EDE---------S------------------
---------------------------E----------------------
---VEMT---------------CR--GR-------P--------------
------------------------L-------HAFL-T--LQH--VRD--
-G----------IW-----------C-----------------QGDA---
A-V---S---------PSV----APPDMP--------------A--TS--
-H--LMVLQ-----YG
>Sde_like_LOC_Os04g32510.1
VWFVLQ-AA-----P------LQG--RE---P---F-L--PQ--------
-IP--------R----------SYLR-----IKDGRVTVRLLTK------
YLVNKL--GL---------EDE---------S------------------
---------------------------E----------------------
---VEIT---------------CR--GR-------Q--------------
------------------------L-------LPIL-T--LQH--VRD--
-S----------IW-----------C-----------------RRD----
A-V---S---------PSA----A-PDIP--------------T--ADHH
QH--IMVLQ-----YG
>Sde-like_Brachypodium-distachyon-Bradi5g08630.2
VWFVLQ-AA-----P-----------HQGREP----FL--PQ--------
-IP--------R----------SYLR-----IKDGRMPIRLLIK------
YLVNKL--GL---------EDE---------S------------------
---------------------------E----------------------
---VEIT---------------CR--GR-------P--------------
------------------------L-------LPFM-T--LQH--LRD--
-S----------IW--------------------------CQRDAVSPLV
A-P---D----------------MSTANH---------------------
----IMVLQ-----YG
>Sde-like_Brachypodium-stacei-Brast09G063000.1
VWFVLQ-AA-----P-----------HQGREP----FL--PQ--------
-IP--------R----------SYLR-----IKDGRMPVRLLVK------
YLVNKI--GL---------EDE---------S------------------
---------------------------E----------------------
---VELT---------------CR--GR-------P--------------
------------------------L-------LPFM-T--LQH--VRD--
-S----------IW--------------------------CQRDAVSPLV
A-P---D----------------MSTANH---------------------
----IMVLQ-----YG
>Sde-like_Aquca_100_00017.1
VWFMIQ-AS-----Q------NQA--KE---P---F-L--PQ--------
-IS--------R----------RYLR-----IKDGKMTVHVLMK------
YLVRKL--RL---------NNE---------S------------------
---------------------------E----------------------
---VEIT---------------CR--GQ-------Q--------------
------------------------L-------PHFL-T--LQD--VRD--
-N----------IW-----------R-----------------LRNA---
V-F---S---------FA-------DDST--------------T------
DY--IMLLH-----YG
>Sde-like_Cucsa.095630.1
IWFTLK-AL-----E-----------NQGKEP----FL--PQ--------
-IS--------K----------NYLR-----IKDEKMTVSLVMK------
YLVNKL--HL---------DSE---------S------------------
---------------------------E----------------------
---IEIR---------------CR--GQ-------E--------------
------------------------L-------VPFW-T--MQD--VRD--
-R----------IW--------------------------------NNTS
S-N---S---------LFTLLPQSSTTNH---------------------
----LMLLH-----YG
>Sde-like_Brara.I02983.1
LWFLLQ-AS-----H-----------FQEKEP----FL--PQ--------
-VN--------K----------RYLR-----IKDGKITVRLLIK------
YLMMKL--QL---------DSE---------S------------------
---------------------------E----------------------
---IEIR---------------CR--GQ-------Q--------------
------------------------L-------SPLL-T--MQH--VRD--
-T----------IW------------------------------------
S-P---K----SSSSPSFTSLRDSSTSDH---------------------
----VMVLH-----YG
>Sde-like_Brara.H02019.1
LWFLLQ-AS-----Q-----------FQEKEP----FL--PQ--------
-VN--------K----------SYLR-----IKDGRITVRLLIK------
YLMKKL--QL---------DSE---------S------------------
---------------------------E----------------------
---IEIR---------------CR--GQ-------Q--------------
------------------------L-------SPLL-T--MQH--VRD--
-T----------IW------------------------------------
N-P---K-SSLPSSSPSFTLLRDSSTSDH---------------------
----VMILH-----YG
>Sde-like_Cagra.1822s0055.1
LWFLLQ-AS-----Q-----------FQEKEP----FL--PQ--------
-VS--------K----------SYLR-----IKDGRITVRLLIK------
YLMKKL--QL---------DSE---------T------------------
---------------------------E----------------------
---VEVR---------------CR--GQ-------Q--------------
------------------------L-------SPLL-T--MQH--VRD--
-T----------IW------------------------------------
T-P---KSSSSSSSSPSFTLLRDSSTSDH---------------------
----IMILH-----YG
>Sde-like_Bostr.15697s0125.1
LWFLLQ-AS-----Q-----------FQEKEP----FL--PQ--------
-VS--------K----------SYLR-----IKDGRITVRLLTK------
YLMKKL--QL---------DSE---------S------------------
---------------------------E----------------------
---VEIR---------------CR--GQ-------Q--------------
------------------------L-------SPLL-T--MQH--VRD--
-N----------IW------------------------------------
T-P---K----SSSSPSFTLLRDSSTTDH---------------------
----VMILH-----YG
>Sde-like_Aly313512+912634
LWFLLQ-AS-----Q-----------FQEKEP----FL--PQ--------
-VN--------K----------SYLR-----IKDGRITVRLLIK------
YLMKKL--DL---------DSE---------S------------------
---------------------------EVNI-------------------
---VEIR---------------CR--GQ-------Q--------------
------------------------L-------SPLL-T--MQH--VRD--
-S----------IW------------------------------------
T-P---K----SPSSHSFTLLRDSSTTDH---------------------
----VMILH-----YG
>Sde-like_AT1G28080.1
LWFLLQ-AS-----Q-----------FQEREP----FL--PQ--------
-VN--------K----------SYLR-----IKDGRITVRLLIK------
YLMKKL--EL---------DSE---------S------------------
---------------------------E----------------------
---VEIR---------------CR--GQ-------Q--------------
------------------------L-------SPLL-T--MQH--VRD--
-S----------IW------------------------------------
T-P---K----SSSSYSFTLLRDSSTIDH---------------------
----VMILH-----YG
>Sde-like_Migut.K01039.1
IWFMLQ-AS-----Q------NQE--KE---P---F-L--PQ--------
-IT--------K----------SYLR-----IKDGGMTIRLVIK------
YLVNKL--RL---------DNE---------S------------------
---------------------------E----------------------
---VEIT---------------CK--GQ-------R--------------
------------------------V-------ASFL-T--LEH--VRD--
-S----------IW-----------S-----S---------SNPNRD---
F-I---T---------LL-------PNSS--------------T--I---
PH--IMVLH-----YA
>Sde-like_Gorai.008G156200.1
IWFMLE-AS-----R------NQA--KE---P---F-L--PQ--------
-IP--------K----------SYLR-----IKDGKMTVRLLMK------
YVANKL--RL---------DSE---------S------------------
---------------------------E----------------------
---IEIR---------------CK--GR-------Q--------------
------------------------L-------QPLL-T--LQH--VRD--
-Q----------IW-----------SSRQAPA---------DYPSTT---
P-D---D---------IYN------NNNN--------------N------
SN--VMVLH-----YG
>Sde-like_Gorai.012G125300.1
IWFILQ-AS-----E------NQA--KE---P---F-L--PQ--------
-IP--------K----------SYLR-----IKDGKMTVGSIMK------
YLVNKL--KL---------DSE---------S------------------
---------------------------E-Q--------------------
---VEIR---------------CR--GE-------E--------------
------------------------L-------EPGL-T--LEH--VRD--
-Q----------IW-----------S-----------------STDA---
V-V---T---------LL-------PHTS--------------TPPS---
LHFNLMLLH-----YG
>Sde_like_Kaladp0040s0133.1
IWFMLQ-AS-----Q------NQV--RE---P---F-L--PQ--------
-IP--------K----------SYLR-----IKDGRMTVRLLIK------
YLVHKL--RL---------ESE---------S------------------
---------------------------E----------------------
---VEIR---------------CK--GQ-------E--------------
------------------------L-------QAVL-T--LQH--VRD--
-N----------IW-----------C-----S---------SSRRDA---
P-L---T---------LL-------TDSS--------------TTFSAAD
SH--IMILH-----YA
>Sde-like_Kalax.0073s0042.1
IWFMLQ-AS-----Q------NQV--RE---P---F-L--PQ--------
-IP--------K----------SYLR-----IKDGRMTVRLLIK------
YLVHKL--RL---------ESE---------S------------------
---------------------------E----------------------
---VEIR---------------CK--GQ-------E--------------
------------------------L-------QAVL-T--LQH--VRD--
-N----------IW-----------C-----S---------SSRRDA---
P-L---T---------LL-------TDSS--------------TTFSAAD
SH--IMILH-----YA
>Sde-like_Kalax.0001s0254.1
IWFMLQ-AS-----Q------NQV--RE---P---F-L--PQ--------
-IP--------K----------SYLR-----IKDGRMTVRLLIK------
YLVHKL--RL---------ESE---------S------------------
---------------------------E----------------------
---VEIR---------------CK--GQ-------E--------------
------------------------L-------QAVL-T--LQH--VRD--
-N----------IW-----------C-----S---------SSRRDA---
P-L---T---------LL-------TDSS--------------TTFSAAD
SH--IMILH-----YA
>Sde-like_Kalax.0065s0111.1
VWFRLQ-AS-----Q------NQV--RE---P---F-L--SQ--------
-IP--------K----------SYLR-----IKDGRMTVRLLIK------
YLVHKL--RL---------ESE---------S------------------
---------------------------E----------------------
---VEIR---------------CR--GE-------E--------------
------------------------L-------QPVL-T--LQH--VRD--
-N----------IW-----------C----------------SRREA---
P-L---T---------LL-------PDSS--------------TTFSSAD
SH--IMILH-----YA
>Sde-like_Kalax.0770s0005.1
VWFRLQ-AS-----Q------NQV--RE---P---F-L--SQ--------
-IP--------K----------SYLR-----IKDGRMTVRLLIK------
YLVHKL--RL---------ESE---------S------------------
---------------------------E----------------------
---VEIR---------------CR--GE-------E--------------
------------------------L-------QPVL-T--LQH--VRD--
-N----------IW-----------C----------------SRRDA---
P-L---T---------LL-------PDSS--------------TTFPSAD
SH--IMILH-----YA
>Sde-like_Solyc01g009720.1.1
LWFSLQ-SS-----L------NQT--KE---P---F-L--PQ--------
-IS--------K----------SYLR-----IKDGRMTIRLVLK------
YLVNKL--QL---------ENE---------S------------------
---------------------------E----------------------
---IEIT---------------CR--GQ-------Q--------------
------------------------L-------QPFL-T--LQH--VRD--
-H----------IW-----------S----TT---------TNAADN---
I-L---T---------LL-------PSET-----------------S---
NH--VMVLH-----YA
>Sde-like_Brara.C00555.1
VWFLLQ-AS-----Q-----------NQTREP----FL--PQ--------
-IP--------K----------SYLR-----IKDGNMTVRLLKK------
YLVNKL--RL---------EHE----------------------------
-------------------------S-Q----------------------
---VEIR---------------CR--GQ-------E--------------
------------------------L-------EQVL-T--LQH--VRD--
-A----------MW------------------------------------
R-G---SRESSSTISQNLTLLPNSSTSDH---------------------
----LMVLH-----YG
>Sde-like_Brara.B00482.1
IWFLLQ-AS-----Q-----------NQTREP----FL--PQ--------
-IP--------K----------SYLR-----IKDGKMTVRLLMK------
YLVNKL--RL---------EHE----------------------------
-------------------------S-Q----------------------
---VEIR---------------CR--EQ-------E--------------
------------------------L-------EPVL-T--LQH--VRD--
-A----------IW------------------------------------
R-G---GR-NHSPISQNFTLLPNSSTSDH---------------------
----LMVLH-----YG
>Sde-like_Bostr.2902s0060.1
IWFLLQ-AS-----Q-----------NQTVEP----FL--PQ--------
-IP--------K----------SYLR-----IKDGKMTVRLLMK------
YLVNKL--RL---------EHE----------------------------
-------------------------S-Q----------------------
---VEIR---------------CR--GQ-------E--------------
------------------------L-------EPVL-T--LQH--VRD--
-I----------IW------------------------------------
R-R---SR-DSSSLSQNITLLPNSSTSDH---------------------
----LMVLH-----YG
>Sde-like_AT5G13250.1
IWFLLQ-AS-----Q-----------NQTVEP----FL--PQ--------
-IP--------K----------SYLR-----IKDGKMTVRLLMK------
YLVNKL--RL---------EHE----------------------------
-------------------------SQQ----------------------
---VEIR---------------CR--GQ-------E--------------
------------------------L-------EPVL-T--LQH--VRD--
-A----------IW------------------------------------
R-G---SR-DTSSLSQNITLLPNSSTSDH---------------------
----LMVLH-----YG
>Sde-like_Cagra.0596s0017.1
IWFLLQ-AS-----Q-----------NQTVEP----FL--PQ--------
-IP--------K----------SYLR-----IKDGKMTVRLLMK------
YLVNKL--RL---------EHE---------S------------------
---------------------------Q----------------------
---VEIR---------------CR--GQ-------E--------------
------------------------L-------EPVL-T--LQH--VRD--
-A----------IW--------------------------------R---
S-G---SRSDSSSLSQNITLLPNSSTSDH---------------------
----LMVLH-----YG
>Sde-like_Eucgr.B03547.1
VWFVLR-AS-----Q-----------NQDKEP----FL--PQ--------
-IP--------K----------IYLR-----VKDGRMTVRFLMK------
YLVRKL--RL---------DSE----------------------------
-------------------------AEQ----------------------
---VEIT---------------CR--GQ-------K--------------
------------------------L-------LPFL-T--LQQ--VRD--
-N----------IW--------------------------------S---
P-S---D---------VVTLLPESATASDH--------------------
----IMVLH-----YG
>Sde-like_Eucgr.G01956.1
IWFMLQ-AS-----L------NQA--KE---P---F-L--PQ--------
-IP--------K----------SYLR-----IKDGRMTVRLITK------
YLVNKL--RL---------ASE---------S------------------
---------------------------E----------------------
---VVIT---------------CK--GQ-------H--------------
------------------------L-------PPGL-T--LQH--VRD--
-Q----------IW-----------S-----T---------GQRRDQ---
A-V---T---------LL-------PESS--------------T--T---
EH--LMVLH-----YG
>Aqcoe3G217100.1
IWFLLQ-AS-----Q------NQN--KE---P---F-L--PQ--------
-IP--------K----------SYLR-----IKDGRMTVRVLMK------
YLASKL--RL---------DSE---------S------------------
---------------------------E----------------------
---VEIT---------------CR--GQ-------Q--------------
------------------------L-------LPFL-T--LQH--VRD--
-T----------IW-----------I---------------S-RRD----
A-A---T---------MLS------LDSS--------------ST-T---
DH--LMILH-----YG
>Sde-like_Manes.09G186300.1
IWFTLQ-AS-----Q------IQN--QE---P---L-L--PQ--------
-IS--------K----------SYLR-----IKDGRMTVRLLMK------
YLVNKL--KL---------DSE---------S------------------
---------------------------E----------------------
---VEIR---------------CR--GQ-------Q--------------
------------------------L-------QPYL-T--MQH--VRD--
-S----------IW-----------S-----Q---------S-PRDE---
Q-L---T---------LL-------PHSS--------------T--A---
DH--VMVLH-----YS
>Sde-like_Phvul.008G018800.1
IWFMLQ-AS-----Q------NQG--KE---P---F-L--PQ--------
-IP--------K----------NYLR-----IKDGRMTVRLLLK------
YLVSKL--RL---------ESE---------S------------------
---------------------------E----------------------
---IEIR---------------CR--GQ-------Q--------------
------------------------L-------LPLL-T--LQH--VRD--
-S----------IW---------------------------S-GRD----
S-T---R---------ALL------SDSS--------------TS-S---
DH--VMVLH-----YG
>Sde-like_Glyma.18G282500.1
IWFMLQ-AS-----P------NQA--RE---P---F-L--PQ--------
-IP--------K----------NYLR-----IKDGRMTVRLLLK------
YLVSKL--RL---------ESE---------S------------------
---------------------------E----------------------
---IEIT---------------CR--GQ-------Q--------------
------------------------L-------LPFL-T--LQH--VRD--
-N----------IW---------------------------S-PRDT---
T-T---R---------PLL------SDSS--------------TT-T---
DH--VMVLH-----YG
>Sde-like_Prupe.1G218100.1
IWFMLQ-AS-----Q------NQE--KE---P---F-L--PQ--------
-IP--------K----------SYLR-----IKDRRMTIRLIKK------
YLVNKL--RL---------DSE---------S------------------
---------------------------E----------------------
---VEIT---------------CR--GQ-------Q--------------
------------------------L-------LPFL-T--LQH--VRD--
-N----------IW---------------------------S-LRE----
A-P---A---------LL-------PDSS--------------TTAT---
DH--VMVLH-----YA
>Sde-like_Gorai.005G196300.1
IWFMLQ-AS-----Q-----------NQAKEP----FL--PQ--------
-IR--------K----------SYLR-----IKDGKMTVRLLMK------
YLVSKL--RL---------DSE---------S------------------
---------------------------E----------------------
---IEIR---------------CR--GQ-------Q--------------
------------------------L-------QPSL-T--LQQ--VRD--
-Q----------IW--------------------------------S---
S-R---D---------AVTLLPRTSTADH---------------------
----LMVLH-----YG
>Sde-like_Thecc1EG008415t1
IWFMLQ-AS-----Q-----------NQAKEP----FL--PQ--------
-IP--------K----------SYLR-----IKDGKMTVRLLMK------
YLVNKL--RL---------DSE---------S------------------
---------------------------E----------------------
---IEIT---------------CR--GQ-------Q--------------
------------------------L-------VPYL-T--LQN--VRD--
-Q----------IW------------------------------------
SSR---D---------AVTLLPETSTADH---------------------
----VMVLH-----YG
>Sde-like_VivinGSVIVT01000970001
VWFLLQ-AS-----Q-----------NQAKEP----FL--PQ--------
-IP--------K----------SYLR-----IKDGRMTVRLLMK------
YVVNKL--RL---------DSE---------S------------------
---------------------------E----------------------
---IEIT---------------CR--GQ-------Q--------------
------------------------L-------LPFF-T--LQH--VRD--
-N----------IW---------------------------SPRDALTFL
Q-P---D----------------SSTSDH---------------------
----VMVLN-----YG
>Sde-like_Manes.08G102600.1
IWFTLQ-AS-----Q------NQA--QE---P---F-L--PQ--------
-IS--------K----------SYLR-----IKDGKMTVRLIMK------
YLVNKL--RL---------DSE---------S------------------
---------------------------E----------------------
---VEIT---------------CR--GQ-------Q--------------
------------------------L-------LPFL-T--LQH--VRD--
-N----------IW---------------------------S-PREG---
G-V---T---------LL-------PHSS--------------T--T---
DH--VMVLH-----YA
>Sde-like_SapurV1A.1110s0040.1
IWFMLQ-AS-----Q-----------NQKKEP----FL--PQ--------
-IS--------K----------SYLR-----IKDGRMTVRLLMR------
YLVNKL--RM---------DSE---------S------------------
---------------------------E----------------------
---IEIT---------------CR--GQ-------Q--------------
------------------------L-------LPFS-T--LQH--VRD--
-N----------IW---------------------------VSPRDALTL
L-P---E----------------SSTPDH---------------------
----VMVLH-----YG
>Sde-like_Potri.003G164800.1
IWFMLQ-AS-----Q-----------NQTKEP----FL--PQ--------
-IS--------K----------SYLR-----IKDGRMTVRLLMK------
YLVNKL--RL---------DSE---------S------------------
---------------------------E----------------------
---IEMT---------------CR--GQ-------Q--------------
------------------------L-------LPFL-T--LQH--VRD--
-N----------IW--------------------------------S---
P-R---E---------ELTLLPESSTTDH---------------------
----VMVLH-----YG
>Sde-like_SapurV1A.0340s0240.1
IWFLLQ-AS-----Q-----------NQTKEP----FL--PQ--------
-IS--------K----------SYLR-----IKDGRMTVRLLMK------
YLVSKL--RL---------DSE---------S------------------
---------------------------E----------------------
---IEIT---------------CR--GH-------Q--------------
------------------------L-------VPFL-T--LQH--VRD--
-N----------IW--------------------------------S---
P-R---D---------ALTLLPESSTTDH---------------------
----VMVLH-----YA
>Sde-like_Potri.001G062700.1
IWFLLQ-AS-----Q-----------NQTKEP----FL--PQ--------
-IS--------K----------SYLR-----IKDGRMTVRLLMK------
YLVNKL--GL---------DSE---------S------------------
---------------------------E----------------------
---IEIT---------------CR--GQ-------Q--------------
------------------------L-------VPFL-T--LQH--VRD--
-N----------IW--------------------------------S---
P-R---D---------ALTLLPESSTTDH---------------------
----VMVLH-----YG
>ViridiplantaeWD48_Cre_Cre13.g583250.t1.1
CAFVLL-PM-----E-----------GSN--------L--PS--------
-LM--------Q----------SKLN------APRILQVHKVAH------
YCCSKL-QELNIALEVRPIYLR---------RPPAAAPDLADEPGVPPRP
V-------------------------------------------------
---LELT---------------CN--GV----------------------
------------------------L-------VPFEMS--LAT--VKK--
-F----------IW--------------------------------K---
K-S---D-------------------------------------------
----DLIFN-----YK
>ViridiplantaeWD48_Vca_Vocar.0031s0026.1
ITFYLL-PV-----K-----------G----S---N-L--PT--------
-LS--------I----------TRLQ------ASHLLEVRKVAE------
YCCDKL--RE----HGIHLEAL---------SATPKER-------IPLSP
LRVSVA-------------AGGQLY--VSYR-------------------
--ALELT---------------CN--GL-------A--------------
------------------------V-------PYDM-N--LAA--VKK--
-F----------LW--------------------------------L---
E-Q---D-------------------------------------------
----DLTFH-----YG
>MetazoaWD48_Cin_373591
ISFYLQ-PH-----P-----------SSKIKP-----L--KN--------
-VN-------------------NKLS------ANDLLSMAKVME------
HVHEKI--LCSDDASQASANGG---------SSSTADPTENAEKTASDCS
EDQAKAAVAVSEHN------------------------------------
---LELL---------------CS--DM----------------------
------------------------I-----L-NPDW-N--LRT--VKF--
-L----------IW--------------------------------K---
G-K---G-------------------------------------------
----DLILH-----YR
>MetazoaWD48_Dme_CG9062-RB
IPFFLQ-PH-------------------------------PQ--------
-MT--------K----------PERTKKDRLVANEFIQCRKVCE------
HVLEKV---L---------NAE---------TTPSGGNANNSLQNSQSDA
NSEGSQLPAEER--------------------------------------
---IELW---------------CN--DV-------V--------------
------------------------V-------DPNM-D--LRT--VRH--
-F----------IW--------------------------------K---
Q-S---T-------------------------------------------
----DLTFQ-----YK
>MetazoaWD48_Aae_AAEL012158-RA
LPFYLL-AH-----P-----------S----M---LKQ--DR--------
-SK--------K----------ERLI------ANEFIQCRKVCE------
HVLEKV--LG----ADLPASTG---------N--SNSS-------QNNSQ
SDANSEGSQV-----------------PAEE-------------------
--RIELL---------------CN--DV-------I--------------
------------------------C-------DPNM-D--LRT--VRH--
-F----------IW--------------------------------K---
Q-S---S-------------------------------------------
----DLTFH-----YR
>MetazoaWD48_Tca_XM_969906.1
VQFYLQ-PH-----S-----------S--------VPS--HL--------
-LK--------Q----------DRLKKPDRLVANDFIQCRKVAE------
HILEKL--LG----DGNASSPG---------G--DADS-------TTPSG
NG-------------------------YNVD-------------------
--QIELT---------------CN--DQ-------V--------------
------------------------L-------DPAM-D--LRT--VKH--
-F----------IW--------------------------------K---
S-S---A-------------------------------------------
----DLTLH-----YR
>MetazoaWD48_Cel_F35G12.4a.1
MPFYLL-PH-----P-----------STNPKQ--------PK--------
-----------K----------DRLS------ATEMLQVKKVME------
HVYEKI--LS---------TND---------DITVGSIPLNQIHTK----
--------------------------------------------------
---MEMY---------------CN--DQ-------R--------------
------------------------L-------EPDM-D--LRT--VKH--
-L----------YW--------------------------------K---
Q-S---G-------------------------------------------
----ELLLH-----YK
>MetazoaWD48_Cbr_CBG18038
MPFYLL-PH-----P-----------S--------TNS--KQ--------
-PK--------K----------DRLS------ATEMLLVKKVME------
HVYEKV--LG-------NVDAN---------T--VPLN------------
---------------------------QIHT-------------------
--KIEMY---------------CN--DQ-------K--------------
------------------------L-------EPET-D--LRT--VKH--
-F----------YW--------------------------------K---
Q-S---G-------------------------------------------
----ELLLY-----YR
>MetazoaWD48_Lgi_LgGsHFWreduced.3192
IPFFLQ-PH-----P----------------S---TGI--KP--------
-VK--------K----------DRLS------ASDMIQVRKVIE------
HVYEKV--------LGQGSDAG---------SQTANSNGQDKEDDLTTVA
EER-----------------------------------------------
---VELM---------------CN--DQ----------------------
------------------------I-----L-DPNM-D--LRT--VKH--
-F----------IW--------------------------------K---
Q-S---G-------------------------------------------
----DLTLH-----YR
>MetazoaWD48_Spu_XM_783238.2
ISFFLQ-PH-----N-----------P--------SGN--RT--------
-LK--------K----------DRLS------ASDMLQARKVLE------
HVYEKV--MG----AYTSPSSP---------S--SAGA-------ANGYG
TGEGA-DRDSELS-------------SISEE-------------------
--KVELL---------------CQ--DQ-------V--------------
------------------------L-------DPNM-D--LRT--IKH--
-F----------IF--------------------------------K---
S-G---G-------------------------------------------
----DLTLL-----YR
>MetazoaWD48_Nve_185249
IAFFLQ-PH-----S-----------T--------SSS--KT--------
-LK--------R----------DRLS------ASDMLHVRKVIE------
HVYDKV--IG----GDGSSSSG---------S--APAT-------PSGDK
DPHTPQSEEEDRA-------------SIAEA-------------------
--RIELL---------------CQ--DQ-------V--------------
------------------------L-------DPGM-D--LRT--VKH--
-L----------IW--------------------------------K---
G-G---G-------------------------------------------
----DLVLQ-----YR
>MetazoaWD48_Bfl_274870
IPFYLQ-PH-----S----------------T---SGA--KT--------
-LK--------K----------DRLS------ASDMLQVRKVME------
HVYEKV---L---------GAD---------NISQNTASSGGEKPEQEKE
EDISSLAEE------------------K----------------------
---IELL---------------CQ--DQ----------------------
------------------------V-----L-DPNM-D--LRT--VKH--
-F----------IW--------------------------------K---
S-G---G-------------------------------------------
----DLTLH-----YR
>MetazoaWD48_Bfl_131508
IPFYLQ-PH-----S----------------T---SGA--KT--------
-LK--------K----------DRLS------ASDMLQVRKVME------
HVYEKV-LGA---------DNI---------SQNTASSGGEKPEQEKEED
ISSLAEEKIELLCQDQEKEEDISALAEE----------------------
--KIELL---------------CQ--DQ----------------------
------------------------V-----L-DPNM-D--LRT--VKH--
-F----------IW--------------------------------K---
S-G---G-------------------------------------------
----DLTLH-----YR
>MetazoaWD48_Dre_ENSDART00000056248
IPFYLQ-PH-----S----------------S---SGA--KT--------
-LK--------K----------DRLS------ASDMLQVRKVME------
HVYEKI-INL---------DTE---------SQATSSSANDKPGEQEKEE
DVSVMA---------------------EEK--------------------
---IELM---------------CL--DQ----------------------
------------------------V-----L-DPNM-D--LRT--VKH--
-F----------IW--------------------------------K---
S-G---G-------------------------------------------
----DLTIH-----YR
>MetazoaWD48_Gac_ENSGACT00000016749
IPFYLQ-PH-----S----------------S---SGA--KT--------
-LK--------K----------DRLS------ASDMLQVRKVME------
HVYEKI-INL---------DNE---------SQTTSSSANDKPGEQEKEE
DMAMLA---------------------EEK--------------------
---IELM---------------CQ--DQ----------------------
------------------------V-----L-DPNM-D--LRT--VKH--
-F----------IW--------------------------------K---
S-G---G-------------------------------------------
----DLTLH-----YR
>MetazoaWD48_Ola_ENSORLT00000014695
IPFYLQ-PH-----S----------------S---SGA--KT--------
-LK--------K----------DRLS------ASDMLQVRKVME------
HVYEKI-INL---------DNE---------SQTTSSSANDKPGEQEKEE
DMAMLA---------------------EEK--------------------
---IELM---------------CQ--DQ----------------------
------------------------V-----L-DPNM-D--LRT--VKH--
-F----------IW--------------------------------K---
S-G---G-------------------------------------------
----DLTLH-----YR
>MetazoaWD48_Tru_302285
IPFYLQ-PH-----S----------------S---SGA--KT--------
-LK--------K----------DRLS------ASDMLQVRKVME------
HVYEKI-INL---------DNE---------SQTTSSSANDKPGEQEKEE
DMAMLA---------------------EEK--------------------
---IELM---------------CQ--DQ----------------------
------------------------V-----L-DPNM-D--LRT--VKH--
-F----------IW--------------------------------K---
S-G---G-------------------------------------------
----DLTLH-----YR
>MetazoaWD48_Str_296815
IPFYLQ-PH-----S----------------S---SGA--KT--------
-LK--------K----------DRLS------ASDMLQVRKVME------
HVYEKI-INV---------DTE---------SQTTSSSNNEKPGEQEKEE
DIAVLA---------------------EEK--------------------
---IELL---------------CQ--DQ----------------------
------------------------I-----L-DPNM-D--LRT--VKH--
-F----------IW--------------------------------K---
S-G---G-------------------------------------------
----DLTLH-----YR
>MetazoaWD48_Gga_ENSGALT00000031283
IPFYLQ-PH-----S----------------S---SGA--KT--------
-LK--------K----------DRLS------ASDMLQVRKVME------
HVYEKI-INL---------DNE---------SQTTSSSNNEKAGEQEKEE
DIAVLA---------------------EEK--------------------
---IELL---------------CQ--DQ----------------------
------------------------V-----L-DPNM-D--LRT--VKH--
-F----------IW--------------------------------K---
S-G---G-------------------------------------------
----DLTLH-----YR
>MetazoaWD48_Mdo_ENSMODT00000017118
IPFYLQ-PH-----S----------------S---SGA--KT--------
-LK--------K----------DRLS------ASDMLQVRKVME------
HVYEKI-INL---------DSE---------SQTTSSSNNEKPGEQEKEE
DIAVLA---------------------EEK--------------------
---IELL---------------CQ--DQ----------------------
------------------------V-----L-DPNM-D--LRT--VKH--
-F----------IW--------------------------------K---
S-G---G-------------------------------------------
----DLTLH-----YR
>MetazoaWD48_Mmu_ENSMUST00000036561
IPFYLQ-PH-----A----------------S---SGA--KT--------
-LK--------K----------DRLS------ASDMLQVRKVME------
HVYEKI-INL---------DNE---------SQTTSSSNNEKPEQEKEED
IAVLAEEK------------------------------------------
---IELL---------------CQ--DQ----------------------
------------------------V-----L-DPNM-D--LRT--VKH--
-F----------IW--------------------------------K---
S-G---G-------------------------------------------
----DLTLH-----YR
>MetazoaWD48_Rno_ENSRNOT00000024172
IPFYLQ-PH-----A----------------S---SGA--KT--------
-LK--------K----------DRLS------ASDMLQVRKVME------
HVYEKI-INL---------DNE---------SQTTSSSNNEKPEQEKEED
IAVLAEEK------------------------------------------
---IELL---------------CQ--DQ----------------------
------------------------V-----L-DPNM-D--LRT--VKH--
-F----------IW--------------------------------K---
S-G---G-------------------------------------------
----DLTLH-----YR
>MetazoaWD48_Hsa_ENST00000302313
IPFYLQ-PH-----A----------------S---SGA--KT--------
-LK--------K----------DRLS------ASDMLQVRKVME------
HVYEKI-INL---------DNE---------SQTTSSSNNEKPGEQEKEE
DIAVLA---------------------EEK--------------------
---IELL---------------CQ--DQ----------------------
------------------------V-----L-DPNM-D--LRT--VKH--
-F----------IW--------------------------------K---
S-G---G-------------------------------------------
----DLTLH-----YR
>MetazoaWD48_Cfa_XM_854939.1
IPFYLQ-PH-----A----------------S---SGA--KT--------
-LK--------K----------DRLS------ASDMLQVRKVME------
HVYEKI-INL---------DNE---------SQTTSSSNNEKPGEQEKEE
DIAVLA---------------------EEK--------------------
---IELL---------------CQ--DQ----------------------
------------------------V-----L-DPNM-D--LRT--VKH--
-F----------IW--------------------------------K---
S-G---G-------------------------------------------
----DLTLH-----YR
>ViridiplantaeWD48_Aco005644.1
LGFYLR-PC-----E-----------G----S---D-L--PS--------
-IS--------Q----------AKSY------ANRILRINKEIL------
LGTEQW--SV----A-----------------------------------
-------TFMQWR----WLPTFRV--KAVAT-------------------
--SKAIY---------------AR--DL-------V--------------
------------------------L-------PLEL-S--LDT--VRT--
-F----------VW--------------------------------R---
K-Q---D-------------------------------------------
----DMVLN-----YR
>ViridiplantaeWD48_Mpu_159829
ASFFVN-PD-----------------PDVETP-----L--PC--------
-IQ--------N----------ARVT------APRVLQSRKVSA------
YVLQKL--RVEAPGGARPEDC-----------------------------
--------------------------------------------------
---LSLT---------------CN--GA-------E--------------
------------------------C-------DPNM-S--MAT--IAK--
-F----------MW--------------------------------K---
R-G---D-------------------------------------------
----EVQLL-----YS
>ViridiplantaeWD48_Mcr_109622
ASFHLS-PH-----E-----------T----Q---PDA--PK--------
-LS--------Q----------GRVT------APRVLGVRKVVN------
YVVQKL--GL----D-------------------ANGS------------
--------------------------RAPED-------------------
--LVDIL---------------CG--GE-------V--------------
------------------------C-------DPAM-S--LAT--VKE--
-F----------LW--------------------------------R---
K-G---T-------------------------------------------
----DVELV-----YR
>ViridiplantaeWD48_Kfe_Kaladp0515s0171.1
CSFCLQ-PC-----E-----------G----S---P-A--PS--------
-VT--------L----------GKLS------APGVLRIHKVAS------
YVLEKV--VI----D-PPINQV---------D--LDAP-FSSS--LSARE
FQQSAV--------------GIKPR-QKLKP-------------------
--SVEIL---------------CN--NE-------V--------------
------------------------L-------PSDM-S--LAT--VRA--
-F----------KW--------------------------------K---
K-P---D-------------------------------------------
----DLVLN-----YR
>ViridiplantaeWD48_Kla_Kalax.0138s0008.1
CSFCLQ-PC-----E-----------G----S---P-A--PS--------
-VT--------L----------GKLS------APGVLRIHKVAS------
YVLEKV--VI----D-PPINQV---------D--LDAP-FSSS--LSARE
FQQSAV--------------GIKPR-QKLKP-------------------
--SVEIL---------------CN--NE-------V--------------
------------------------L-------PSDM-S--LAT--VRA--
-F----------KW--------------------------------K---
K-P---D-------------------------------------------
----DLVLN-----YR
>ViridiplantaeWD48_Kla_Kalax.0043s0039.1
CSFCLQ-PC-----E-----------G----S---P-A--PS--------
-VT--------L----------GKLS------APGVLRIHKVAS------
YVLEKV--VI----D-PPINQV---------D--LDAP-FSSS--LSARE
FQQSAV--------------GIKPR-QKLKP-------------------
--SVEIL---------------CN--NE-------V--------------
------------------------L-------PSDM-S--LAT--VRA--
-F----------KW--------------------------------K---
K-P---D-------------------------------------------
----DLVLN-----YR
>ViridiplantaeWD48_Dca_DCAR_029743
CSFYLQ-PL-----E-----------G----S---A-A--QM--------
-LT--------Q----------GKLS------APRILRVHKVVN------
YVVEKM--VL----D-QPLDIV---------N--PEGA-KSSG--LPGGQ
IQHTSSGGDASFR------SGLKPW-QKLKP-------------------
--SIEIL---------------CN--NQ-------F--------------
------------------------A-------INGT-G--IVP--HYT--
-K----------YW--------------------------------M---
K-G---H-------------------------------------------
----AADSY-----YA
>ViridiplantaeWD48_Pp3c14_23300V3.4
CSFYLH-PY-----E-----------GQT-IT-----V------------
-LT--------Q----------GKLS------APRILRIHKIKN------
YVSEKL--NL----E-RPLEEN---------M--PETN-ASAGQLVSQQA
GGNGKGKGSNVFR--PGSKGWPQDSKPI----------------------
---VEIL---------------CN--DQ----------------------
------------------------V-----L-ASEL-S--LAT--VRA--
-Y----------IW--------------------------------K---
K-P---E-------------------------------------------
----DLYLH-----YR
>ViridiplantaeWD48_Pp3c1_36050V3.1
CSFFLH-PC-----E-----------GQT-IT-----V------------
-LT--------Q----------GKLS------APRILRIHKVQN------
YVLEKL--LF----E-RPLEET---------G--LMSN-ASAG----QQ-
--NANGIGANTFR--PGSRNWPQGTKPV----------------------
---VQIL---------------CN--DQ----------------------
------------------------V-----L-SPDM-S--LAT--VRA--
-F----------VW--------------------------------K---
K-P---E-------------------------------------------
----DLYLH-----YR
>ViridiplantaeWD48_Pp3c2_9310V3.1
CSFYLH-PY-----E-----------GQT-IT-----V------------
-LT--------Q----------GKLS------APRILRILKVKN------
YVLEKL--LL----E-RPLEEN---------G--SDAN-APAG----QQA
GGNANGKGNNVFR--PGSKSWPQGTKPV----------------------
---VEIL---------------CN--DQ----------------------
------------------------V-----L-PPDM-S--LAT--VRA--
-Y----------VW--------------------------------K---
K-P---E-------------------------------------------
----DLYLH-----YR
>ViridiplantaeWD48_Sphfalx0140s0005.1
CSFFLQ-PC-----E-----------GTS-LQ-----I------------
-LT--------Q----------GKLS------APRILRMHKVAN------
YVLEKL--VP----D-RPLEDS---------A--SEGV-STAG----QQG
SQQAVGNSYGSHR--PGSRVW-QPVKPV----------------------
---VEVL---------------CN--NQ----------------------
------------------------V-----L-PPEM-S--LAT--VRA--
-Y----------IW--------------------------------K---
K-P---E-------------------------------------------
----DLHLH-----YR
>ViridiplantaeWD48_Sphfalx0013s0241.1
CSFFLQ-PC-----E-----------GTS-LQ-----I------------
-LT--------Q----------GKLS------APRILRMHKVVN------
YVLEKL--VI----D-KPLEDS---------A--SETT-STTG----RQG
SQQAFGNGYGPFR--PGSRVWQQPVKPV----------------------
---VEIV---------------CN--DQ----------------------
------------------------V-----L-PLEM-S--LAT--VRA--
-Y----------IW--------------------------------K---
K-P---E-------------------------------------------
----DLCLQ-----YR
>ViridiplantaeWD48_Mapoly0016s0038.1
CSFFLL-PC-----E-----------GTS-LQ-----V------------
-LT--------Q----------GKLS------APRILRIHKVVN------
YVLEKL--VL----D-RPLDDN---------A--SDST-STSG----QGS
NHQS-GNTYGSSR--QSSRPWQLS-KPG----------------------
---VEIL---------------CN--QQ----------------------
------------------------V-----L-PPEM-S--LAT--VRA--
-Y----------VW--------------------------------K---
K-P---D-------------------------------------------
----DLTLY-----YR
>ViridiplantaeWD48_Smo_139346
CSFFLH-PY-----E-----------GTA-LQ-----V------------
-LT--------Q----------GKLS------APKILRIQKVIN------
YVLEKL--VL----D-RPLDDH---------A--SGP-------------
-QMP-GNVY-DYR--PSSRPWQSNPKPA----------------------
---IEIL---------------CN--QQ----------------------
------------------------V-----L-SPDM-S--LAT--VRT--
-Y----------IW--------------------------------K---
K-P---E-------------------------------------------
----DLCLY-----YR
>ViridiplantaeWD48_Mac_GSMUA_Achr4T23850_001
CSFFLL-PC-----E-----------GST-VP-----V------------
-IT--------Q----------GKLS------APRILRMNKVIS------
YVMEKM--VL----D-KPLDGG---------S--SDAT-IVLG--VSMTK
TQVPSS----GVK--QSMKSW-PKLMPS----------------------
---IDIL---------------CN--NQ----------------------
--------ASAAKLSMMKFL----V-----V-SPEM-S--LAT--VRT--
-Y----------IW--------------------------------K---
K-P---E-------------------------------------------
----DLILN-----YK
>ViridiplantaeWD48_Mac_GSMUA_Achr9T24640_001
CSFHLQ-AC-----E-----------GSS-VQ-----I------------
-LT--------Q----------GKLS------APRILRINKVIN------
YVIEKM--VL----D-KPLDGG---------S--SDGA-SGLG--LSTGP
SQLSTL-GDVSLR--PGMKPW-QKMKPS----------------------
---IEIL---------------CN--NQ----------------------
------------------------A-----S-SKEI-Y--IG---FSG--
-F----------CF--------------------------------H---
S-V---V-------------------------------------------
-----IYLH-----HI
>ViridiplantaeWD48_Spo_Spipo12G0000500
CSFYLH-PC-----E-----------GSTVQL------------------
-LT--------Q----------GKLS------APRILRIHKVIN------
YVVEKM--VL-----DKPLEGG---------GNAADGAF-----------
--------------------------------------------------
---TSAL---------------SSVQPQ----------------------
------------------------F-------SPGG-DSALRS--GPK--
------------PW--------------------------------Q---
KLKPSIE----------------ILCNNQ---------------------
----SARMQ-----FS
>ViridiplantaeWD48_Zma_Zosma15g01160.1
CSFYLH-SC-----D------------SS-VQ-----I------------
-HT--------Q----------GKLS------APRILRIHKVST------
YVLDKI--LL----D-RPLDLQ---------G--ESGQ--------NGGH
LRLPSF--DSSLS--SGVKPW-KK-KPI----------------------
---VEIL---------------CN--NQ----------------------
------------------------V-----L-PLDM-S--LAT--VKA--
-Y----------IW--------------------------------K---
K-S---E-------------------------------------------
----DLILN-----YR
>ViridiplantaeWD48_Aco005970.1
CSFYLH-PF-----E-----------GSS-LP-----N------------
-VT--------Q----------GKLS------APRILRIHKVIN------
YVVEKL--VL----D-KPVDAG---------S--SDGT-FGSG--LSTGQ
SQLPPI-GDGSLR--SGLKSW-PKLKPN----------------------
---LEIL---------------CN--NQ----------------------
--------ANSKIE----------V-----L-SPEM-S--LAT--VRT--
-Y----------IW--------------------------------K---
K-P---E-------------------------------------------
----DVILH-----YR
>ViridiplantaeWD48_Osa_LOC_Os12g06810.1
CGFYLH-PA-----E-----------GSP-AP-----N------------
-IT--------Q----------GKLS------APRILRIHKVAN------
YVVEK----L----D-RPLD-G---------N--ADST-FGMG--LTSGQ
SQFSAL--DSSSR--LGLKPW-QKLKPS----------------------
---VEIL---------------CN--SQ----------------------
------------------------V-----L-APEM-S--LAT--VRA--
-Y----------VW--------------------------------K---
K-P---E-------------------------------------------
----DLILN-----YK
>ViridiplantaeWD48_Oth_Oropetium_20150105_10877A
CGFYLH-PA-----E-----------GSP-AP-----N------------
-IT--------Q----------GKLS------APRILRIHKVAN------
YVVEKL--VL----D-RPLD-G---------G--ADST-FAMG--LTPGQ
P-LSAL--DSSSR--LGLKPW-QKLKPS----------------------
--------------------------------------------------
------------------------V-----L-SPEM-S--LAT--VRT--
-Y----------IW--------------------------------K---
K-P---E-------------------------------------------
----DLILH-----YR
>ViridiplantaeWD48_Sbi_Sobic.008G047800.1
CGFYLH-PA-----E-----------GSP-AP-----N------------
-IT--------Q----------GKLS------APRILRIHKVAN------
YVVEKL--VL----D-KP-D-G---------G--SDSA-FVMG--LSSAQ
SQLSAL--DSSSR--LGLKSW-QKTKPC----------------------
---IEIL---------------CN--NQ----------------------
------------------------V-----L-SPEM-S--LAT--VRT--
-Y----------IW--------------------------------K---
K-P---E-------------------------------------------
----DLILH-----YR
>ViridiplantaeWD48_Zma_GRMZM2G167999_T01
CGFYLH-PA-----E-----------GSP-AP-----N------------
-IT--------Q----------GKLS------APRILRIHKVAN------
YVVEKL--VL----D-KPLD-G---------G--SD-A-FVMG--LSSAQ
SQLSVL--DSSSR--LGLKPW-QKTKPC----------------------
---IEIL---------------CN--NQ----------------------
------------------------V-----L-SPEM-S--LAT--VRT--
-Y----------IW--------------------------------K---
K-P---E-------------------------------------------
----DLILH-----YR
>ViridiplantaeWD48_Zma_Zm00008a036520_T01
CGFYLH-PA-----E-----------GSP-AP-----N------------
-IT--------Q----------GKLS------APRILRIHKVAN------
YVVEKL--VL----D-KPLD-G---------G--SD-A-FVMG--LSSAQ
SQLSVL--DSSSR--LGLKPW-QKTKPC----------------------
---IEIL---------------CN--NQ----------------------
------------------------V-----L-SPEM-S--LAT--VRT--
-Y----------IW--------------------------------K---
K-P---E-------------------------------------------
----DLILH-----YR
>ViridiplantaeWD48_Bdi_Bradi4g41777.2
CGFYLH-PA-----E-----------GSP-AP-----N------------
-IT--------Q----------GKLS------APRILRILKVAN------
YVVEKL--VL----E-KPLD-G---------S--PDST-FAMG--LTSGQ
SQLSAL--DSSSR--LGLKPW-QKLKPS----------------------
---VEIL---------------CN--NQ----------------------
------------------------V-----L-SPEM-S--LAT--VRT--
-Y----------IW--------------------------------K---
K-P---E-------------------------------------------
----DLILN-----YR
>ViridiplantaeWD48_Bst_Brast05G259900.1
CGFYLH-PA-----E-----------GSP-AP-----N------------
-IT--------Q----------GKLS------APRILRILKVAN------
YVVEKL--VL----E-KPLD-G---------S--PDST-FAMG--LTSGQ
SQLSAL--DSSSR--LGLKPW-QKLKPS----------------------
---VEIL---------------CN--NQ----------------------
------------------------V-----L-SPEM-S--LAT--VRT--
-Y----------IW--------------------------------K---
K-P---E-------------------------------------------
----DLILN-----YR
>ViridiplantaeWD48_Sit_Seita.7G293100.1
CGFYLH-PA-----E-----------GSP-AP-----N------------
-IT--------Q----------GKLS------APRILRIHKVAN------
YVVEKL--VL----E-KPLD-G---------G--SDST-FAMG--LSSGQ
SQLSAL--DSSSR--IGLKAW-QKLKPC----------------------
---VEIL---------------CN--NQ----------------------
------------------------V-----L-SPEM-S--LAT--VRT--
-Y----------IW--------------------------------K---
K-P---E-------------------------------------------
----DLILH-----YR
>ViridiplantaeWD48_Svi_Sevir.7G304900.1
CGFYLH-PA-----E-----------GSP-AP-----N------------
-IT--------Q----------GKLS------APRILRIHKVAN------
YVVEKL--VL----E-KPLD-G---------G--SDST-FAMG--LSSGQ
SQLSAL--DSSSR--IGLKAW-QKLKPC----------------------
---VEIL---------------CN--NQ----------------------
------------------------V-----L-SPEM-S--LAT--VRT--
-Y----------IW--------------------------------K---
K-P---E-------------------------------------------
----DLILH-----YR
>ViridiplantaeWD48_Pha_Pahal.C00519.1
CGFYLH-PA-----E-----------GSP-AP-----N------------
-IT--------Q----------GKLS------APRILRIHKVAN------
YVVEKL--VL----D-KPLD-G---------G--SDST-FAMG--LSSGQ
SQLSTL--DSSSR--IGLKPW-QKLKPC----------------------
---VEIL---------------CN--NQ----------------------
------------------------V-----L-SQEM-S--LAT--VRT--
-Y----------IW--------------------------------K---
K-P---E-------------------------------------------
----DLILH-----YR
>ViridiplantaeWD48_Pvi_Pavir.Cb02019.1
CGFYLH-PA-----E-----------GSP-AP-----N------------
-IT--------Q----------GKLS------APRILRIHKVAN------
YVVEKL--VL----D-KPLD-G---------G--SDST-FAMG--LSSGQ
SQLSAL--DSSSR--IGLKPW-QKLKPC----------------------
---VEIL---------------CN--NQ----------------------
------------------------V-----L-SQEM-S--LAT--VRT--
-Y----------IW--------------------------------K---
K-P---E-------------------------------------------
----DLILH-----YR
>ViridiplantaeWD48_Atr_evm_27.model.AmTr_v1.0_scaffold00030.33
CSFFLH-PY-----E-----------GTT-VQ-----V------------
-LT--------Q----------GKLS------APRILRIHKVVN------
YVNEKM--VL----D-KPSEAG---------N--TEGS-FASG--VAGGQ
SQLPTI-GDGSFR----SRPW-PKTKPI----------------------
---VEIL---------------CN--NQ----------------------
------------------------V-----L-SPDM-S--LAS--VRA--
-Y----------VW--------------------------------K---
K-P---D-------------------------------------------
----DLILH-----YR
>ViridiplantaeWD48_Bra_Brara.C03089.1
LSFFLH-PC-----E-----------GSN-VQ-----V------------
-VT--------L----------GKLS------APRILRVHKVTN------
YVVEKM--VL----D-SPLDSL---------A--IDGA----S--VSGG-
PQQLFA-GNGLLT--PGSKPW-QKLRPS----------------------
---IEIL---------------CN--NQ----------------------
------------------------V-----L-SPEW-S--LAT--VRT--
-F----------VW--------------------------------K---
K-P---E-------------------------------------------
----DLILN-----YR
>ViridiplantaeWD48_Bra_Brara.E03400.1
LSFFLH-PC-----E-----------GSN-VQ-----V------------
-VT--------L----------GKLS------APRILRVHKVTN------
YVVEKM--VL----D-SPLDSL---------A--IDGG------------
PQPLFA-GNGLLP--SGSKPW-QKLKPS----------------------
---IEIL---------------CN--NQ----------------------
------------------------V-----L-APEM-S--LAT--VRV--
-Y----------IW--------------------------------K---
K-P---E-------------------------------------------
----DLILN-----YR
>ViridiplantaeWD48_Esa_Thhalv10020130m
LSFFLH-PC-----E-----------GSN-VQ-----V------------
-VT--------L----------GKLS------APRILRVHKVTN------
YVVEKM--VL----D-NPLDSL---------A--IDGA----S--VSGG-
PQQLFA-GNGLLQ--SGSKPW-QKLRPS----------------------
---IEIL---------------CN--NQ----------------------
------------------------V-----L-SPEM-S--LAT--VRA--
-Y----------IW--------------------------------K---
K-P---E-------------------------------------------
----DLILN-----YR
>ViridiplantaeWD48_Ath_AT3G05090.1
LSFFLH-PC-----E-----------GSS-VQ-----V------------
-VT--------L----------GKLS------APRILRVHKVTN------
YVVEKM--VL----D-NPLDSL---------A--IDAA----S--VSGGQ
PQPLFS-GNGLLQ--SGLKPW-QKLRPS----------------------
---IEIL---------------CN--SQ----------------------
------------------------V-----L-SPDM-S--LAT--VRA--
-Y----------VW--------------------------------K---
K-P---E-------------------------------------------
----DLILN-----YR
>ViridiplantaeWD48_Aha_Araha.4531s0015.1
LSFFLH-PC-----E-----------GSS-VQ-----V------------
-VT--------L----------GKLS------APRILRVHKVTN------
YVVEKM--VL----D-NPLDSL---------A--LDGT----S--VSGGQ
PQPLFA-GNGLLQ--SGLKPW-QKLRPS----------------------
---IEIL---------------CN--NQ----------------------
------------------------V-----L-SPDM-S--LAT--VRA--
-Y----------IW--------------------------------K---
K-P---E-------------------------------------------
----DLILN-----YR
>ViridiplantaeWD48_Aly_AL3G15470.t1
LSFFLH-PC-----E-----------GSS-VQ-----V------------
-VT--------L----------GKLS------APRILRVHKVTN------
YVVEKM--VL----D-NPLDSL---------A--LDAT----S--VSGGQ
PQPLFA-GNGLLQ--SGLKPW-QKLRPS----------------------
---IEIL---------------CN--NQ----------------------
------------------------V-----L-SPDM-S--LAT--VRA--
-Y----------IW--------------------------------K---
K-P---E-------------------------------------------
----DLILN-----YR
>ViridiplantaeWD48_Bst_Bostr.2570s0179.1
LSFFLH-PC-----E-----------GST-VQ-----V------------
-VT--------L----------GKLS------APRILRVHKVTN------
YVVEKM--VL----D-NPLDSL---------A--IDAA----S--VSGGQ
PQPLFA-GNGLLQ--SGLKPW-QKLRPS----------------------
---IEIL---------------CN--NQ----------------------
------------------------V-----L-SPDM-S--LAT--VRA--
-Y----------IW--------------------------------K---
K-P---E-------------------------------------------
----DLILN-----YR
>ViridiplantaeWD48_Cgr_Cagra.2179s0022.1
LSFFLH-PC-----E-----------GST-VQ-----V------------
-VT--------L----------GKLS------APRILRVHKVTN------
YVVEKM--VL----D-NPLDSL---------A--IDAA----S--VSGGQ
PQPLFA-GNGLLQ--SGLKPW-QKLRPS----------------------
---IEIL---------------CN--NQ----------------------
------------------------V-----L-SPDM-S--LAT--VRA--
-Y----------IW--------------------------------K---
K-P---E-------------------------------------------
----DLILN-----YR
>ViridiplantaeWD48_Cru_Carubv10013040m
LSFFLH-PC-----E-----------GST-VQ-----V------------
-VT--------L----------GKLS------APRILRVHKVTN------
YVVEKM--VL----D-NPLDSL---------A--IDAA----S--VSGGQ
PQPLFA-GNGLLQ--SGLKSW-QKLRPS----------------------
---IEIL---------------CN--NQ----------------------
------------------------V-----L-SPDM-S--LAT--VRA--
-Y----------IW--------------------------------K---
K-P---E-------------------------------------------
----DLILN-----YR
>ViridiplantaeWD48_Aco_Aqcoe2G310600.1
CSFYLH-PC-----E-----------GAA-VQ-----V------------
-LT--------Q----------GKLS------APRILRIHKVIN------
YVIEKI--VL----T----DAR---------N--SDGT-FSPG--L-AGQ
SQLATTVGDGTFR--LGSKP--HKLKPT----------------------
---IEIL---------------CN--NQ----------------------
------------------------V-----L-SPEM-S--LAT--VRA--
-Y----------IW--------------------------------K---
K-T---D-------------------------------------------
----DLVLS-----YR
>ViridiplantaeWD48_Ahy_AHYPO_011824-RA
CSFYLH-PC-----E------------GSTIQ-----I------------
-LT--------Q----------GKLS------APRILRIHKVVN------
YVVEKM--VL---------DKS----------------------------
--------------------------------------------------
---LDGV---------------SG--DG----------------------
-------------------------TFAPGLAGGPLQT--GADGSLRR--
------------PW------------------------------------
Q-RLKPA-------------------------------------------
----IEILCNNQASYF
>ViridiplantaeWD48_Kfe_Kaladp0022s0204.1
CSFYLQ-PC-----E-----------GST-VQ-----I------------
-LT--------Q----------GKLS------APRILRIHKVVN------
YVLEKM--VF----E-GPLDNL---------N--TDGA---PS--T-GGL
THHSSI-GDGSSR--AGSKPR-PKLKPS----------------------
---IEIL---------------CN--NQ----------------------
------------------------V-----L-LPEM-S--LAT--VRA--
-Y----------IW--------------------------------K---
K-P---E-------------------------------------------
----DLVLN-----YR
>ViridiplantaeWD48_Kla_Kalax.0474s0022.1
CSFYLQ-PC-----E-----------GST-VQ-----I------------
-LT--------Q----------GKLS------APRILRIHKVVN------
YVLEKM--VF----E-GPLDNL---------N--TDGA---PS--T-GGL
THHSSI-GDGSSR--AGSKPR-PKLKPS----------------------
---IEIL---------------CN--NQ----------------------
------------------------V-----L-LPEM-S--LAT--VRA--
-Y----------IW--------------------------------K---
K-P---E-------------------------------------------
----DLVLN-----YR
>ViridiplantaeWD48_Lus_Lus10004142
CSFYLQ-PC-----E-----------GNS-VQ-----I------------
-VT--------Q----------GKLS------APRILRIHKVVN------
YVLEKL--LL----D-KPLDNL---------N--PDGPLFTPG--LSAGQ
LQHSAL-GDGSFR--SGSKTW-AKSRNT----------------------
---IEIL---------------CN--NQ----------------------
------------------------V-----L-SPEM-S--LAT--VRT--
-Y----------IW--------------------------------K---
K-P---E-------------------------------------------
----DLVLN-----YR
>ViridiplantaeWD48_Lus_Lus10001717
CSFYLQ-PC-----E-----------GNS-VQ-----I------------
-VT--------Q----------GKLS------APRILRIHKVVN------
YVLEKL--LL----D-KPLDNL---------N--PDGPLFTPG--LSAGQ
LQHSAL-GDGSFR--SGSKTW-VKSRNT----------------------
---IEIL---------------CN--NQ----------------------
------------------------V-----L-SPEM-S--LAT--VRT--
-Y----------IW--------------------------------K---
K-P---E-------------------------------------------
----DLVLN-----YR
>ViridiplantaeWD48_Mtr_Medtr1g081830.2
CSFYLY-PC-----E-----------GSN-VQ-----I------------
-HT--------Q----------GKLS------APRILKIQKVIN------
YVIEKL--VL----D-KPLDSV---------N--ADGS-FPPG--IAGSQ
LQHQTV-GDGSFR--SGVRPW-QKVRPS----------------------
---IEIL---------------CN--NQ----------------------
------------------------I-----L-SPEM-S--LAT--VRA--
-Y----------IW--------------------------------K---
R-T---D-------------------------------------------
----DLALH-----YR
>ViridiplantaeWD48_Mgu_Migut.K00761.1
CSFYLH-PC-----E-----------GSA-VQ-----I------------
-LT--------Q----------GKLS------APRILRIHKVVN------
YVIEKM--VL----D-KSLASA---------S--ADGT-LAPS--ILGGP
GPLPLV-GDSSLR--SGLRPW-QRLKPS----------------------
---IEIL---------------CN--NQ----------------------
------------------------V-----L-LPDM-S--LAT--VRA--
-Y----------IW--------------------------------K---
K-P---E-------------------------------------------
----DLILN-----YR
>ViridiplantaeWD48_Glyma.19G241800.1
CSFYLQ-PC-----E-----------GSS-VQ-----I------------
-LT--------Q----------GKLS------APRILRIHKVVN------
YVIEKM--VL----D-KPLDSL---------S--AEGS-IAPG--LTGSQ
SQHQAV-GDGSFR--SGFQPW-QKLRPS----------------------
---IEIL---------------CY--NQ----------------------
------------------------V-----L-SPEM-S--LAT--VRA--
-Y----------VW--------------------------------K---
K-S---D-------------------------------------------
----DLVLN-----YR
>ViridiplantaeWD48_Glyma.03G244500.1
CSFYLQ-PC-----E-----------GSS-VQ-----I------------
-LT--------Q----------GKLS------APRILRIHKVVN------
YVIEKM--LL----D-KPLDSL---------S--AEGS-IAPG--LTGSQ
SQHQAV-GDGSFR--SGFQPS-QKLKPS----------------------
---IEIL---------------CN--NQ----------------------
------------------------V-----L-SPEM-S--LAT--VRA--
-Y----------IW--------------------------------K---
K-S---D-------------------------------------------
----DLVLN-----YR
>ViridiplantaeWD48_Pvu_Phvul.006G097800.1
CSFYLQ-PC-----E-----------GSS-VQ-----I------------
-VT--------Q----------GKLS------APRILRIHKVIN------
YVVEKM--VL----D-KPLDSI---------S--ADGS-FAPG--LTGSQ
SQHQTV-GDGSFR--SGFKPW-LKLRPS----------------------
---IEIL---------------CN--NQ----------------------
------------------------V-----L-SPEM-S--LAT--VRA--
-Y----------IW--------------------------------K---
K-S---E-------------------------------------------
----DLVLN-----YR
>ViridiplantaeWD48_Glyma.19G241300.1
CSFYLQ-PC-----E-----------GSS-IQ-----I------------
-LT--------Q----------GKLS------APRILRVHKVIN------
YVIEKM--VL----D-KPLDSL---------S--GDGS-FAPV--LTGSQ
SPLQAV-GDGSFQ--SGFKPW-QKLKPS----------------------
---IEIL---------------CN--NQ----------------------
------------------------V-----L-SPEM-S--LAT--VRA--
-Y----------IW--------------------------------K---
K-S---D-------------------------------------------
----DLVLN-----YR
>ViridiplantaeWD48_Gma_Glyma.03G243800.1
CSFYLQ-PC-----E-----------GSS-VQ-----I------------
-LT--------Q----------GKLS------APRILRVHKVIN------
YVIEKM--VL----D-KPLDSL---------S--GDGS-FAPG--LTGSQ
SQLQAV-GDGSFR--SGFKPW-QKLRPS----------------------
---IEIL---------------CN--NQ----------------------
------------------------V-----L-SPEM-S--LAT--VRA--
-Y----------IW--------------------------------K---
K-S---D-------------------------------------------
----DLVLN-----YQ
>ViridiplantaeWD48_Mtr_Medtr7g114370.1
CSFYLQ-PC-----E-----------GSS-VQ-----I------------
-LT--------Q----------GKLS------APRILRIHKVIN------
YVVEKL--VL----DNKPLDNL---------H--ADGN-FAPG--VAGSQ
SLLPVV-GDGSFRSGSGLKPW-QKLRPS----------------------
---IEIL---------------CC--NQ----------------------
------------------------V-----L-SPDM-S--LAT--VRA--
-Y----------IW--------------------------------K---
K-G---D-------------------------------------------
----DLILN-----YR
>ViridiplantaeWD48_Tpr_Tp57577_TGAC_v2_mRNA7262
CSFYLH-PC-----E-----------GSP-VQ-----I------------
-LT--------Q----------GKLS------APRILRIHKVIN------
YVVEKM--VL----D-KPLDNL---------H--ADGN-FASG--LAGSQ
SQLQAV-GDGSFRSGSGFKPW-QKLRPS----------------------
---IEVL---------------CN--NQ----------------------
------------------------V-----L-SPDM-S--LAT--VRA--
-Y----------IW--------------------------------K---
K-S---D-------------------------------------------
----DLVLN-----YR
>ViridiplantaeWD48_Sly_Solyc08g023570.1.1
CSFYFH-PC-----E-----------GST-VQ-----I------------
-LT--------Q----------GKLS------APRILRIHKVIN------
YVVEKL--VL----D-KPLDSV---------N--SDGT-FAPG--L----
--HGTTGVDDSSR--IGPKPS-QKHKPS----------------------
---IEIL---------------CN--NQ----------------------
------------------------V-----L-SPEM-S--LAT--VRA--
-Y----------IW--------------------------------K---
K-P---E-------------------------------------------
----DLVLN-----YR
>ViridiplantaeWD48_Gra_Gorai.013G202200.1
CSFYLH-PC-----E-----------GTA-VQ-----I------------
-LT--------Q----------GKLS------APRILRINKVVN------
YVVEKM--VL----D-KPIDTG---------S--TDGS-LAPG--H-GGQ
LQHSAV-ADGSFK--SGLKPW-PKPRPS----------------------
---VEIL---------------CN--NQ----------------------
------------------------V-----L-STDM-S--LAT--VRA--
-Y----------IW--------------------------------K---
K-P---E-------------------------------------------
----DLVLN-----YR
>ViridiplantaeWD48_Egr_Eucgr.H04403.1
CSFYLH-PC-----E-----------GAT-VQ-----I------------
-LT--------Q----------GKLS------APRILRIHKVVN------
YVIEKM--VL----E-KPVDNV---------S--TEGT-FPP--------
LPHSSA-GDIPFR--SGLKPW-QKLRPS----------------------
---IEIL---------------CN--NQ----------------------
------------------------V-----L-SPDM-S--LAT--VRA--
-Y----------IW--------------------------------K---
K-P---E-------------------------------------------
----DLVLN-----YR
>ViridiplantaeWD48_Cpa_evm.model.supercontig_117.38
CSFYLH-PC-----E-----------GST-VQ-----I------------
-LT--------Q----------GKLS------APRILRIHKVIN------
YVIEKM--VL----D-KPLESG---------T--SEGT-FAP-----GGQ
LQHPVV-GDASFR--SGLKPW-QKIRPA----------------------
---IEIL---------------CN--NQ----------------------
------------------------V-----L-SPDM-S--LAT--VRA--
-Y----------IW--------------------------------K---
K-S---E-------------------------------------------
----DLVLN-----YR
>ViridiplantaeWD48_Gra_Gorai.007G286900.1
CSFYLH-PC-----E-----------GSA-VR-----I------------
-LT--------Q----------GKLS------APRILRMHKVVN------
YVIEKL--VL----D-KPIDSL---------N--IDGT-YAAG--L-GGQ
PQHSAG-GEGSLR--SGLKPW-QKLRPS----------------------
---IEIL---------------CN--NQ----------------------
------------------------V-----L-SPEM-S--LAT--VRA--
-Y----------IW--------------------------------K---
R-P---E-------------------------------------------
----DLVLN-----YR
>ViridiplantaeWD48_Sly_Solyc01g098090.2.1
CSFYLH-PC-----E-----------GST-VQ-----I------------
-LT--------Q----------GKLS------APRILRIHKVVN------
YVIEKM--VL----D-KPLDSL---------N--SDG---AAG--VSGGQ
VTHPANGGDGIFR--TGLKPW-QKLKPS----------------------
---IEIL---------------CS--NQ----------------------
------------------------V-----L-SPDM-S--LAT--VRA--
-Y----------IW--------------------------------K---
K-P---E-------------------------------------------
----DLILN-----YR
>ViridiplantaeWD48_Gra_Gorai.013G122600.1
CSFYLH-PC-----E-----------GSA-VQ-----I------------
-LT--------Q----------GKLS------APRILRIHKVAN------
YVVEK----L----D-KPSDNA---------N--TDGT-FSPG--L-GGR
LQHLAV-GDGSFR--SGLKPL-QKPRPS----------------------
---VEIL---------------CN--NQ----------------------
------------------------V-----L-SPDM-S--LAT--VRA--
-Y----------VW--------------------------------K---
K-P---E-------------------------------------------
----DLVLN-----YR
>ViridiplantaeWD48_Ppe_Prupe.6G336900.1
CSFYLH-PC-----E-----------GSA-VQ-----I------------
-LT--------Q----------GKLS------APRILRIHKVVN------
YVIEKM--VL----D-KPLDSA---------N--PDTT-LAPG--VAGGP
VQLSAI-GDGSFR--SGLKPW-QKLKPS----------------------
---IEIL---------------CN--NQ----------------------
------------------------V-----L-SPEM-S--LAT--VRA--
-Y----------IW--------------------------------K---
K-S---E-------------------------------------------
----DLILN-----YR
>ViridiplantaeWD48_Mdo_MDP0000904060
CSFYLH-PC-----E-----------GST-VQ-----I------------
-LT--------Q----------GKLS------APRILRIHKVVN------
YVVEKM--VL----D-KPLDSA---------N--PDAT-FAPG--LAGGP
VQLSSV-GDGSFR--SGLKQW-QKLKPS----------------------
---IEIL---------------CN--NQ----------------------
------------------------V-----L-SSDM-S--LAT--VRA--
-Y----------IW--------------------------------K---
K-S---E-------------------------------------------
----DLILN-----YR
>ViridiplantaeWD48_Mdo_MDP0000026551
CSFYLH-PC-----E-----------GST-VQ-----I------------
-LT--------Q----------GKLS------APRILRIHKVVN------
YVVEKM--VL----D-KPVDSA---------N--PDAT-FAPG--LAGGP
LQLSSV-GDGSFR--SGLKPW-QKLKPS----------------------
---IEIL---------------CN--NQ----------------------
--------ASGQTSW---------V-----L-SPDM-S--LAT--VRA--
-Y----------IW--------------------------------K---
K-S---E-------------------------------------------
----DLVLN-----YR
>ViridiplantaeWD48_Gra_Gorai.004G245300.1
CSFYLH-PC-----E-----------GSA-VQ-----I------------
-LT--------Q----------GKLS------APRILRIQKVIN------
YVKEKM--VL----D-KPIDNL---------N--TIGT-FAPG--I-GGQ
LQHSAV-GDGSFQ--SGLKPR-QKLRPS----------------------
---VEIL---------------CN--NQ----------------------
------------------------V-----L-SPDM-S--LAT--VRA--
-Y----------IW--------------------------------K---
K-P---E-------------------------------------------
----DLVLN-----YR
>ViridiplantaeWD48_Csa_Cucsa.133520.1
CSFYLH-PC-----E-----------GSS-IQ-----I------------
-LT--------Q----------GKLS------APRILRVHKVVN------
YVIEKM--VL----D-KPLDNL---------N--PDVP-FGPG--L----
--SSTV-GDVSFR--SGLKPW-QKLKPS----------------------
---IEIL---------------CN--NQ----------------------
------------------------V-----L-SPDM-S--LAT--VRN--
-Y----------IW--------------------------------K---
K-P---E-------------------------------------------
----DLVLN-----YR
>ViridiplantaeWD48_Spu_SapurV1A.0386s0190.1
CSFYLH-PC-----E-----------GSA-FQ-----I------------
-LT--------Q----------GKLS------APRILRIHKVVN------
YVAEKM--VL----D-KPLDNV---------N--TDGT-FAPG--L-GGH
VQHSVV-GDGSFR--SGAKPW-QKLKPS----------------------
---IEIL---------------CN--NQ----------------------
------------------------V-----L-SPDM-S--LAT--VRA--
-Y----------IW--------------------------------K---
K-P---E-------------------------------------------
----DLILN-----YR
>ViridiplantaeWD48_Ptr_Potri.005G046500.1
CSFYLH-PC-----E-----------GSA-FQ-----I------------
-LT--------Q----------GKLS------APRILRIHKVVN------
YVVEKM--VL----D-KPLDNV---------N--TDGT-FAPG--L-GGH
LQHSVV-GDGSFR--PGVKPW-QKLKPS----------------------
---IEIL---------------CN--NQ----------------------
------------------------V-----L-SPDM-S--LAT--VRA--
-Y----------IW--------------------------------K---
K-P---E-------------------------------------------
----DLILN-----YR
>ViridiplantaeWD48_Spu_SapurV1A.0640s0100.1
CSFYLL-PC-----E-----------GSP-FQ-----I------------
-LT--------Q----------GKLS------APRILRIHKVVN------
YVVEKL--VL----D-KPLDNV---------N--ADGT-LAPG--I-GGP
LQHSVV-GDGSFR--SGLKPW-QKLKPS----------------------
---IEIL---------------CN--NK----------------------
------------------------V-----L-SPEM-S--LAT--VRA--
-Y----------IW--------------------------------K---
K-P---E-------------------------------------------
----DLILN-----YR
>ViridiplantaeWD48_Ptr_Potri.013G033800.1
CSFYLH-PC-----E-----------GSA-FQ-----I------------
-LT--------Q----------GKLS------APRILRIHKVVN------
YVVEKL--VL----D-KPLDNV---------N--TDGT-FAPG--I-GGP
LQHSVV-GDGSFR--SGLKPW-QKLKPS----------------------
---IEIL---------------CN--NQ----------------------
------------------------V-----L-SPEM-S--LAT--VRA--
-Y----------IW--------------------------------K---
K-P---E-------------------------------------------
----DLTLN-----YR
>ViridiplantaeWD48_Vvi_GSVIVT01021896001
CSFYLQ-AC-----E-----------GST-VQ-----I------------
-LT--------Q----------GKLS------APRILRIHKVVN------
YVVEKM--VL----D-KPMDSV---------N--PDGT-FAPG--LPGGQ
SQHSAVGGDGSFR--SGLKPW-QKLKPS----------------------
---IEIL---------------CN--NQ----------------------
--------AKFGKNSKVEWINILMV-----L-SPDM-S--LAT--VRA--
-Y----------IW--------------------------------K---
K-P---E-------------------------------------------
----DLVLN-----YR
>ViridiplantaeWD48_Csi_orange1.1g046871m
CSFYLH-PC-----E-----------GSA-VQ-----I------------
-LT--------Q----------GKLS------APRILRIHKVVN------
YVIEKM--VF----D-KPSDSV---------N--PDGT-FAPP--LGGGP
LQSSAV-GDGSFR--SGLKSW-QKLRPS----------------------
---IEIL---------------CN--NQ----------------------
------------------------V-----L-SPDM-S--LAT--VRA--
-Y----------VW--------------------------------K---
K-P---E-------------------------------------------
----DLVLN-----YR
>ViridiplantaeWD48_Ccl_Ciclev10000369m
CSFYLH-PC-----E-----------GSA-VQ-----I------------
-LT--------Q----------GKLS------APRILRIHKVVN------
YVIEKM--VF----D-KPSDSV---------N--PDGT-FAPP--LGGGP
LQSSAV-GDGSFR--SGLKSW-QKLRPS----------------------
---IEIL---------------CN--NQ----------------------
------------------------V-----L-SPDM-S--LAT--VRA--
-Y----------VW--------------------------------K---
K-P---E-------------------------------------------
----DLVLN-----YR
>ViridiplantaeWD48_Tca_Thecc1EG026436t1
CSFYLH-PC-----E-----------GSN-VQ-----I------------
-LT--------Q----------GKLS------APRILRIHKVVN------
YVIEKM--VL----D-KPIDSV---------N--TDGT-FAPG--L-GGQ
LQHSAV-GDGSFR--SGLKPW-QKLRPS----------------------
---IEIL---------------CN--NQ----------------------
------------------------V-----L-SPDM-S--LAT--VRA--
-Y----------VW--------------------------------K---
K-P---E-------------------------------------------
----DLILN-----YR
>ViridiplantaeWD48_Rco_30128.m008655
CSFYLH-PC-----E-----------GST-VQ-----I------------
-LT--------Q----------GKLS------APRILRIHKVVN------
YVIEKL--VL----D-KPLDGV---------N--PDGT-FVPG--LGGGQ
SQHSAV-GDGSYR--PGLKPW-QKLRPS----------------------
---IEIL---------------CN--NQ----------------------
------------------------V-----L-SPDM-S--LAT--VKA--
-Y----------IW--------------------------------K---
K-Q---E-------------------------------------------
----DLVLN-----YR
>ViridiplantaeWD48_Mes_Manes.09G158100.1
CSFYLH-PC-----E-----------GSA-VQ-----I------------
-LT--------Q----------GKLS------APRILRIHKVVN------
YVIEKM--VL----D-KPMD-----------N--PDGT-FAPG--MGGGQ
LQHSAV-GDGSYR--PGLKPW-QKLRPS----------------------
---IEIL---------------CN--NQ----------------------
------------------------V-----L-SPDM-S--LAT--VRA--
-Y----------IW--------------------------------K---
K-P---E-------------------------------------------
----DLVLN-----YR
>ViridiplantaeWD48_Mes_Manes.08G126500.1
CSFYLH-PC-----E-----------GSA-VQ-----I------------
-LT--------Q----------GKLS------APRILRIHKVVN------
YVIEKM--VL----D-KPLD-----------N--PDVT-FAPG--LGGGQ
LQHSTV-GDGSYR--PGLKPW-QKLRPS----------------------
---IEIL---------------CN--NQ----------------------
------------------------V-----L-SPDM-S--LAT--VRA--
-Y----------IW--------------------------------K---
K-P---E-------------------------------------------
----DLVLN-----YR
>Metazoa_RING1_like_Bmo_Bmb032493
IELVFK-PH------------PTEMTGDNQLM---RAL--CD--------
-NS--------V----------RYLK------TTPNASVDHLSK------
YLAMRLTLDL---------DAE----------------------------
-----------------------------------------------LPE
ALRLLNF---------------CIYVAP-------S--------------
-------------------PGQFVL-----L-AGSQ-T--LRQ--IID--
-K----------FW--------------------------------K---
V-N---K-------------------------------------------
----PLEMF-----YS
>Metazoa_RING1_like_Tca_XM_965471.1
IELVFK-PH------------PTEMSGDNPLV---KAL--KE--------
-NS--------I----------RYIK------TTANATVDHLHK------
YLAMRLTLDL---------DSQ----------------------------
----------------------LPTTHS----------------------
---LLNF---------------CIYISP----------------------
-----------------TAGQYVQL-------NGNQ-T--LGQ--VND--
-K----------YW--------------------------------K---
V-N---K-------------------------------------------
----PLEMY-----YS
>Metazoa_RING1_like_Dme_CG5595-RA
IELVFK-PH-----P-----------TEM--SADNQLI--RA--------
-LK--------ENCV-------RYIK------TTANATVDHLSK------
YLAMRLTLDL---------GAD----------------------------
--------------------------------------------------
---LPEA---------------CRVLNF----------------------
------------CIYVAPQPQQLVI-----L-NGNQ-T--LHQ--VND--
-K----------FW--------------------------------K---
V-N---K-------------------------------------------
----PMEMY-----YS
>Metazoa_RING1_like_Aga_ENSANGT00000019879
IELVFK-PH------------PTEMAGDNPLL---KAL--KE--------
-NS--------I----------RYIK------TTSNATIDHLSK------
YLAMRLTLDL----DPALPETY----------------------------
---------------------------R----------------------
---LLNF---------------CIYIAQ-------Q--------------
-------------------PNQLVV-----L-SGNQ-T--LQQ--VNE--
-K----------FW--------------------------------K---
V-N---K-------------------------------------------
----PLEMY-----YS
>Metazoa_RING1_like_Aae_AAEL012209-RA
IELVFK-PH------------PTEMAGDNPLL---KAL--KE--------
-NS--------V----------RYIK------TTSNATVDHLSK------
YLAMRLTLDL---------ETE----------------------------
-----------------------------------------------LPE
AYRLVNF---------------CIYIAP-------Q--------------
-------------------PSQLVV-----L-SGNQ-T--LSQ--VNE--
-K----------FW--------------------------------K---
V-N---K-------------------------------------------
----PLEMY-----YS
>Metazoa_RING1_like_Lgi_LgGsHFWreduced.4787
IELVFK-PY------------PDSEDEEEEED--------EN--------
-LT-------------------RYIK------TTANATVDHLSK------
YLAIRL--SL----EAQSSDSK---------TATPDDK------------
--------------------------------------------------
---YSIY---------------IA--SS-------P--------------
--------------------YNYSV-----L-GGSM-T--LSQ--VNE--
-R----------YW--------------------------------K---
V-N---K-------------------------------------------
----PLEMF-----YK
>Metazoa_RING1_like_Xtr_308480
IELVFR-PH----------------------PTLMEKD--DS--------
-AQ--------T----------RYIK------TSGNATVDHLSK------
YLAVRL--AL----------------------------------------
---------------------------E----------------------
----EFR---------------SK--GE--------------------NN
QMSLNAASEKQYTIYIATANGQFTV-----L-NGSF-S--LEL--VSE--
-K----------YW--------------------------------K---
V-N---K-------------------------------------------
----PMELY-----YA
>Metazoa_RING1_like_Hsa_RING1
IELVFR-PH----------------------PTLMEKD--DS--------
-AQ--------T----------RYIK------TSGNATVDHLSK------
YLAVRL--AL----------------------------------------
---------------------------E----------------------
----ELR---------------SK--GE-------S-------------N
QMNLDTASEKQYTIYIATASGQFTV-----L-NGSF-S--LEL--VSE--
-K----------YW--------------------------------K---
V-N---K-------------------------------------------
----PMELY-----YA
>Metazoa_RING1_like_Mmu_ENSMUST00000076110
IELVFR-PH----------------------P---TLM--EKDDS-----
-AQ--------T----------RYIK------TSGNATVDHLSK------
YLAVRL--AL------EELRSK---------G------------------
---------------------------ESNQ-------------------
-MNLDTA---------------SE--KQ-------YTIYIATASGQFT--
------------------------V-----L-NGSF-S--LEL--VSE--
-K----------YW--------------------------------K---
V-N---K-------------------------------------------
----PMELY-----YA
>Metazoa_RING1_like_Rno_ENSRNOT00000003471
IELVFR-PH----------------------P---TLM--EKDDS-----
-AQ--------T----------RYIK------TSGNATVDHLSK------
YLAVRL--AL------EELRSK---------G------------------
---------------------------ESNQ-------------------
-MNLDTA---------------SE--KQ-------YTIYIATASGQFT--
------------------------V-----L-NGSF-S--LEL--VSE--
-K----------YW--------------------------------K---
V-N---K-------------------------------------------
----PMELY-----YA
>Metazoa_RING1_like_Cfa_XM_854775.1
IELVFR-PH----------------------P---TLM--EKDDS-----
-AQ--------T----------RYIK------TSGNATVDHLSK------
YLAVRL--AL------EELRSK---------G------------------
---------------------------ESNQ-------------------
-MNLDTA---------------SE--KQ-------YTIYIATASGQFT--
------------------------V-----L-NGSF-S--LEL--VSE--
-K----------YW--------------------------------K---
V-N---K-------------------------------------------
----PMELY-----YA
>Metazoa_RING1_like_Gga_ENSGALT00000007706
IELVFR-PH----------------------PTLMEND--DS--------
-AQ--------T----------RYIK------TSGNATVDHLSK------
YLAVRL--AL----------------------------------------
---------------------------E----------------------
----ELR---------------SK--GE--------------------SN
QMNLDTASEKQYTIYIATANGQFTV-----L-NGSF-S--LEL--VSE--
-K----------YW--------------------------------K---
V-N---K-------------------------------------------
----PMELY-----YA
>Metazoa_RING1_like_Mdo_ENSMODT00000009394
IELVFR-PH----------------------P---TLM--EKDDS-----
-AQ--------T----------RYIK------TSGNATVDHLSK------
YLAVRL--AL------EELRSK---------G------------------
---------------------------ESNQ-------------------
-MNLDTA---------------SE--KQ-------YTIYIATANGQFT--
------------------------V-----L-NGSF-S--LEL--VSE--
-K----------YW--------------------------------K---
V-N---K-------------------------------------------
----PMELY-----YA
>Metazoa_RING1_like_Dre_ENSDART00000017034
IELVFR-PH----------------------P---TLM--EK--------
-ED-----AAQT----------RYIK------TSGNATVDHLSK------
YLAVRL--AL-------EEMRK-----N---G------------------
---------------------------EASP-------------------
-INVEAA---------------SE--KQYTIYIPTA--------------
-------------------SNQFTV-----L-NGSF-S--LEL--VSE--
-K----------YW--------------------------------K---
V-N---K-------------------------------------------
----PMELY-----FA
>Metazoa_RING1_like_Ola_ENSORLT00000006753
IELVFR-PH----------------------P---TLM--EK--------
-DD-----SHSS----------RYIK------TSGNATVDHLSK------
YLAVRL--AL-------EELRR-----N---A------------------
---------------------------DASP-------------------
-VNMEAA---------------SE--KQYTIYIPTP--------------
-------------------GNQFTV-----L-NGSF-S--LEL--VSE--
-K----------YW--------------------------------K---
V-N---K-------------------------------------------
----PMELY-----FA
>Metazoa_RING1_like_Gac_ENSGACT00000019316
IELVFR-PH----------------------PTLMDKD--DG--------
-HN--------S----------RYIK------TSGNATVDHLSK------
YLAVRL--ALEELRRNAEASPV---------N------------------
--------------------------------------------------
---VEAA---------------SE--KQ----------------------
----------YTIYIPTAGNQFTVV-----L-NGSF-S--LEL--VSE--
-K----------YW--------------------------------K---
V-N---K-------------------------------------------
----PMELY-----FA
>Metazoa_RING1_like_Tru_567412
IELVFR-PH----------------------P---TLM--EKDDGHNSVE
FVP-------------------RYIK------TSGNATVDHLSK------
YLAVRL--ALEELRRNSDASPV---------N------------------
--------------------------------------------------
---VEAA---------------SE--KQ----------------------
-----------YTIYIPTAGNQFTV-----L-NGSF-S--LEL--VSE--
-K----------YW--------------------------------K---
V-N---K-------------------------------------------
----PMELY-----FA
>Metazoa_RING1_like_Gac_ENSGACT00000013043
IELVFR-PH----------------------PELVQAEDYNQ--------
--T-------------------RYVK------TTANATVDHLSK------
YLALRI--AL----EDRRADRE------------TEEAGGAGEGLRNISE
KQYT----------------------------------------------
---IYIM---------------TR--GG----------------------
--------------------QFSTL-------NGSL-T--LEL--VNE--
-K----------YW--------------------------------K---
V-R---K-------------------------------------------
----PLELF-----YA
>Metazoa_RING1_like_Ola_ENSORLT00000001393
IELVFR-PH----------------------P---QLV--QAQDY-----
-NQ--------T----------RYVK------TTANATVDHLSK------
YLALRI--AL----EDRRTDGE------------PEDRAREEAGGEERGE
TEGASKSGEGSGLNNVSEKQYT----------------------------
---IYIM---------------TR--GG----------------------
--------------------QFSTL-------NGSL-T--LEL--VNE--
-K----------YW--------------------------------K---
V-R---K-------------------------------------------
----PLELY-----YA
>Metazoa_RING1_like_Xtr_457199
IELVFR-AH----------------------PLLVEKDGYSQ--------
-----------T----------RYVK------TTANATVDHLSK------
YLALRI--AL---------EEE---------ALRGGAEGVTLGEVSEKQY
T-------------------------------------------------
---IYIS---------------TGAAGG----------------------
---------------------QYTT-----L-NGSL-T--LEL--VNE--
-K----------YW--------------------------------K---
V-S---K-------------------------------------------
----PLELY-----YA
>Metazoa_RING1_like_Mmu_ENSMUST00000025183
IELVFR-PH----------------------PLLVEKG--EY--------
-CQ--------T----------RYVK------TTGNATVDHLSK------
YLALRI--ALERRQQQETTEPG---------G--PGGGASDTGGPDGGGG
ERGVAGGGEGPEEPALPSLEGVSEKQYT----------------------
---IYIA---------------PG--GG----------------------
---------------------AFTT-----L-NGSL-T--LEL--VNE--
-K----------FW--------------------------------K---
V-S---R-------------------------------------------
----PLELC-----YA
>Metazoa_RING1_like_Rno_ENSRNOT00000000543
IELVFR-PH----------------------PLLVEKG--EY--------
-CQ--------T----------RYVK------TTGNATVDHLSK------
YLALRI--ALERRQQQETVEPG---------G--PGGGASDTGGPDGGGG
ERGVSGGGEGPEEPALPSLEGVSEKQYT----------------------
---IYIA---------------PG--GG----------------------
---------------------AFTT-----L-NGSL-T--LEL--VNE--
-K----------FW--------------------------------K---
V-S---R-------------------------------------------
----PLELC-----YA
>Metazoa_RING1_like_Hsa_RING2
IELVFR-PH----------------------PLLVEKG--EY--------
-CQ--------T----------RYVK------TTGNATVDHLSK------
YLALRI--ALERRQQQEAGEPG---------G--PGGGASDTGGPDGCGG
EGGGAGGGDGPEEPALPSLEGVSEKQYT----------------------
---IYIA---------------PG--GG----------------------
---------------------AFTT-----L-NGSL-T--LEL--VNE--
-K----------FW--------------------------------K---
V-S---R-------------------------------------------
----PLELC-----YA
>Metazoa_RING1_like_Cfa_XM_845940.1
IELVFR-PH----------------------PLLVEKG--EY--------
-CQ--------T----------RYVK------TTGNATVDHLSK------
YLALRI--ALERRQQQEAGEPGGPGGGASDAGGPDGGGGEGGGTRGGDGP
EEPALPSLEGVSEK-------------Q----------------------
---YTIY---------------IAPGGG----------------------
---------------------AFTT-----L-NGSL-T--LEL--VNE--
-K----------FW--------------------------------K---
V-S---R-------------------------------------------
----PLELC-----YA
>Metazoa_RING1_like_Bfl_122927
VELVFK-PH----------------------PNNHEDSEHGS--------
-QT-------------------RYIK------TTANATVDHLSR------
YLAMRL--AL---------EKQ----------------------------
-------KEDVAGPPSVGT---EEPQYT----------------------
---IYIA---------------PT-PGQ----------------------
---------------------FVAL-------TGGM-S--LEA--VNE--
-K----------HW--------------------------------K---
V-N---R-------------------------------------------
----PLEMY-----YS
>Metazoa_RING1_like_Nve_157648
IELVFK-PH-----------------PKDHDP---ETV--AQ--------
-QT-------------------RYIK------TTANASVDHLAK------
YLAIRL--SLESKQEGSPNSQD----------------------------
-------------------KAPEVPSYT----------------------
---IYIA---------------ST-PGQ----------------------
---------------------FTQL-------SGSM-L--LEH--VNE--
-K----------YW--------------------------------K---
V-N---K-------------------------------------------
----PLEMY-----YA
>Metazoa_BMI1_like_Nve_157648
IELVFK-PH-----------------PKDHDP---ETV--AQ--------
-QT-------------------RYIK------TTANASVDHLAK------
YLAIRL--SLESKQEGSPNSQD----------------------------
-------------------KAPEVPSYT----------------------
---IYIA---------------ST-PGQ----------------------
---------------------FTQL-------SGSM-L--LEH--VNE--
-K----------YW--------------------------------K---
V-N---K-------------------------------------------
----PLEMY-----YA
>RING1-like_Lus10018609
LNLIVI-PL-----E----------------K---EST--PS--------
-LE--------Q----------PYIR------CRSTSSIGQLRE------
FIALKS--SL---------EAE---------N------------------
--------------------------------------------------
---VDLF---------------LV--TE----------------------
------SYETLPTLQTPASRNGLRV-----L-ENNDET--LAT-LTRG--
HVDFPMSYLPRSYW------------------------------------
--------------------------------------------------
------IVA-----FS
>RING1-like_Lus10039845
LNLIVI-PL-----E----------------K---EST--PS--------
-LE--------Q----------PYIR------CRSTSSIGQLRE------
FIAVKS--SL---------EAE---------N------------------
--------------------------------------------------
---VDLF---------------MA--TE----------------------
------FYETLPTLQTPASRSSLRV-----L-ENNDET--LAT--ITR-G
HVDFPMSYLPRSYW------------------------------------
--------------------------------------------------
------IVA-----FS
>RING1-like_Mapoly0033s0123.1
IHLQVR-PLVNLSDG----------------E---DVL--LG--------
-LE--------K----------PYLC------CPPQMTIQHLCK------
YVASKA--FG---------ERG---------G------------------
---------------------------M----------------------
---VELL---------------IS--TS-------S--------------
------HSIGASWLKRAEN-MEVQV-----L-KEEY-T--LHY--VLS--
-K----------FC--------------------------------Q---
A-R---G-------------------------------------------
----DMILL-----YR
>RING1-like_Mapoly0033s0121.1
IHLQLR-PLVNLSDG----------------V---DVF--LG--------
-LE--------K----------PYLC------CPPQMTIQHLCK------
FVAGKA--FG---------ERR---------G------------------
---------------------------M----------------------
---VELL---------------IS--TS-------S--------------
------PSTGASWLKRAEN-MEVQV-----L-REEY-T--LHY--VLS--
-K----------FW--------------------------------Q---
A-R---G-------------------------------------------
----EMILL-----YR
>RING1-like_Mapoly0033s0093.1
IHLHLQ-PL-----T-----------GESDDE---DVL--PN--------
-LE--------R----------PYLC------CSPNMTVHNLCK------
HLVNRL--SL---------APG---------G------------------
---------------------------ELELLVERISGLVVDQVLPAKVA
NSRLNKL---------------AR--GK----------------------
-----------TWASRPEGGKIVEV-----L-PAKY-T--LKY--ILS--
-H----------CW--------------------------------D---
K-R---G-------------------------------------------
----DLDLL-----YR
>RING1-like_Pp3c16_8070V3.1
VHLNLQ-PL-----N-----------DGSDDE---DTL--PS--------
-LK--------R----------PHLC------CPPNMTVHHLCK------
FLATRL--SP---------PPE---------A------------------
---------------------------D----------------------
---LEIL---------------VE--SK-------T-----EQVSVPKPP
PRLSKLSKGKAWASRGDSGKEVMLL-------SSGH-T--LES-VLCD--
------------FW--------------------------------D---
Y-H---G-------------------------------------------
----NLELL-----YR
>RING1-like_Pp3c25_5150V3.1
VHLNLQ-PL-----I-----------DGSDDE---DTL--PS--------
-LK--------R----------PHLC------CPPKMTVHHLCK------
FLATRL--SP---------PPE---------A------------------
---------------------------D----------------------
---LEIL---------------VE--SK-------T-----EQVSIPKPP
LRLSKLSKGKAWASRGDSGKEVMLL-------SSGH-T--LES-VLCD--
------------FW--------------------------------D---
Y-H---G-------------------------------------------
----NLELL-----YR
>RING1-like_Sphfalx0002s0405.1
VHLSLQ-PL-----N-----------DGMDDE---DTL--PS--------
-LR--------K----------PYLS------CPPNMTIQHLCK------
FLTTQL--LP---------TPE---------V------------------
---------------------------E----------------------
---LEIL---------------VE--SK-------S-----EQLTVPKPP
PRLSKLSKGKAWVSRAESGKEVILL-------SSGH-T--LAT-VLCD--
------------FW--------------------------------D---
Y-C---G-------------------------------------------
----DLELL-----YR
>RING1-like_Sphfalx0230s0008.1
VHLSLQ-PL-----N-----------DGSDDE---DTL--PS--------
-LR--------K----------PNLS------CPPNMTILHLCK------
FLTTRL--IP---------TPD---------T------------------
---------------------------E----------------------
---LEIL---------------VE--SK-------S-----EQLTVPKPP
QRLSKLSKGKAWVSRAESGKEVVLL-------SSGH-T--LAT-VLCD--
------------FW--------------------------------D---
Y-R---G-------------------------------------------
----NLELL-----YR
>RING1-like_Sphfalx0227s0015.1
VHLSLQ-PL-----N-----------DGSDDE---DTL--PS--------
-LR--------K----------PNLS------CPPNMTIQHLCK------
FLMMQL--IP---------RPE---------L------------------
---------------------------E----------------------
---LEIL---------------VE--SK-------S-----EQLTVPKPP
QRLSKLSKGKAWVSRAESGKEVVLL-------SSGH-T--LAT-VLSD--
------------FW--------------------------------D---
Y-R---G-------------------------------------------
----NLELL-----YR
>RING1-like_Aquca_033_00048.1
ISIALI-PL-----N----------------E---QTL--PS--------
-LD--------T----------PYIT------CPSTFSVKQLRQ------
YVANKM--GM---------QLK----------------------------
---------------------------E----------------------
---VEIS---------------LV--TA-------P---TFPTSGLMPVY
DPT----------------KGDLQL-----L-QSQE-T--VGA--LHH--
-C----------YN--------------------------------P---
D-G---A-------------------------------------------
----LVSSA-----FH
>RING1-like_Aly912665
IQVLLV-SM-----D----------------T---SVI--PN--------
-LQ--------N----------PQVS------CKPNVTMKSLCE-----M
YVAPYV--EA---------QVE----------------------------
---------------------------E----------------------
---IEMF---------------VV--NE-------L-----------VTE
SRV-----------IDPH-KDRVQI-----V-KKED-N--VGG--LMR--
-M----------YD--------------------------------F---
N-K---G-------------------------------------------
----HVIIG-----YM
>RING1-like_Spirodela-polyrhiza-Spipo14G0047800
VHLTLL-PS-----G----------------E---QGL--PS--------
-LP--------R----------PHLC------CRPAVSIGHLHQ------
FVALHA--PV---------SAA----------------------------
---------------------------D----------------------
---LEIL---------------TR--RP-------E---AGGSGSGGGGD
LTA------------------ALRV-----V-EPQE-T--LGG-LLRH--
-G----------GD--------------------------------D---
--------------------------------------------------
----DLVLV-----YR
>RING1-like_Amborella-evm_27.model.AmTr_v1.0_scaffold00032.177
IHLTLV-PW-----D----------------E---ESI--PS--------
-LQ--------R----------PYIC------CRPTVTVNYLCQ------
YIAVET--SV---------KAE----------------------------
---------------------------D----------------------
---LELM---------------VR--KS-------RDGMLSDCLSQPDPS
TSA--------DQNPRPSENENLQI-----L-PTQE-T--LAA--LHA--
-C----------YP--------------------------------C---
S-R---G-------------------------------------------
----DLVSL-----SL
>RING1-like_Kalax.0316s0016.1
LELLLI-PL-----D----------------E---QSV--PS--------
-LQ--------R----------PYLS------CKPNQTVGDLCQ------
YVAYQT--RM---------QAR----------------------------
---------------------------E----------------------
---IELL---------------VV--KE-------P--------------
------------------------A-------LKYD-S--LSNVPIFNSG
VTL---------PW------------------------------------
T-D---DMELLEFEETMGRLKDVSNSCAT---------------------
----HMLLA-----YR
>RING1-like_Kalax.0778s0012.1
LELLLI-PL-----D----------------E---QSV--PS--------
-LQ--------R----------PYLS------CKPNQTVGDLCQ------
YVAYQT--RM---------QAR----------------------------
---------------------------E----------------------
---IELL---------------VV--KE-------P--------------
------------------------A-------LKYD-S--LSNVPIFNSG
VTL---------PW------------------------------------
T-D---DMELLEFEETMGRLKDVSNSCAT---------------------
----HMVRV-----LA
>RING1-like_Kalax.1021s0006.1
LDLLLV-PL-----D----------------E---QSV--PS--------
-LQ--------R----------PYLS------CKPNQTVGDLCQ------
YIAYQT--RM---------QPH----------------------------
---------------------------E----------------------
---IELL---------------VV--KE----------------------
------------------------S-----A-LKYD-T--LTSNPEKL--
------------PW------------------------------------
S-D---EMELLDFQETMGKLKDLSNTCAT---------------------
----HMVLI-----KV
>RING1-like_Kalax.0152s0032.1
LDLLLV-PL-----D----------------E---QSV--PS--------
-LQ--------R----------PYLS------CKPNQTVGNLCQ------
YIAYQT--RM---------QPH----------------------------
---------------------------E----------------------
---IELL---------------VV--KE----------------------
------------------------S-----A-LKYD-T--LTSNPEKL--
------------PW------------------------------------
S-D---EMELLDFQETMGKLKDLSNTCAT---------------------
----HMLLG-----YR
>RING1-like_Musa-acuminata-GSMUA_Achr9T11490_001
VHLTLV-PL-----D----------------K---ERV--PS--------
-LQ--------Q----------PYLC------CQPSLSIRHLCE------
YIALQT--SV---------PAE----------------------------
---------------------------E----------------------
---VQIY---------------AK--ML-------Q---GGASAIKSLSS
TDM-----------ATEDPLVGLQE-----L-EGQE-S--VTT--LNS--
-S----------FT--------------------------------G---
N-Q---G-------------------------------------------
----ELVLV-----YH
>RING1-like_Musa-acuminata-GSMUA_Achr7T00310_001
VHLTLV-PL-----D----------------D---GSM--PN--------
-LE--------Q----------PYLS------CRPTLSIGHLCQ------
FIALQT--SV---------QAE----------------------------
---------------------------E----------------------
---LEIY---------------AR--KP-------R---SGTLGGGSSSS
MDD-----------APTVPCIGLQI-----L-EGHE-S--LAT--LIA--
-S----------FT--------------------------------S---
E-R---G-------------------------------------------
----ELVRF-----LN
>RING1-like_Musa-acuminata-GSMUA_Achr4T33310_001
VHLTLV-PL-----D----------------D---ENM--PN--------
-LE--------Q----------PYLC------CRPTLSIRHLCQ------
FIALQT--SV---------QAE----------------------------
---------------------------E----------------------
---VEMY---------------AR--KP-------Q---CRNLAVGASNS
MDE-----------ASTDPSIGLQM-----L-EGQE-S--LAA--ICA--
-S----------FT--------------------------------S---
D-Q---G-------------------------------------------
----EMVLV-----YR
>RING1-like_Sobic.001G191400.2
VHLCLL-PL-----D-----------GQT--A--------PN--------
-LE--------K----------SYLC------CGPTLSIKQLCQ------
FVASQT--SH---------KDE----------------------------
---------------------------E----------------------
---VEMY---------------AL--KP----------------------
-------SYSNPVSTNPSGLDKARL-------AGEQ-R--LSD--LRS--
SF----------TF------------------------------------
P-N---G-------------------------------------------
----VLELV-----YA
>RING1-like_GRMZM2G123791_T01
VHLCLL-PL-----D----------------G---QTA--PN--------
-LE--------K----------SYLC------CGPTLSIKQLCQ------
FVASQT--SH---------KDE----------------------------
---------------------------EVEMYA-----------------
---LKPS---------------CS--KP-------V--------------
-------------STNTCGPDKARL-------AGEE-R--LSD--LRS--
SF----------TF------------------------------------
P-N---G-------------------------------------------
----VLELV-----YA
>RING1-like_Pavir.Ib03772.1
IHLCLL-PL-----D-----------GQT--T--------PN--------
-LE--------K----------PYLC------CGPTLSIKQLCQ------
FVASQT--SH---------KDD----------------------------
---------------------------E----------------------
---VEIY---------------AR--KP----------------------
-------SYSNLVSTNTSDFDKARL-------VGEE-R--LSE--LRS--
SF----------TF------------------------------------
P-N---G-------------------------------------------
----VLVRS-----DA
>RING1-like_Pavir.Ia01400.1
IHLCLL-PL-----D-----------GQT--T--------PN--------
-LE--------K----------PYLC------CGPTLSIKQLCQ------
FVASQT--SH---------KDE----------------------------
---------------------------D----------------------
---VEIY---------------AR--KP----------------------
-------SYNDLVSTNTCDFDKARL-------VGEE-R--LSD--LRS--
SF----------TF------------------------------------
P-N---G-------------------------------------------
----VLELV-----YA
>RING1-like_Seita.9G188300.1
IHLCLL-PL-----D-----------GQT--T--------PN--------
-LE--------K----------PYLC------CGPTLSIKQLCQ------
FVATQT--SH---------KDE----------------------------
---------------------------E----------------------
---VEIY---------------AL--KP----------------------
-------SYSDLVSTNTSGFDKARL-------VGEE-R--LSD--LRS--
SF----------TF------------------------------------
P-N---G-------------------------------------------
----VLELV-----YA
>RING1-like_Sevir.9G187500.1
IHLCLL-PL-----D----------------G---QTT--PN--------
-LE--------K----------PYLC------CGPTLSIKQLCQ------
FVATQT--SH---------KDE----------------------------
---------------------------E----------------------
---VEIY---------------AL--KP----------------------
-------SYSDLVSTNTSGFDKARL-------VGEE-R--LSD--LRS--
SF----------TF------------------------------------
P-N---G-------------------------------------------
----VLELV-----YA
>RING1-like_Pahal.I02766.1
IHLCLL-PL-----D----------------G---QTT--PN--------
-LE--------K----------PYLC------CGPTLSIKQLCQ------
FVASQT--SH---------KDE---------E------------------
--------------------------------------------------
---VEIY---------------AR--KP-------S--------------
--------YNDLVSTNTSGFDKARL-------VGEE-R--LSD--LRS--
-S----------FT--------------------------------F---
P-N---G-------------------------------------------
----VLELV-----YA
>RING1-like_Pahal.C02472.1
LYLVLL-PL-----D----------------GQS---M--PT--------
-LE--------K----------PYLS------CQPTLSVQHLCQ------
FVALQL--SR---------QPK----------------------------
---------------------------E----------------------
---VEIY---------------IR--KS----------------------
--------SMDASLSANNTC-KDEI-------KPDQ-SNGLER-------
------------LW--------------------------------E---
E-K---S---------LSELYPSLTTCQG---------------------
----DLELL-----YS
>RING1-like_Seita.3G191700.1
LYLVLL-PL-----D-------------------GQSV--PK--------
-LE--------K----------PYLS------CQPTLSVQHLCQ------
FVALQL--SR---------QPK----------------------------
---------------------------E----------------------
---VEIY---------------IR--KS----------------------
-------------------SMDASL-------SANN-T--CKD-EIKPDQ
SNGLER------LW--------------------------------E---
E-K---S---------LSELYPSLTTCQG---------------------
----DLELL-----YS
>RING1-like_Sevir.3G196000.1
LYLVLL-PL-----D-----------GQS--------V--PK--------
-LE--------K----------PYLS------CQPTLSVQHLCQ------
FVALQL--SR---------QPK----------------------------
---------------------------E----------------------
---VEIYIRKSSMDASLSANNTCK--DE----------------------
------------------------I-------KPDQ-SNGLER-------
------------LW--------------------------EEKSLSELYP
SLTTCQG-------------------------------------------
----DLELL-----YS
>RING1-like_Pavir.Ca01359.1
LYIVLL-PL-----D-------------------RQSM--PK--------
-LE--------K----------PYLS------CQPTLSVQHLCQ------
FVALQL--SR---------QPK----------------------------
---------------------------E----------------------
---VEIY---------------IR--KN----------------------
-------------------SMDVSL-------SANN-T--CKD-EIKPDQ
SNGLER------LW--------------------------------E---
E-K---S---------LSELYPSLTTCQG---------------------
----NLELL-----YS
>RING1-like_Pavir.J00814.1
LYLVLL-PL-----D-------------------RQSM--PK--------
-LE--------K----------PYLS------CQPTLSVQHLCQ------
FVALQL--SR---------QPK----------------------------
---------------------------E----------------------
---VEIY---------------IR--KN----------------------
-------------------SMDASL--------SAN-N--TCKDEIKPDQ
SNGLER------LW--------------------------------E---
E-K---S---------LSELYPSLTTCQG---------------------
----NLELL-----YS
>RING1-like_Sobic.009G184700.1
LYLVLL-PL-----D-----------GQS--------V--PK--------
-LE--------K----------PYLS------CLPTLSVQHLCQ------
FVALQL--SR----QPKE--------------------------------
--------------------------------------------------
---VEIY---------------IR--KN----------------------
------------------------M-------DACL-S--ANDSSKHE--
-TKPDQSNGLERLW----------------------EEKSLLDLYPSLAT
R-Q---G-------------------------------------------
----DLELL-----YS
>RING1-like_GRMZM2G089355_T01
LYLVLL-PL-----D-----------GQS--------V--PK--------
-LE--------K----------PYLS------CLPTLSVRHLCQ------
FVALQL--SR---------QPK----------------------------
---------------------------E----------------------
---VEIY---------------IRKSKD----------------------
------------ACLSANYTCKYET-------KPEQ-PNGLER-------
------------LW--------------------------EEKSLSDLYP
SLATRQG-------------------------------------------
----DLELL-----YS
>RING1-like_Brachypodium-distachyon-Bradi2g21040.1
LYLVLS-PL-----D----------------G---QNM--PK--------
-LE--------K----------PYLS------CHSTFSVSHLCQ------
FVALQL--SR---------QAK----------------------------
---------------------------E----------------------
---VEIY---------------IR--KN-------P---GNKCFAMKDTD
AAE-----------EKLDLFNGLER-----L-KEEE-S--LAE--LYP--
-A----------FA--------------------------------S---
R-Q---G-------------------------------------------
----DLELM-----YA
>RING1-like_Brachypodium-stacei-Brast08G076900.1
LYLHLS-PL-----D----------------G---QNM--PK--------
-LE--------K----------SYLS------CQPTFSVSHLCQ------
FVALQL--SW---------QAK---------E------------------
--------------------------------------------------
---VEIY---------------IR--KN-------P--------------
GNKCFAMKDTNAEEEKLDQFYGLER-----L-KEEE-S--LAE--LHP--
-V----------LA--------------------------------S---
G-Q---G-------------------------------------------
----DLELM-----YA
>RING1-like_LOC_Os05g41795.1
LYLVLL-PL-----N----------------G---QSM--PK--------
-LE--------K----------PYLS------CQPTFSVRHLCQ------
FVALQL--SR---------HAK----------------------------
---------------------------E----------------------
---VEIF---------------IR--KN-------P---NNGCFASIDTS
ADE-----------IKLN-HDALER-----L-EEEK-S--LSE--LYP--
-S----------LA--------------------------------S---
G-H---G-------------------------------------------
----DLELL-----YS
>RING1-like_LOC_Os01g58400.1
LYLVLL-PL-----D----------------E---QSM--PN--------
-LD--------K----------PYIS------CRPTLSIRHLVQ------
FIALQL--SR---------QVE----------------------------
---------------------------E----------------------
---LDIF---------------MR--ID-------H---CNGSVTTQDCT
TGV-----------AKMRLSDGLER-----I-REDK-L--LSE--LHP--
-S----------FT--------------------------------S---
H-H---G-------------------------------------------
----DLELL-----YA
>RING1-like_Brachypodium-distachyon-Bradi2g52362.3
LYLILL-PL-----D----------------G---QTT--PS--------
-LE--------K----------PYVS------CGPTVSIRHLVQ------
FLALQL--SR---------KVE----------------------------
---------------------------E----------------------
---LEIY---------------IR--MG-------L---LNRSVTMLDPT
SVE-----------TKLHQFDNLER-----L-SEDK-L--LSD--LHL--
-S----------FA--------------------------------S---
G-H---S-------------------------------------------
----DLELL-----YA
>RING1-like_Brachypodium-stacei-Brast01G118400.1
LYLVLL-PL-----D----------------G---QTT--PS--------
-LE--------K----------PYVS------CGPTVSIRHLVQ------
FIALQL--SR---------KVE----------------------------
---------------------------E----------------------
---LEIY---------------TR--AG-------F---HNRSVAMVDPT
SVE-----------TKLHQFDNLER-----L-SEDK-L--LSD--LHV--
-S----------FA--------------------------------S---
G-H---S-------------------------------------------
----DLELL-----YA
>RING1-like_GRMZM2G169645_T01
LFLLLL-PV-----D----------------G---QTI--PN--------
-LE--------K----------PYLS------CRPTLSIKHLAQ------
FVALQL--SC---------EVE----------------------------
---------------------------E----------------------
---LEMY---------------IR--MD-------R---HRVSVGSRPSS
TGE-----------AKSRPFDDLER-----L-NEEK-L--VSE--LHP--
-S----------FV--------------------------------S---
S-N---G-------------------------------------------
----DMVRS-----SL
>RING1-like_GRMZM2G011760_T01
LFLLLL-PV-----D----------------G---QTI--PN--------
-LE--------K----------PYLS------CRPTLSIKHLAH------
FVAHQL--SC---------EVE----------------------------
---------------------------E----------------------
---LDMY---------------IR--MD-------R---HRVSVGSRPSS
TGE-----------AKSRPFDDLER-----L-NEEK-L--VLE--LHP--
-S----------FV--------------------------------S---
S-N---G-------------------------------------------
----DMELR-----YA
>RING1-like_Seita.5G347700.1
LYLVLL-PI-----N----------------G---QST--PN--------
-LE--------K----------PYLS------CRPTLSIQHLVK------
LIAPQL--SR---------KDE----------------------------
---------------------------E----------------------
---LEMY---------------IR--MD-------R---HNGSVGSKASS
TGE-----------AEPRPFDGLER-----L-RGDK-L--LSD--LHP--
-S----------FA--------------------------------S---
S-N---G-------------------------------------------
----DLELL-----YA
>RING1-like_Sevir.5G352500.1
LYLVLL-PI-----N----------------G---QST--PN--------
-LE--------K----------PYLS------CRPTLSIQHLVK------
LIAPQL--SR---------KDE----------------------------
---------------------------E----------------------
---LEMY---------------IR--MD-------R---HNGSVGSKASS
TGE-----------AEPRPFDGLER-----L-RGDK-L--LSD--LHP--
-S----------FA--------------------------------S---
S-N---G-------------------------------------------
----DLELL-----YA
>RING1-like_Pavir.Ea03146.1
LYLVLL-PI-----D----------------G---QSI--PN--------
-LE--------K----------PHLS------CRPTLSIQHLVK------
FIAHQL--SR---------KVE----------------------------
---------------------------E----------------------
---LEMY---------------IR--MD-------R---YNGGVGSKASS
TVE-----------SKPHSFDDLER-----L-RGDK-L--LSD--LHP--
-S----------FA--------------------------------S---
S-N---G-------------------------------------------
----DLELL-----YA
>RING1-like_Pavir.Eb03457.1
LYLVLL-PI-----D----------------G---QSI--PN--------
-LE--------K----------PYLS------CRPTLSVQHLVK------
FIAHQL--SR---------KVE----------------------------
---------------------------E----------------------
---LEMY---------------IR--MD-------R---HNGSVGSKASS
TVE-----------SKRHSFDDLER-----L-RGDK-L--LSD--LQP--
-S----------FA--------------------------------S---
S-N---G-------------------------------------------
----DLELL-----YA
>RING1-like_Pahal.E01304.1
LYLVLL-PI-----D----------------G---QSI--PN--------
-LE--------K----------PYLS------CRPTLSIQHLVK------
FIAHQL--SR---------KIE----------------------------
---------------------------E----------------------
---LEMY---------------IR--MD-------R---HNGSVGSKASS
TVE-----------SKSHPFDDLER-----L-SGDK-L--LSD--LHP--
-S----------FA--------------------------------S---
S-N---G-------------------------------------------
----DLELL-----YA
>RING1-like_Sobic.006G196500.1
LYLVLL-PV-----D----------------G---QTI--PN--------
-LE--------K----------PYLS------CRPTLSIQHLVQ------
FVALQL--SW---------KVE----------------------------
---------------------------E----------------------
---LEMY---------------IR--MD-------R---HRLSVGSEPSS
TGE-----------AKPRPFDGLER-----L-REDK-L--LSE--LHP--
-S----------FA--------------------------------S---
G-N---G-------------------------------------------
----NMELR-----YA
>RING1-like_Sobic.003G324300.1
LYLVLL-PV-----D----------------G---QTI--PS--------
-LE--------K----------PYLS------CQPTLSIQHLVQ------
LIAVQL--SR---------KVE----------------------------
---------------------------E----------------------
---LEMY---------------IR--MD-------H---HHGSAGSMASS
TGE----------------FDGLER-----L-REDK-L--LSD--LHP--
----------------------------------------------S---
C-N---G-------------------------------------------
----DLELR-----YA
>RING1-like_GRMZM2G383833_T01
LYLVLL-PV-----D----------------G---QTI--PH--------
-LE--------K----------PYLS------CQPTLSIQHLVE------
LIALQL--SR---------KVE----------------------------
---------------------------E----------------------
---LEMY---------------IR--MD-------G---DHGSVGSMACS
IGE----------------FDGLER-----L-REDK-L--LSE--LHP--
-S----------FA--------------------------------S---
S-N---G-------------------------------------------
----DLELR-----YA
>RING1-like_Solyc07g053800.2.1
VHLVII-PL-----D----------------K---QAI--PG--------
-LK--------K----------PHLC------CMPKTSVGHLCE------
FVAQET--KS---------QAI---------D------------------
--------------------------------------------------
---VELL---------------AVKVNT----------------------
-------------VAGYSIINHSIL-----M-DASN-M--LPQ--AVD--
------------GY---------------------------NITLERLER
Q-DTVGG--------------------------------------ISSIY
CLNKNLILV-----YC
>RING1-like_SotubPGSC0003DMT400082793
IHLDII-PL-----D----------------K---QVT--PS--------
-LK--------K----------PHLC------CTPSTSVGHLCE------
LVAQET--KS---------QAI----------------------------
---------------------------D----------------------
---VELL---------------AV--K------------INTVAGNSIIN
HSILMDASNMLPQAVDGS-NVTLER-----L-ERQD-T--VGG--ISS--
-S----------CS--------------------------------L---
N-K-----------------------------------------------
----NLILV-----YV
>RING1-like_Medtr4g088520.1
VFLKLV-SF-----D----------------E---QRL--PN--------
-LE--------E----------SCIT------CKPTMSVKELCK------
HVANET--AL---------PAN----------------------------
---------------------------E----------------------
---VELL---------------LV--LK-------P---RASIVGGES--
-------------TIGPD-RDNLRV-----L-EDQE-T--LAE-LLGD--
-Y----------EN--------------------------------T---
S-Y---G-------------------------------------------
----YLVMA-----YK
>RING1-like_Solyc02g077890.2.1
ARLMLV-SF-----S----------------E---EDI--PS--------
-LQ--------R----------PYLS------CQPTMEVKHLRQ------
YVAQQT--SI---------EVG----------------------------
---------------------------E----------------------
---IDIV---------------LI--KE-------K---NPTDNPSSSDI
MAI------SKPIVGDPS-KAEIQT-----V-EEHQ-T--LGE--IQE--
-T----------FG--------------------------------L---
N-Q---R-------------------------------------------
----NLLMD-----CR
>RING1-like_SotubPGSC0003DMT400076403
ARLVLV-SF-----S----------------E---EDI--PS--------
-LQ--------R----------PYLS------CQPTMEVKHLRQ------
YVAQQT--SI---------EVG----------------------------
---------------------------E----------------------
---IDIV---------------LI--KE-------K---NPTDNPSSSDI
MAI------SKPIVGDPS-KAEIQT-----V-EENQ-T--LGE--IQE--
-T----------FG--------------------------------L---
N-Q---R-------------------------------------------
----NLILA-----YR
>RING1-like_Spirodela-polyrhiza-Spipo7G0025600
LHLRLV-PA-----E----------------G---ERI--PS--------
-LE--------R----------PFLC------CRPTLSVKQLSQ------
FVALQT--AV---------EAE---------G------------------
--------------------------------------------------
---VEIL---------------ME--KK-------P--------------
------------PSSPAQGCGEFQA-----L-EAQE-S--LGR--LLQ--
-----------------------------------------DRCSSS---
P-P---C-------------------------------------------
----DLVLA-----YR
>RING1-like_Cucsa.046340.1
IHVLLV-SM-----D--------------------RTI--PA--------
-LQ--------R----------PYIC------CRPSVMIGHLSQ------
YVALET--SL---------SVD----------------------------
---------------------------V----------------------
---VEIC---------------VA--KE-------L---QVKLDPSTSEA
TKN-------------PC-KESVQI-----L-NEQE-T--LST--AKL--
-K----------AH--------------------------------R---
L-A---CG------------------------------------------
----YLLLA-----YK
>RING1-like_Migut.H01477.1
ISLMLV-SL-----H--------------------EKI--PN--------
-LK--------R----------PYLC------CSHTSSVRHLCQ------
YIAMQT--SV---------EAS----------------------------
---------------------------E----------------------
---IEML---------------VI--KD----------------------
-----YHRPKGSSVLNPCHNNELQL-----L-NDDQ-T--LDE--INT--
------------KF------------------------------------
T-Q---R-------------------------------------------
----NLVLA-----YR
>RING1-like_Glyma.13G177200.1
IPLVLV-SL-----D----------------E---QKM--PT--------
-LQ--------E----------PYLH------CRPTCSVKILCK------
YVALKV--EL---------LPN----------------------------
---------------------------E----------------------
---VELS---------------LV--EE-------S---QTNVM------
---------RDELIVDPN-KDKLRV-----L-RDEE-T--LAD--LYK--
-P----------NV--------------------------------T---
N-C---G-------------------------------------------
----HLLLA-----YK
>RING1-like_Phvul.004G079300.1
IHLELV-SL-----D----------------E---QRA--PS--------
-LQ--------E----------PYVV------CRPSCTVKTVCK------
YIERNA--KM---------LRN----------------------------
---------------------------Q----------------------
---VELF---------------LI--EE-------S---EANAV------
---------SGKITVDAD-KDKLRV-----L-RDEE-T--LAE--LYT--
-P----------NV--------------------------------T---
H-S---A-------------------------------------------
----RLLLG-----YK
>RING1-like_Thhalv10007494m
IHLKLI-SL-----D----------------T---KCI--PN--------
-LP--------Q----------PYLC------CRPTLLVKQLRK------
YVALQM--QL---------KTE----------------------------
---------------------------E----------------------
---VELL---------------VS--KE-------D---DRAIEG-----
-KT----------SS-SS-TERLQS-----I-QDDE-T--LAK--LRV--
-D----------CI--------------------------------S---
S-H---G-------------------------------------------
----YLMVV-----CR
>RING1-like_AT1G03770.2
IHLKLV-SL-----D----------------T---EGL--LN--------
-LH--------E----------PYLC------FRPTLLVKQLREVSSLPL
YVARHL--KL---------KAE----------------------------
---------------------------E----------------------
---VELL---------------VS--KD-------G---DTVIGN-----
-KT--------------S-TEKMQS-----L-QDDE-T--VAK--LKV--
-D----------CI--------------------------------S---
S-N---G-------------------------------------------
----YMIVV-----YR
>RING1-like_Aly470350
IHLKLI-SL-----D----------------T---EGL--LN--------
-LL--------E----------PYLC------CRPTLLVKQLRE------
YVARQM--KL---------KAE---------E------------------
--------------------------------------------------
---VELF---------------VSKDGD-------R--------------
------------VIGNKTSTEKMQS-----L-QDDE-T--LSK--LKV--
-D----------CI--------------------------------S---
S-H---G-------------------------------------------
----YMIVA-----FR
>RING1-like_Cagra.0897s0008.1
IPLKLI-SL-----D----------------A---KGL--PN--------
-LL--------Q----------PYLR------CRPTLLVKQLCE------
YVARQM--QL---------QAE----------------------------
---------------------------E----------------------
---VELL---------------VS--KE-------E---DKAIEN-----
-NT--------------S-IKKMQR-----L-KDDE-T--LEK--LKV--
-D----------YL--------------------------------S---
N-H---G-------------------------------------------
----YTVVV-----YR
>RING1-like_Carubv10009016m
IPLKLI-SL-----D----------------A---KGL--PN--------
-LL--------Q----------PYLR------CRPTLLVKQLCE------
YVARQM--QL---------QAE----------------------------
---------------------------E----------------------
---VELL---------------VS--KE----------------------
--------EDKAIENNTSIKKMQRL-------KDDE-T--LEK--LKV--
------------DY--------------------------------L---
SNH---G-------------------------------------------
----YTVVV-----YR
>RING1-like_Bostr.26675s0385.1
IHLKLI-SL-----D----------------A---KCL--PN--------
-LL--------Q----------PYLC------CRPTLLVKQLCE------
YVARQM--QL---------KAE----------------------------
---------------------------E----------------------
---VELL---------------VS--KE-------G---DKAIGN-----
-KT--------------S-TEKMQT-----L-KDDE-T--LAK--LKV--
-D----------CI--------------------------------S---
S-H---G-------------------------------------------
----YMIVV-----YR
>RING1-like_Brara.I01834.1
IHLKLV-SV-----D----------------T---NCV--PE--------
-LP--------Q----------AYLC------CRPTLPVKQLRE------
FVALQL--HL---------KTE----------------------------
---------------------------E----------------------
---VELL---------------VT--RE-------LGGGDKAIENLPVVA
SDS----------AS-AS-KEEMQS-----L-EDNE-T--LSR--LKV--
-E----------QH--------------------------------L---
V-A---SP------------------------------------------
----LIIIA-----YR
>RING1-like_Brara.F03755.1
IDVKLV-SL-----D----------------T---KCV--PD--------
-LP--------Q----------PYLC------CRPTFLVKQLRE------
FVALKM--HL---------KTE---------D------------------
--------------------------------------------------
---VELL---------------VK--RG----------------------
-LGGEDKAIETLPASAAVSKDEMQS-----L-EDNE-T--LSK--LKT--
------------DF------------------------------------
N-SSQEQ-------------------------------------------
----HLTIA-----YR
>RING1-like_Thhalv10003181m
IHLKLV-SL-----D----------------T---NCV--PD--------
-LP--------Q----------PYLR------CRPTLLVKQLRE------
FVALQM--HL---------KSE----------------------------
---------------------------E----------------------
---VELL---------------GT--RR-------LGGEDKEIENLPVVT
SAS----------AAVAS-KDEMQS-----L-EDNE-T--LSR--LKV--
-D----------FF--------------------------------S---
S-H---EQ------------------------------------------
----HLIIA-----YR
>RING1-like_AT5G44280.1
IHVKLV-SL-----D----------------T---KCI--PD--------
-LP--------Q----------PYLC------CRPTLLVKQLRE------
FVALQI--HL---------KTE----------------------------
---------------------------E----------------------
---VELL---------------VT--RR-------------------RVG
EDAAIENLPAVTPASAAASKDEMLS-----L-EDNE-T--LSR--LKI--
DF----------IS--------------------------------S---
H-E---Q-------------------------------------------
----HLIIA-----YR
>RING1-like_Aly915796
IHVKLV-SL-----D----------------T---KCI--PD--------
-LP--------Q----------PYLC------CRPTLLVKQLRE------
FVALQM--HL---------KTE----------------------------
---------------------------E----------------------
---VELL---------------AT--RR-------------------G-G
EDMAIENLPVVTPASAATSKDEMQS-----L-EDNE-T--FSR--LKV--
DF----------IS--------------------------------S---
H-E---Q-------------------------------------------
----HLIIA-----YR
>RING1-like_Bostr.3148s0029.1
IHLKLV-SF-----D----------------T---NCI--PD--------
-LP--------Q----------PYLC------CRPTLLVKQLRE------
LVALQM--HL---------KTE----------------------------
---------------------------E----------------------
---VELL---------------VR--RG-------V-------------G
EDTTIENLPGVTSASAAASKDEMQS-----L-EDSE-T--LSR--LKV--
DF----------IS--------------------------------S---
H-E---Q-------------------------------------------
----HLIIA-----YR
>RING1-like_Cagra.9908s0004.1
IHLKLV-SL-----D----------------T---NCI--PD--------
-LP--------Q----------PYLC------CRPTLLVKQLRE------
FMALEM--HL----KTEEIELL---------V------------------
---------------------------TRKE-------------------
-VGVDAT---------------VE--NL-------P--------------
---------VVTSASAAASKDEMQS-----L-EDDE-T--LSR-LKVD--
-F----------IS--------------------------------S---
H-E---Q-------------------------------------------
----HLIIA-----YR
>RING1-like_Carubv10026235m
IHLKLV-SL-----D----------------T---NCI--PD--------
-LP--------E----------PYLC------CRPTLLVKQLRE------
FMAREM--HL----KTEEVELL---------V------------------
---------------------------TRRG-------------------
-VGVDAT---------------VE--NL-------P--------------
---------VVTSASAAASKDEMQS-----L-KDDE-T--LSR-LKVD--
-F----------IS--------------------------------S---
H-E---Q-------------------------------------------
----HLIIA-----YR
>RING1-like_Aquca_036_00097.1
VHLVVV-PL-----D----------------D---QII--PS--------
-LE--------E----------PFLR------CRPTLCVGQLCQ------
FVSLQT--PL---------QAE----------------------------
---------------------------D----------------------
---VEIL---------------LV--KE-------P---RFNRIASDGSH
PSI------------DPG-KDILQL-----V-EEQE-T--LGE--LLA--
-T----------CN--------------------------------F---
N-G---S-------------------------------------------
----NLVLA-----YR
>RING1-like_Glyma.08G350700.1
IFIKLV-SF-----E----------------E---KRV--PN--------
-LP--------R----------PYLS------CRPTLSIKQLCQ------
YVALET--SL---------QTE----------------------------
---------------------------E----------------------
---IELY---------------LV--KE-------C---QPDII------
---------SGDGKLDED-NNKFEF-----L-AEEEVT--MAQ--LKT--
------------NN--------------------------------L---
S-F---G-------------------------------------------
----HLVIA-----YK
>RING1-like_Phvul.008G128900.1
ICIKLV-SF-----E----------------E---ERV--PN--------
-LA--------R----------PYLN------CRPTLLINQLCQ------
YVASET--LL---------QTE----------------------------
---------------------------E----------------------
---IELY---------------VVKECE-------P--------------
------EFVSGEGKLDPDKYETQFL-----E-REDQ-T--LSE--LKT--
-N----------NL------------------------------------
S-F---G-------------------------------------------
----HLVIA-----YK
>RING1-like_Eucgr.K01047.1
VYFMLV-SL-----D----------------K---EGT--PT--------
-LK--------Q----------PYLC------CRRSLSIKHLCD------
YVAHKT--PL---------QAE----------------------------
---------------------------E----------------------
---VEIL---------------VV--KG-------N---HNISRQGPSLN
LLSSASERENVLPVVDPH-KAELQI-----L-EKEA-T--LAG--IIA--
-D----------NG--------------------------------S---
I-N---D-------------------------------------------
----YLILG-----YR
>RING1-like_MDP0000337368
VHLLLV-PK-----D----------------T---SRT--PK--------
-LQ--------Q----------PHLC------CRPSLSVKHLCE------
YVSHQT--SL---------RAE----------------------------
---------------------------E----------------------
---VELL---------------EV--PQ-------S---FNHISDDEELD
PDS----------VIDPX-KNDLKI-----L-QEEE-T--LAE--VRA--
-N----------SI--------------------------------S---
C-R---D-------------------------------------------
----YLIIA-----YR
>RING1-like_Fraves_mrna29729.1-v1.0-hybrid
IHLLLV-SF-----D----------------E---QRI--PS--------
-LQ--------R----------RYLC------CRPTLSVGQLCQ------
YVAEQT--AL---------QPD----------------------------
---------------------------E----------------------
---VEIY---------------LI--KE-------V---QAKVSPSDPTD
ALV------STSGVLDSS-NNTLLL-----L-RDDE-S--LAE--VQA--
------------RH--------------------------------L---
T-R---G-------------------------------------------
----HLVST-----FI
>RING1-like_VivinGSVIVT01021091001
IHLMLV-SL-----D----------------E---QRI--PS--------
-LQ--------T----------PYLC------CRPTLSVRHLCQ------
YVALQT--PL---------LAD----------------------------
---------------------------E----------------------
---VEIL---------------VI--KE-------Q---LSKLNPSNS--
---------SSP---DPC-SDRLQV-----L-EAQE-T--LAV--LKT--
-M----------RN--------------------------------A---
N-Q---S-------------------------------------------
----HLLLA-----YR
>RING1-like_MDP0000274797
IHLLLV-SL-----D----------------E---QRI--PS--------
-LQ--------R----------PYLC------CRSTLSVGHLCQ------
YVALRT--AS---------QAE----------------------------
---------------------------E----------------------
---IEIY---------------LV--KE-------L---HAEFGHSTATN
IKI------SKSLVLDSS-KENLQL-----L-KEEE-T--LAE--LRT--
------------HN--------------------------------L---
I-P---G-------------------------------------------
----YLKLA-----KY
>RING1-like_Prupe.4G050700.1
IHLLLV-SF-----D----------------E---QRI--PS--------
-LQ--------R----------PYLC------CRPTLSVGQLCH------
YVALRT--AL---------QAD----------------------------
---------------------------E----------------------
---VELY---------------LV--KE-------L---HAKFSHSTATN
VLI------SKSVVLDST-KDNLQL-----L-REQE-T--LAD--LRT--
------------HN--------------------------------L---
I-P---G-------------------------------------------
----HLLLA-----YQ
>RING1-like_Gorai.010G155500.6
IHLMLV-SI-----D----------------E---QRI--PC--------
-LQ--------R----------PYLC------CRPTLLVRHLCQ------
YVALQT--AL---------QAS----------------------------
---------------------------E----------------------
---IEIY---------------LV--KE-------L--------------
--------------YSTANMSTYKI-----T-KPGL----VES--VRD--
------------KL--------------------------------EVLK
E-E---E---------TLGGLGRQTSSHS---------------------
----HLILA-----YQ
>RING1-like_Gorai.010G155500.1
IHLMLV-SI-----D----------------E---QRI--PC--------
-LQ--------R----------PYLC------CRPTLLVRHLCQ------
YVALQT--AL---------QAS----------------------------
---------------------------E----------------------
---IEIY---------------LV--KE----------------------
-------------LYSTANMSTYKI-----T-KPGL----VES--VRD-K
LE----------VL--------------------------------K---
E-E---E---------TLGGLGRQTSSHS---------------------
----HLILA-----YQ
>RING1-like_Thecc1EG029829t2
IHLMLV-SV-----D----------------E---QRI--PS--------
-LQ--------Q----------PYLC------CRPTLLVRQLCQ------
YVALQT--AL---------QAR----------------------------
---------------------------E----------------------
---IEIY---------------LV--KG-------S---YSMANMSTF--
-VM------TKPGLVDSV-RDSLQV-----L-KEEE-T--LAG--LGR--
------------QR--------------------------------S---
S-H---G-------------------------------------------
----HLLLA-----YQ
>RING1-like_Capap-evm.model.supercontig_373.4
IHFMLV-SF-----D----------------E---ERI--PN--------
-LE--------R----------PYLW------CRPSLSVGQLCQ------
YVAGKT--ES---------RAD----------------------------
---------------------------E----------------------
---IEIY---------------LV--KE-------L---RSNVNPSTLLN
DQI------SKSSVIDPC-KDKLQV-----L-DEGE-T--LAG--LTT--
------------QN--------------------------------F---
S-H---G-------------------------------------------
----YLLLA-----YQ
>RING1-like_orange1.1g010664m
MHLVLV-SL-----D----------------E---QRI--PG--------
-LQ--------Q----------PYLC------CRPTLSVRHLCQ------
YVAHQT--AL---------QAS----------------------------
---------------------------E----------------------
---IEIY---------------LV--KE-------L---HSKINLPSS--
---------SNSLMIDPC-KDKLQV-----L-NEQE-T--LTG--LQT--
-Q----------NL------------------------------------
G-H---G-------------------------------------------
----F-LVR-----YI
>RING1-like_Ciclev10015104m
IHLVLV-SL-----D----------------E---QRI--PG--------
-LQ--------Q----------PYLC------CRPTLSVRHLCQ------
YVAHQT--AL---------QAS----------------------------
---------------------------E----------------------
---IEIY---------------LV--KE-------L---HSKINLPSS--
---------SNSLMIDPC-KDKLQV-----L-NEQE-T--LTG--LQT--
-Q----------NL------------------------------------
G-H---G-------------------------------------------
----FLLLA-----YQ
>RING1-like_Ricom30190.m011326
ICLMLV-SF-----D----------------E---EKI--PS--------
-LQ--------R----------PYLC------CRPTLSVKHLRQ------
YVALQT--AL---------QTE----------------------------
---------------------------E----------------------
---IEIY---------------LV--KE-------L---NSKFNSLPSTS
ISI------SKPGIIDPR-KDKLQV-----L-EEQE-T--VGG--LKT--
-N----------NF------------------------------------
T-Q---G-------------------------------------------
----HVLLA-----YQ
>RING1-like_Potri.004G047000.1
INLMLV-SF-----D----------------E---QRV--PS--------
-LQ--------R----------PYLC------CRPTLSINKLCQ------
YVAFQT--SL---------QAN----------------------------
---------------------------E----------------------
---VEIY---------------LV--RE----------MNSKVDFSISMS
TPI------SKPGIIDPC-KDKLQV-------LEEQET--LGR--LKT-N
NF----------IH------------------------------------
------G-------------------------------------------
----YLLLA-----YR
>RING1-like_SapurV1A.0012s0530.1
INLMLV-SF-----D----------------E---QRV--PS--------
-LQ--------R----------PYLR------CRPTLSISKLCQ------
YVAFQT--SL---------QAN----------------------------
---------------------------E----------------------
---VEIY---------------LV--REMNSKVDFS--------------
------------------------IFMSTPISKPGI----IDP--CKD--
------------QL----------------------QVLEEQETVGGLKT
N-NFIHG-------------------------------------------
----HLILA-----YR
>RING1-like_Potri.011G056300.1
INLMLV-SF-----D----------------E---QRV--PS--------
-LQ--------R----------PYLC------CRPTLSIKSLCQ------
YVAFQT--SL---------QAN----------------------------
---------------------------E----------------------
---VEIY---------------LV--QD-------M---NSKLDFSLSMS
SPV------SRHGIIDPC-KDKLQV-----L-EQHE-T--LGG--LKT--
-N----------NC------------------------------------
I-H---G-------------------------------------------
----HLLLA-----YQ
>RING1-like_SapurV1A.3129s0030.1
INIMLL-SF-----D----------------E---QRV--PS--------
-LQ--------R----------PYLC------CRPTLLIKNLCQ------
YVAFQT--SL---------QAN----------------------------
---------------------------E----------------------
---VEIY---------------LV--QD-------T---NSKLDFSLSMS
SPG------SRHVIIDPC-KDKLQV-----L-EEQE-T--LGG--LKT--
-N----------NR------------------------------------
I-H---G-------------------------------------------
----HLLLA-----YQ
>RING1-like_SapurV1A.0032s0390.1
INIMLL-SF-----D----------------E---QRV--PS--------
-LQ--------R----------PYLC------CRPTLLIKNLCQ------
YVAFQT--SL---------QAN----------------------------
---------------------------E----------------------
---VEIY---------------LV--QD-------T---NSKLDFSLSMS
SPG------SRHVIIDPC-KDKLQV-----L-EEQE-T--LGG--LKT--
-N----------NR------------------------------------
I-H---G-------------------------------------------
----HLLLA-----YQ
>RING1-like_Medtr2g090595.1
VHLMFV-SL-----D----------------K---ETT--QR--------
-LE--------K----------LHLC------CRPNVSVKNLYE------
YIASQT--PL---------TVE----------------------------
---------------------------E----------------------
---VEIL---------------AV--KG-------C---SSANCDKSADE
DSV-LDFDELSSLVIDPQ-KDELEI-----L-QAHE-T--VAE--IRS--
-K----------SI--------------------------------F---
K-R---G-------------------------------------------
----HLILA-----YK
>RING1-like_Phvul.011G125700.1
VHLILL-SL-----D----------------K---QST--PS--------
-LQ--------Q----------PHLC------CRPILSVKHLCE------
YVARQT--SL---------PIE----------------------------
---------------------------E----------------------
---VEIL---------------AV--KG-------C---YSTVCDKSFDE
ISS---FDELTTLIIDPS-KDELET-----L-QGHE-S--LAE--LKS--
-K----------CI--------------------------------S---
Q-R---A-------------------------------------------
----HLILA-----YR
>RING1-like_Glyma.12G116500.1
VHLILL-SL-----D----------------K---QST--PS--------
-LQ--------Q----------PHLC------CRPTLSVKHLCE------
YVAHQT--PL---------PVE---------E------------------
--------------------------------------------------
---VEIL---------------AV--KG-------C-------CSTVCDK
SFDETSSSDELTTLVIDPSKDELET-----L-QGHE-S--LAG--IKS--
-K----------CI--------------------------------S---
K-R---E-------------------------------------------
----HLILA-----YR
>RING1-like_Glyma.06G290400.1
VHLILL-SL-----D----------------K---QIT--PS--------
-LQ--------Q----------PHLC------CRPTLSVKHLCE------
YVAHQT--PL---------LVE---------E------------------
--------------------------------------------------
---VEIL---------------AV--KG-------C-------CSTVCDK
SFDETSSSDELTTLVIDPSKDELET-----L-QGHE-S--LAG--IKS--
-K----------CI--------------------------------S---
K-R---E-------------------------------------------
----HLILA-----YR
>RING1-like_Phvul.005G101600.1
VRLILV-SL-----D----------------H---QST--PS--------
-LP--------Q----------PYLC------CRPTLSVEHLYE------
YVARQT--PF---------PVE----------------------------
---------------------------G----------------------
---IEIL---------------AV--KG-------C---HSTNRDKSADE
NSA-LIFDELSTLVIEPN-KDELEV-----L-QGHE-T--LAG--LRS--
-K----------CI--------------------------------S---
K-M---G-------------------------------------------
----HLILA-----YR
>RING1-like_Glyma.12G205500.1
VHLMLV-SL-----D----------------Q---LST--PS--------
-LQ--------Q----------PYLC------CRPTLSVKHLYE------
HVARQT--PL---------PVE----------------------------
---------------------------G----------------------
---IEIV---------------AV--KG-------C---CSTNCDKSADE
NSA-LAYDELSKLVIDPH-KDELEI-----L-QGHE-T--LAG--LRS--
-K----------CI--------------------------------S---
K-M---G-------------------------------------------
----HLIIA-----YK
>RING1-like_Glyma.13G295300.1
VHLMLV-SL-----D----------------Q---QST--SS--------
-LQ--------Q----------PYLC------CRPTLSVRHLYE------
HVARQT--HL---------PVE---------G------------------
--------------------------------------------------
---IEIL---------------AV--KG-------C-----CSTNRDKST
NENSDLAYDELSTLVIDPHKDELEI-----L-QGHE-T--LSG--LRS--
-K----------CI--------------------------------S---
K-M---G-------------------------------------------
----HLIIA-----YN
>RING1-like_Prupe.3G139900.1
VHLMLI-SL-----D----------------K---RCT--PS--------
-LQ--------Q----------PHLC------CRPSLSVKHLCD------
YVSRQT--PL---------LAE----------------------------
---------------------------E----------------------
---VEFL---------------AV--KG-------Y---HSSNDEKLTLN
PSSLMNDVDSAPLLVDPC-RYDLQI-----L-QAEE-T--LGG--VKA--
-I----------CT--------------------------------S---
S-R---D-------------------------------------------
----HLILA-----YR
>RING1-like_Potri.007G138700.1
IHLKLI-TL-----D----------------K---HSA--PT--------
-LK--------Q----------PYLC------CRPSLSIKHLCE------
YVAHQT--TL---------QAE----------------------------
---------------------------E----------------------
---VEIL---------------LV--KG-------K---HQSDENLPTKH
PQI-------------PM--DELQI-----L-KGQE-T--VAG--LKA--
-S----------CS--------------------------------S---
S-R---D-------------------------------------------
----HLILA-----YR
>RING1-like_SapurV1A.0118s0120.1
IHLKLI-SL-----D----------------K---QSK--PT--------
-LK--------Q----------PYLC------CRPSLSIKHLCE------
YVAHQT--TL---------QAE----------------------------
---------------------------E----------------------
---VEIL---------------LV--KG-------R---HQADENFSTKH
PQI-------------PI-DDELQI-----L-KGQE-T--MAG--LKA--
-S----------CS--------------------------------S---
S-R---D-------------------------------------------
----HLILA-----YR
>RING1-like_SapurV1A.0078s0070.1
IHLKLI-TL-----D----------------N---QST--PS--------
-LQ--------Q----------PYLC------CRPSLSVRHLCE------
YVARQT--TL---------QAE----------------------------
---------------------------E----------------------
---VELL---------------LI--KG-------K---HQSAENLSTKH
SQI-------------PM--DELEI-----L-KEQE-T--VAG--LKA--
-S----------CS--------------------------------A---
I-R---D-------------------------------------------
----HLTLA-----YR
>RING1-like_Potri.017G013000.1
IHLKLI-SL-----G----------------N---QST--PS--------
-LQ--------Q----------PYLC------CRPSLSVKHLCE------
YVAHQT--TL---------QAE---------E------------------
--------------------------------------------------
---VELL---------------LI-KGK-------A--------------
--------ENLSAKHSQIPMDELQI-----L-KGQE-T--VAG--LKA--
-S----------CS--------------------------------S---
S-R---D-------------------------------------------
----HLILA-----YR
>RING1-like_orange1.1g011622m
VRLMLV-SA-----D----------------T---QCA--PS--------
-LQ--------Q----------PYLC------CQPSLSVKQLCE------
YVSLQT--PL---------QAE----------------------------
---------------------------E----------------------
---VEIL---------------MV--KE-------R---LDAKGNQSTPI
PTT-----------------DQLQI-----L-EGQE-T--LAG--LRV--
-N----------HT--------------------------------S---
N-T---D-------------------------------------------
----HLILA-----YR
>RING1-like_Ciclev10015083m
VRLMLV-SA-----D----------------T---QCA--PS--------
-LQ--------Q----------PYLC------CQPSLSVKQLCE------
YVSLQT--PL---------QAE----------------------------
---------------------------E----------------------
---VEIL---------------MV--KE-------R---LDAKGNQSTPI
PTT-----------------DQLQI-----L-EGQE-T--LAG--LRV--
-N----------HT--------------------------------S---
N-T---D-------------------------------------------
----HLILA-----YR
>RING1-like_VivinGSVIVT01020579001
VHLMLI-SL-----D----------------K---EST--PS--------
-LQ--------E----------PYLC------CRPTLSVRHLCE------
YVALQT--PL---------RAE----------------------------
---------------------------E----------------------
---VEIL---------------VV--KG-------C---HN--DYQPFPN
PSTSVDDLNPDPIVIDPS-KDELQI-----L-EGQE-T--LVG--LQA--
-N----------GT--------------------------------S---
C-R---N-------------------------------------------
----QLVLA-----YR
>RING1-like_Thecc1EG008152t1
VHLKLI-SV-----D----------------E---HST--SS--------
-LQ--------Q----------PYLC------CRPSLSVKQLCE------
YIALQT--PL---------RAE----------------------------
---------------------------E----------------------
---VEIL---------------MV--KG-------Q---YNTDDNHSIPT
PLT--------------S-EDALQI-----L-EGQE-T--LAG--LKV--
-K----------SS--------------------------------S---
G-R---N-------------------------------------------
----HLILA-----YR
