# Supplementary material for: Super determinant1A, a RAWULdomain-containing protein, modulates axillary meristem formation and compound leaf development in tomato
Source: Plant Cell. 2021 May 1;33(7):2412–30. doi: 10.1093/plcell/koab121 (PMC8364250; doi:10.1093/plcell/koab121)
Supplement: koab121_Supplementary_Data [file koab121_supplementary_data.zip › tpc.00574.2020-s06.txt]

((((((((((('RING1-like_Kalax.0152s0032.1':0.02789129537241669,'RING1-like_Kalax.1021s0006.1':0.02789129537241669)100:0.12354430075815692,('RING1-like_Kalax.0778s0012.1':0.026567217969509567,'RING1-like_Kalax.0316s0016.1':0.026567217969509567)100:0.12486837816106403)100:0.39598949582136067,'RING1-like_Amborella-evm_27.model.AmTr_v1.0_scaffold00032.177':0.5474250919519343)15:0.03553067318811611,(('RING1-like_SotubPGSC0003DMT400076403':0.031443548549102376,'RING1-like_Solyc02g077890.2.1':0.031443548549102376)100:0.39240070669616645,'RING1-like_Migut.H01477.1':0.42384425524526875)67:0.1591115098947817)1:0.006142590663119308,((((((((((('RING1-like_Prupe.4G050700.1':0.12700585036857337,'RING1-like_MDP0000274797':0.12700585036857337)99:0.14547396530678247,'RING1-like_Capap-evm.model.supercontig_373.4':0.2724798156753559)23:0.03535579415114414,((((('RING1-like_Ciclev10015104m':0.02219477491710052,'RING1-like_orange1.1g010664m':0.02219477491710052)100:0.19957235141749624,'RING1-like_Ricom30190.m011326':0.22176712633459678)32:0.026611459750608153,'RING1-like_VivinGSVIVT01021091001':0.24837858608520494)16:0.014099525011078654,'RING1-like_Thecc1EG029829t2':0.2624781110962836)5:0.007783554889297091,(((('RING1-like_SapurV1A.0032s0390.1':5.903778568172204E-17,'RING1-like_SapurV1A.3129s0030.1':5.903778568172204E-17)100:0.05400528450287537,'RING1-like_Potri.011G056300.1':0.054005284502875436)99:0.0785810641605824,'RING1-like_Potri.004G047000.1':0.13258634866345784)52:0.06295763527028808,'RING1-like_SapurV1A.0012s0530.1':0.1955439839337459)71:0.07471768205183477)7:0.03757394384091936)15:0.02674351360131925,('RING1-like_Gorai.010G155500.1':0.011090393618055881,'RING1-like_Gorai.010G155500.6':0.011090393618055881)100:0.3234887298097634)33:0.04936688980669426,'RING1-like_Fraves_mrna29729.1-v1.0-hybrid':0.38394601323451355)43:0.02078605187858908,('RING1-like_Phvul.008G128900.1':0.19145673933058296,'RING1-like_Glyma.08G350700.1':0.19145673933058296)100:0.2132753257825197)43:0.06180145034749976,'RING1-like_Cucsa.046340.1':0.46653351546060245)17:0.013457722368705525,(('RING1-like_MDP0000337368':0.37550106798412525,'RING1-like_Eucgr.K01047.1':0.37550106798412525)16:0.019003667338289742,((((('RING1-like_Thecc1EG008152t1':0.20179933632898858,'RING1-like_VivinGSVIVT01020579001':0.20179933632898858)57:0.032775725351108974,('RING1-like_Ciclev10015083m':5.903778568172204E-17,'RING1-like_orange1.1g011622m':5.903778568172204E-17)100:0.23457506168009754)62:0.04191452420874397,(('RING1-like_Potri.017G013000.1':0.09869224806436616,'RING1-like_SapurV1A.0078s0070.1':0.09869224806436616)46:0.013851892383640601,('RING1-like_SapurV1A.0118s0120.1':0.0518363098939346,'RING1-like_Potri.007G138700.1':0.0518363098939346)92:0.06070783055407215)99:0.16394544544083478)48:0.01837159627042432,'RING1-like_Prupe.3G139900.1':0.2948611821592659)44:0.06158883797041831,(((('RING1-like_Glyma.12G205500.1':0.10159650692864867,'RING1-like_Phvul.005G101600.1':0.10159650692864867)98:0.11099849683215669,'RING1-like_Glyma.13G295300.1':0.21259500376080537)41:0.029419221876325504,(('RING1-like_Glyma.06G290400.1':0.01000057869290527,'RING1-like_Glyma.12G116500.1':0.01000057869290527)100:0.15951936996157742,'RING1-like_Phvul.011G125700.1':0.16951994865448272)66:0.07249427698264813)56:0.051789838297315344,'RING1-like_Medtr2g090595.1':0.2938040639344462)83:0.06264595619523795)18:0.03805471519273077)67:0.08548650250689298)3:0.04450558043664734,(((('RING1-like_Thhalv10003181m':0.14693691910222184,'RING1-like_Brara.I01834.1':0.14693691910222184)45:0.029858612729968027,'RING1-like_Brara.F03755.1':0.17679553183218993)32:0.026466934514219123,((('RING1-like_Aly915796':0.04882005053534179,'RING1-like_AT5G44280.1':0.04882005053534179)90:0.029978991012547276,'RING1-like_Bostr.3148s0029.1':0.07879904154788905)96:0.0740539081474119,('RING1-like_Carubv10026235m':0.031740803934414405,'RING1-like_Cagra.9908s0004.1':0.031740803934414405)99:0.12111214576088652)49:0.050409516651108065)99:0.15849224550967664,(((('RING1-like_Carubv10009016m':0.0628387389168426,'RING1-like_Cagra.0897s0008.1':0.0628387389168426)95:0.04716429732558004,'RING1-like_Bostr.26675s0385.1':0.11000303624242266)50:0.08009933944260442,'RING1-like_Thhalv10007494m':0.19010237568502705)32:0.008517694160067264,('RING1-like_Aly470350':0.09869224806436616,'RING1-like_AT1G03770.2':0.09869224806436616)83:0.09992782178072822)99:0.16313464201099132)97:0.16274210640986958)3:0.02238398532583728,(('RING1-like_Aquca_036_00097.1':0.33272855985447236,'RING1-like_Spirodela-polyrhiza-Spipo7G0025600':0.33272855985447236)74:0.1267502429593402,'RING1-like_Spirodela-polyrhiza-Spipo14G0047800':0.4594788028138126)40:0.08740200077798001)1:0.009343161856549627,(('RING1-like_Phvul.004G079300.1':0.28681749689117253,'RING1-like_Glyma.13G177200.1':0.28681749689117253)95:0.16269335587901268,'RING1-like_Medtr4g088520.1':0.44951085277018527)67:0.1067131126781569)2:0.03287439035482758)4:0.05429964075938822,(((((('RING1-like_Brachypodium-stacei-Brast01G118400.1':0.049785667468905594,'RING1-like_Brachypodium-distachyon-Bradi2g52362.3':0.049785667468905594)100:0.19794922537185244,'RING1-like_LOC_Os01g58400.1':0.24773489284075795)35:0.00787248574869798,(((('RING1-like_GRMZM2G383833_T01':0.06042419299129118,'RING1-like_Sobic.003G324300.1':0.06042419299129118)91:0.04156393551939675,'RING1-like_Sobic.006G196500.1':0.10198812851068795)51:0.01937534729788292,((('RING1-like_Pavir.Eb03457.1':0.032667286972055246,'RING1-like_Pavir.Ea03146.1':0.032667286972055246)51:0.0028225588808023544,'RING1-like_Pahal.E01304.1':0.0354898458528576)93:0.04006861141033632,('RING1-like_Sevir.5G352500.1':5.903778568172204E-17,'RING1-like_Seita.5G347700.1':5.903778568172204E-17)100:0.07555845726319385)84:0.04580501854537693)66:0.0701636467246059,('RING1-like_GRMZM2G011760_T01':0.049785667468905594,'RING1-like_GRMZM2G169645_T01':0.049785667468905594)99:0.1417414550642712)80:0.06408025605627923)94:0.10559762528177649,((((('RING1-like_Sevir.3G196000.1':0.07180758285178819,'RING1-like_Pahal.C02472.1':0.07180758285178819)58:0.04257735635542847,'RING1-like_GRMZM2G089355_T01':0.11438493920721662)53:0.036899901548333246,(('RING1-like_Pavir.Ca01359.1':0.032667286972055246,'RING1-like_Seita.3G191700.1':0.032667286972055246)77:0.017647953743442357,'RING1-like_Pavir.J00814.1':0.05031524071549761)99:0.10096960004005229)74:0.0388719234413917,'RING1-like_Sobic.009G184700.1':0.19015676419694155)58:0.06052644217432358,(('RING1-like_Brachypodium-stacei-Brast08G076900.1':0.09067730423347037,'RING1-like_Brachypodium-distachyon-Bradi2g21040.1':0.09067730423347037)98:0.08536632179453048,'RING1-like_LOC_Os05g41795.1':0.1760436260280008)69:0.07463958034326436)97:0.11052179749996732)87:0.07318757549466384,(('RING1-like_GRMZM2G123791_T01':0.07502067479782432,'RING1-like_Sobic.001G191400.2':0.07502067479782432)61:0.020523956143384613,((('RING1-like_Pahal.I02766.1':0.03825004368902589,'RING1-like_Pavir.Ia01400.1':0.03825004368902589)35:0.0020244303220830337,('RING1-like_Sevir.9G187500.1':0.005988408997687703,'RING1-like_Seita.9G188300.1':0.005988408997687703)95:0.03428606501342123)70:0.029407608967672458,'RING1-like_Pavir.Ib03772.1':0.0696820829787814)70:0.02586254796242753)100:0.33884794842468746)54:0.06690771183297882,(('RING1-like_Musa-acuminata-GSMUA_Achr4T33310_001':0.18808543620092338,'RING1-like_Musa-acuminata-GSMUA_Achr7T00310_001':0.18808543620092338)96:0.11318498255212822,'RING1-like_Musa-acuminata-GSMUA_Achr9T11490_001':0.3012704187530516)95:0.20002987244582357)50:0.14209770536368282)7:0.02786819573479593,('RING1-like_SotubPGSC0003DMT400082793':0.31566172781086405,'RING1-like_Solyc07g053800.2.1':0.31566172781086405)99:0.35560446448648975)14:0.060186392910989074,(('RING1-like_Lus10039845':0.050282954069230695,'RING1-like_Lus10018609':0.050282954069230695)100:0.5779606906052479,'RING1-like_Aquca_033_00048.1':0.6282436446744786)62:0.10320894053386438)17:0.015330441852188452,((((('RING1-like_Sphfalx0227s0015.1':0.038690885247284416,'RING1-like_Sphfalx0230s0008.1':0.038690885247284416)70:0.017861028971228123,'RING1-like_Sphfalx0002s0405.1':0.05655191421851255)100:0.08526958995092253,('RING1-like_Pp3c25_5150V3.1':0.018993629737912965,'RING1-like_Pp3c16_8070V3.1':0.018993629737912965)100:0.12282787443152209)100:0.3064141433741715,'RING1-like_Mapoly0033s0093.1':0.4482356475436066)51:0.13394556388753343,('RING1-like_Mapoly0033s0121.1':0.06543906243186552,'RING1-like_Mapoly0033s0123.1':0.06543906243186552)100:0.5167421489992745)82:0.16460181562939136)15:0.028425140981805937,'RING1-like_Aly912665':0.7752081680423374)64:0.2169112511043325,(((((((((((((Metazoa_BMI1_like_Ola_ENSORLT00000025495:0.032794921828341796,Metazoa_BMI1_like_Tru_606479:0.032794921828341796)74:0.018420734172404498,Metazoa_BMI1_like_Gac_ENSGACT00000022083:0.05121565600074629)79:0.0343268581199268,Metazoa_BMI1_like_Dre_ENSDART00000001424:0.0855425141206731)72:0.03360466317143158,Metazoa_BMI1_like_Gac_ENSGACT00000022082:0.1191471772921047)96:0.0741940226353814,((((Metazoa_BMI1_like_Cfa_XM_532995.2:0.01333650086113663,Metazoa_BMI1_like_Hsa_PCGF1:0.01333650086113663)48:0.006795812607794043,Metazoa_BMI1_like_Rno_ENSRNOT00000011173:0.02013231346893067)90:0.03008595260569722,Metazoa_BMI1_like_Mmu_ENSMUST00000092614:0.05021826607462789)80:0.038172341492653035,Metazoa_BMI1_like_Mdo_ENSMODT00000006182:0.08839060756728093)99:0.10495059236020518)100:0.3110136806007189,Metazoa_BMI1_like_Bfl_126892:0.5043548805282051)35:0.030008762214608912,Metazoa_BMI1_like_Nve_117725:0.5343636427428138)42:0.10176193258209587,((((((((((((Metazoa_BMI1_like_Rno_ENSRNOT00000000071:5.903778568172204E-17,Metazoa_BMI1_like_Mmu_ENSMUST00000046975:5.903778568172204E-17)85:0.0,Metazoa_BMI1_like_Gga_ENSGALT00000024747:5.903778568172204E-17)74:0.0,(Metazoa_BMI1_like_Mdo_ENSMODT00000007176:5.903778568172204E-17,Metazoa_BMI1_like_Cfa_XM_850058.1:5.903778568172204E-17)85:0.0)74:0.013830821230633773,Metazoa_BMI1_like_Ola_ENSORLT00000013847:0.013830821230633833)57:0.0015562569768475265,Metazoa_BMI1_like_Hsa_PCGF3:0.015387078207481357)94:0.04210939489387524,Metazoa_BMI1_like_Gac_ENSGACT00000022213:0.0574964731013566)99:0.13442980013165404,Metazoa_BMI1_like_Nve_117700:0.19192627323301065)72:0.03282577241506943,Metazoa_BMI1_like_Spu_XM_782499.2:0.22475204564808007)56:0.03572070222474543,(Metazoa_BMI1_like_Bfl_85508:0.07502067479782432,Metazoa_BMI1_like_Bfl_85499:0.07502067479782432)100:0.1854520730750012)59:0.04263475939858838,(((('Metazoa_BMI1_like_Aae_proteome_AAEL006839-RB':0.04156529818770114,Metazoa_BMI1_like_Aga_ENSANGT00000021884:0.04156529818770114)97:0.06384599712415374,Metazoa_BMI1_like_Tca_XM_965913.1:0.10541129531185485)40:0.00736372148516387,'Metazoa_BMI1_like_Dme_CG4195-RA':0.11277501679701873)98:0.10008945063332826,Metazoa_BMI1_like_Bmo_Bmb031555:0.21286446743034704)85:0.09024303984106685)37:0.013689433060999361,Metazoa_BMI1_like_Cin_298473:0.3167969403324132)90:0.1245365587033438,(((((Metazoa_BMI1_like_Xtr_204323:0.03960378692933611,Metazoa_BMI1_like_Cfa_XM_543923.2:0.03960378692933611)54:0.008764202469109155,((Metazoa_BMI1_like_Hsa_PCGF5:0.005021426351344738,Metazoa_BMI1_like_Mdo_ENSMODT00000008585:0.005021426351344738)75:0.012771295378864752,Metazoa_BMI1_like_Mmu_ENSMUST00000062389:0.017792721730209488)90:0.03057526766823577)70:0.0164210784952711,Metazoa_BMI1_like_Gga_ENSGALT00000010506:0.06478906789371636)92:0.05515939277390454,(Metazoa_BMI1_like_Tru_587076:0.06363340670985333,Metazoa_BMI1_like_Ola_ENSORLT00000004641:0.06363340670985333)92:0.05631505395776758)79:0.03893585368428594,Metazoa_BMI1_like_Rno_ENSRNOT00000025020:0.15888431435190684)100:0.2824491846838502)75:0.19479207628915274)36:0.04355634873474869,Metazoa_BMI1_like_Tca_XM_969316.1:0.6796819240596583)50:0.05833475360581321,((((((((Metazoa_BMI1_like_Hsa_PCGF6:0.019210942817845366,Metazoa_BMI1_like_Mmu_ENSMUST00000026032:0.019210942817845366)63:0.00852084960227962,Metazoa_BMI1_like_Cfa_XM_846928.1:0.027731792420124985)46:0.011290872261572367,Metazoa_BMI1_like_Mdo_ENSMODT00000014173:0.039022664681697364)75:0.028729796287898773,Metazoa_BMI1_like_Rno_ENSRNOT00000027450:0.06775246096959613)69:0.017396792912753877,Metazoa_BMI1_like_Gga_ENSGALT00000013395:0.08514925388234999)97:0.0757368129989659,Metazoa_BMI1_like_Rno_ENSRNOT00000049955:0.1608860668813159)100:0.17276739181274192,(Metazoa_BMI1_like_Ola_ENSORLT00000002047:0.15777926125255415,Metazoa_BMI1_like_Tru_584713:0.15777926125255415)99:0.17587419744150362)81:0.07297487042786582,Metazoa_BMI1_like_Bfl_118878:0.4066283291219236)92:0.331388348543548)43:0.04648767126048466,(((((((Metazoa_BMI1_like_Aga__ENSANGT00000032091:0.23314631707358996,'Metazoa_BMI1_like_Aae_proteome_AAEL011178-RA':0.23314631707358996)80:0.0577578908885753,'Metazoa_BMI1_like_Dme_CG3886-RA':0.2909042079621653)80:0.10690603633587166,Metazoa_BMI1_like_Bmo_Bmb030306:0.39781024429803696)69:0.07368742544238992,'Metazoa_BMI1_like_Dme_CG3905-RA':0.4714976697404268)58:0.060025637538928596,(((((((Metazoa_BMI1_like_Rno_ENSRNOT00000017241:0.01741744451814293,Metazoa_BMI1_like_Mmu_ENSMUST00000018681:0.01741744451814293)97:0.03305456478343876,Metazoa_BMI1_like_Hsa_PCGF2:0.050472009301581675)65:0.016432479225022383,Metazoa_BMI1_like_Mdo_ENSMODT00000016064:0.06690448852660406)100:0.11936941640432501,Metazoa_BMI1_like_Xtr_470133:0.1862739049309291)76:0.04998117168008534,((Metazoa_BMI1_like_Gac_ENSGACT00000024007:0.024369216953643958,Metazoa_BMI1_like_Tru_555175:0.024369216953643958)100:0.07948299509753942,Metazoa_BMI1_like_Ola_ENSORLT00000003434:0.10385221205118336)99:0.13240286455983105)32:0.0069840754909030085,((((((Metazoa_BMI1_like_Cfa_XM_853485.1:0.06461398065393482,Metazoa_BMI1_like_Rno_ENSRNOT00000022315:0.06461398065393482)52:0.010372922335715571,(Metazoa_BMI1_like_Hsa_PCGF4:0.05348878201052399,Metazoa_BMI1_like_Mmu_ENSMUST00000028071:0.05348878201052399)73:0.02149812097912642)54:0.01598102484173938,Metazoa_BMI1_like_Xtr_147650:0.09096792783138977)53:0.017118172272520084,Metazoa_BMI1_like_Mdo_ENSMODT00000011545:0.10808610010390986)63:0.026361029056960125,Metazoa_BMI1_like_Dre_ENSDART00000012487:0.13444712916086998)19:0.007532686048541546,(((Metazoa_BMI1_like_Tru_580677:0.10883262655590532,Metazoa_BMI1_like_Ola_ENSORLT00000009052:0.10883262655590532)44:0.009236322614741733,Metazoa_BMI1_like_Dre_ENSDART00000066765:0.11806894917064704)23:0.016013939513147987,Metazoa_BMI1_like_Gac_ENSGACT00000003264:0.13408288868379503)24:0.0078969265256165)97:0.10125933689250588)54:0.032148437025236995,(Metazoa_BMI1_like_Bfl_242708:0.07030223124722017,Metazoa_BMI1_like_Bfl_223875:0.07030223124722017)100:0.20508535787993426)99:0.256135718152201)25:0.03591965783280896,((Metazoa_BMI1_like_Lgi_LgGsHFWreduced.1333:0.4798940726045256,Metazoa_BMI1_like_Lgi_LgGsHFWreduced.1334:0.4798940726045256)55:0.03399390158981169,Metazoa_BMI1_like_Lgi_LgGsHFWreduced.11604:0.5138879741943372)31:0.05355499091782717)14:0.013807561173940283,(('Metazoa_BMI1_like_Aae_proteome_AAEL011179-RA':0.26199244152713075,Metazoa_BMI1_like_Aga_ENSANGT00000020431:0.26199244152713075)99:0.19824278441308088,Metazoa_BMI1_like_Tca_XM_963629.1:0.4602352259402115)57:0.12101530034589313)91:0.2032538226398516)56:0.14274792131675815,(((((Metazoa_BMI1_like_Nve_157648:5.903778568172204E-17,Metazoa_RING1_like_Nve_157648:5.903778568172204E-17)100:0.19155485821402504,Metazoa_RING1_like_Bfl_122927:0.1915548582140251)95:0.12521975997721882,Metazoa_RING1_like_Lgi_LgGsHFWreduced.4787:0.3167746181912439)36:0.01989678461555357,((((((Metazoa_RING1_like_Rno_ENSRNOT00000000543:0.008115611150245632,Metazoa_RING1_like_Mmu_ENSMUST00000025183:0.008115611150245632)97:0.018730275100584386,Metazoa_RING1_like_Hsa_RING2:0.026845886250830012)100:0.1129290321044106,Metazoa_RING1_like_Cfa_XM_845940.1:0.13977491835524064)95:0.06927376083028756,Metazoa_RING1_like_Xtr_457199:0.20904867918552816)47:0.06179643029056463,(((((Metazoa_RING1_like_Gga_ENSGALT00000007706:0.0108749209058432,Metazoa_RING1_like_Hsa_RING1:0.0108749209058432)82:0.01942721864007403,Metazoa_RING1_like_Xtr_308480:0.03030213954591723)98:0.06005680026642873,(((Metazoa_RING1_like_Rno_ENSRNOT00000003471:5.903778568172204E-17,Metazoa_RING1_like_Mmu_ENSMUST00000076110:5.903778568172204E-17)100:0.0,Metazoa_RING1_like_Cfa_XM_854775.1:5.903778568172204E-17)61:0.005357880079237043,Metazoa_RING1_like_Mdo_ENSMODT00000009394:0.005357880079237103)100:0.08500105973310886)62:0.02354801600151523,((Metazoa_RING1_like_Tru_567412:0.06206369652980482,Metazoa_RING1_like_Dre_ENSDART00000017034:0.06206369652980482)48:0.0060950967826518074,Metazoa_RING1_like_Ola_ENSORLT00000006753:0.06815879331245664)87:0.04574816250140454)75:0.034089912138576775,Metazoa_RING1_like_Gac_ENSGACT00000019316:0.14799686795243797)99:0.12284824152365485)33:0.018476166585249275,(Metazoa_RING1_like_Ola_ENSORLT00000001393:0.15342371966756893,Metazoa_RING1_like_Gac_ENSGACT00000013043:0.15342371966756893)93:0.1358975563937732)56:0.047350126745455384)52:0.04614508356025837,(((('Metazoa_RING1_like_Aae_AAEL012209-RA':0.041128781089478546,Metazoa_RING1_like_Aga_ENSANGT00000019879:0.041128781089478546)100:0.09188974292933014,Metazoa_RING1_like_Tca_XM_965471.1:0.13301852401880868)84:0.03956250122357721,Metazoa_RING1_like_Bmo_Bmb032493:0.17258102524238583)94:0.0776059066567096,'Metazoa_RING1_like_Dme_CG5595-RA':0.25018693189909547)92:0.13262955446796043)100:0.5444357838756587)22:0.02493488466230619,(((((((((((((((((((((((((((((((((((((ViridiplantaeWD48_Ccl_Ciclev10000369m:5.903778568172204E-17,ViridiplantaeWD48_Csi_orange1.1g046871m:5.903778568172204E-17)100:0.04335479072043184,ViridiplantaeWD48_Tca_Thecc1EG026436t1:0.043354790720431906)30:0.013369024896584831,((ViridiplantaeWD48_Mes_Manes.08G126500.1:0.018993629737912965,ViridiplantaeWD48_Mes_Manes.09G158100.1:0.018993629737912965)75:0.019697255509371448,ViridiplantaeWD48_Rco_30128.m008655:0.038690885247284416)49:0.01803293036973232)12:0.0026998810611759847,ViridiplantaeWD48_Vvi_GSVIVT01021896001:0.059423696678192736)15:0.015273261316631296,((ViridiplantaeWD48_Ptr_Potri.013G033800.1:0.02850696437647636,ViridiplantaeWD48_Spu_SapurV1A.0640s0100.1:0.02850696437647636)66:0.017464921386342983,(ViridiplantaeWD48_Ptr_Potri.005G046500.1:0.018833844550654875,ViridiplantaeWD48_Spu_SapurV1A.0386s0190.1:0.018833844550654875)90:0.027138041212164475)65:0.028725072232004666)6:0.0028358521826039635,((ViridiplantaeWD48_Mdo_MDP0000026551:0.02345023252953561,ViridiplantaeWD48_Mdo_MDP0000904060:0.02345023252953561)90:0.027054884338815456,ViridiplantaeWD48_Ppe_Prupe.6G336900.1:0.050505116868351074)75:0.02702769330907692)8:0.008205402274374045,ViridiplantaeWD48_Csa_Cucsa.133520.1:0.08573821245180205)8:0.004010011683687545,(ViridiplantaeWD48_Gra_Gorai.004G245300.1:0.07030223124722017,ViridiplantaeWD48_Gra_Gorai.013G122600.1:0.07030223124722017)40:0.01944599288826942)4:0.009040956485476382,ViridiplantaeWD48_Sly_Solyc01g098090.2.1:0.09878918062096594)2:1.9681636824292904E-4,ViridiplantaeWD48_Cpa_evm.model.supercontig_117.38:0.09898599698920887)1:7.595896488534346E-4,ViridiplantaeWD48_Egr_Eucgr.H04403.1:0.09974558663806232)4:0.008005753491045254,ViridiplantaeWD48_Gra_Gorai.007G286900.1:0.10775134012910756)6:0.008239814383160838,ViridiplantaeWD48_Sly_Solyc08g023570.1.1:0.1159911545122684)7:0.003955621569045799,ViridiplantaeWD48_Gra_Gorai.013G202200.1:0.11994677608131421)10:0.00515661280287253,((ViridiplantaeWD48_Tpr_Tp57577_TGAC_v2_mRNA7262:0.062181685635703775,ViridiplantaeWD48_Mtr_Medtr7g114370.1:0.062181685635703775)69:0.028879247245773766,(((ViridiplantaeWD48_Gma_Glyma.03G243800.1:0.02826697831796406,ViridiplantaeWD48_Glyma.19G241300.1:0.02826697831796406)78:0.029915920580107187,(ViridiplantaeWD48_Glyma.03G244500.1:0.02345023252953561,ViridiplantaeWD48_Glyma.19G241800.1:0.02345023252953561)95:0.034732666368535635)31:0.0012733935942793315,ViridiplantaeWD48_Pvu_Phvul.006G097800.1:0.05945629249235058)71:0.03160464038912696)75:0.03404245600270919)11:0.014163451742649203,ViridiplantaeWD48_Mgu_Migut.K00761.1:0.13926684062683592)14:0.010586460842267815,(ViridiplantaeWD48_Kla_Kalax.0474s0022.1:5.903778568172204E-17,ViridiplantaeWD48_Kfe_Kaladp0022s0204.1:5.903778568172204E-17)100:0.1498533014691037)13:0.002031254738209585,(ViridiplantaeWD48_Lus_Lus10001717:0.004570420048826661,ViridiplantaeWD48_Lus_Lus10004142:0.004570420048826661)100:0.14731413615848668)13:0.011083513558064835,ViridiplantaeWD48_Mtr_Medtr1g081830.2:0.16296806976537817)20:0.00156186608437815,ViridiplantaeWD48_Aco_Aqcoe2G310600.1:0.16452993584975636)31:0.023280128497510506,((ViridiplantaeWD48_Bra_Brara.E03400.1:0.05199694459162602,ViridiplantaeWD48_Bra_Brara.C03089.1:0.05199694459162602)18:0.004984926040043387,(((((ViridiplantaeWD48_Cgr_Cagra.2179s0022.1:5.903778568172204E-17,ViridiplantaeWD48_Bst_Bostr.2570s0179.1:5.903778568172204E-17)95:0.004724732096482881,ViridiplantaeWD48_Cru_Carubv10013040m:0.004724732096482942)79:0.013629850696332322,(ViridiplantaeWD48_Aly_AL3G15470.t1:0.004724732096482942,ViridiplantaeWD48_Aha_Araha.4531s0015.1:0.004724732096482942)88:0.013629850696332322)35:0.004729747216949442,ViridiplantaeWD48_Ath_AT3G05090.1:0.02308433000976471)58:0.007030740054475474,ViridiplantaeWD48_Esa_Thhalv10020130m:0.030115070064240183)51:0.026866800567429235)100:0.13082819371559742)21:0.0169751141082166,ViridiplantaeWD48_Atr_evm_27.model.AmTr_v1.0_scaffold00030.33:0.20478517845548344)25:6.364046003929366E-4,(((((ViridiplantaeWD48_Bst_Brast05G259900.1:5.903778568172204E-17,ViridiplantaeWD48_Bdi_Bradi4g41777.2:5.903778568172204E-17)100:0.0419549267948115,ViridiplantaeWD48_Oth_Oropetium_20150105_10877A:0.04195492679481156)34:0.010013727505048406,(((ViridiplantaeWD48_Pvi_Pavir.Cb02019.1:0.004685185366892406,ViridiplantaeWD48_Pha_Pahal.C00519.1:0.004685185366892406)90:0.011902251029551445,(ViridiplantaeWD48_Svi_Sevir.7G304900.1:5.903778568172204E-17,ViridiplantaeWD48_Sit_Seita.7G293100.1:5.903778568172204E-17)100:0.016587436396443795)87:0.024560087421248572,((ViridiplantaeWD48_Zma_Zm00008a036520_T01:5.903778568172204E-17,ViridiplantaeWD48_Zma_GRMZM2G167999_T01:5.903778568172204E-17)86:0.009572987586349372,ViridiplantaeWD48_Sbi_Sobic.008G047800.1:0.00957298758634943)99:0.03157453623134301)45:0.01082113048216754)53:0.025864019187130032,ViridiplantaeWD48_Osa_LOC_Os12g06810.1:0.07783267348699)97:0.0596451946735481,ViridiplantaeWD48_Aco005970.1:0.1374778681605381)90:0.06794371489533825)56:0.04610652770931524,ViridiplantaeWD48_Zma_Zosma15g01160.1:0.2515281107651916)42:0.013865424250832443,ViridiplantaeWD48_Mac_GSMUA_Achr4T23850_001:0.26539353501602403)38:0.023269377729646344,(((ViridiplantaeWD48_Smo_139346:0.15213185119327222,ViridiplantaeWD48_Mapoly0016s0038.1:0.15213185119327222)69:0.031168550498652293,(ViridiplantaeWD48_Sphfalx0013s0241.1:0.08510374327742735,ViridiplantaeWD48_Sphfalx0140s0005.1:0.08510374327742735)99:0.09819665841449711)88:0.07850027086898981,((ViridiplantaeWD48_Pp3c2_9310V3.1:0.0922224948754599,ViridiplantaeWD48_Pp3c1_36050V3.1:0.0922224948754599)71:0.0397409658979413,ViridiplantaeWD48_Pp3c14_23300V3.4:0.1319634607734012)100:0.1298372117875131)51:0.02686224018475608)49:0.05607724521116699,((ViridiplantaeWD48_Kla_Kalax.0138s0008.1:5.903778568172204E-17,ViridiplantaeWD48_Kfe_Kaladp0515s0171.1:5.903778568172204E-17)100:0.0,ViridiplantaeWD48_Kla_Kalax.0043s0039.1:5.903778568172204E-17)100:0.34474015795683727)25:0.00853281439362166,'ViridiplantaeWD48_Ahy_AHYPO_011824-RA':0.3532729723504591)14:0.0015518824607846356,ViridiplantaeWD48_Spo_Spipo12G0000500:0.3548248548112436)9:3.8811164339963013E-4,ViridiplantaeWD48_Mac_GSMUA_Achr9T24640_001:0.3552129664546433)35:0.049337324915452285,ViridiplantaeWD48_Dca_DCAR_029743:0.4045502913700955)64:0.07908889437652164,ViridiplantaeWD48_Cre_Cre13.g583250.t1.1:0.4836391857466173)25:0.0721450560820479,(ViridiplantaeWD48_Mcr_109622:0.4293862754634292,ViridiplantaeWD48_Mpu_159829:0.4293862754634292)50:0.12639796636523595)15:0.03326157502997798,ViridiplantaeWD48_Aco005644.1:0.589045816858643)18:0.034854547947690204,(((('MetazoaWD48_Aae_AAEL012158-RA':0.3159096311738741,'MetazoaWD48_Dme_CG9062-RB':0.3159096311738741)68:0.04007660601604508,MetazoaWD48_Tca_XM_969906.1:0.3559862371899193)47:0.048538834616616414,((((((((MetazoaWD48_Rno_ENSRNOT00000024172:5.903778568172204E-17,MetazoaWD48_Mmu_ENSMUST00000036561:5.903778568172204E-17)100:0.07204492501113724,MetazoaWD48_Bfl_131508:0.0720449250111373)73:0.03297263655759616,(((((MetazoaWD48_Mdo_ENSMODT00000017118:0.010371174160839217,MetazoaWD48_Gga_ENSGALT00000031283:0.010371174160839217)33:0.0,(MetazoaWD48_Cfa_XM_854939.1:5.903778568172204E-17,MetazoaWD48_Hsa_ENST00000302313:5.903778568172204E-17)81:0.010371174160839162)60:0.009248717090386365,MetazoaWD48_Str_296815:0.01961989125122559)79:0.014324057645661267,((MetazoaWD48_Ola_ENSORLT00000014695:5.903778568172204E-17,MetazoaWD48_Gac_ENSGACT00000016749:5.903778568172204E-17)100:0.0,MetazoaWD48_Tru_302285:5.903778568172204E-17)99:0.03394394889688679)64:0.01870049560071863,MetazoaWD48_Dre_ENSDART00000056248:0.05264444449760548)93:0.05237311707112799)98:0.09265016302860951,MetazoaWD48_Bfl_274870:0.19766772459734297)73:0.034645421575214996,MetazoaWD48_Lgi_LgGsHFWreduced.3192:0.232313146172558)61:0.028041834737578125,MetazoaWD48_Spu_XM_783238.2:0.2603549809101361)55:0.024719531757246435,MetazoaWD48_Nve_185249:0.2850745126673826)71:0.05961319265272149,(MetazoaWD48_Cbr_CBG18038:0.15297928579364686,MetazoaWD48_Cel_F35G12.4a.1:0.15297928579364686)98:0.19170841952645717)57:0.059837366486431606)78:0.07493147939211155,MetazoaWD48_Cin_373591:0.47945655119864716)95:0.14444381360768613)18:0.08173275671866057,ViridiplantaeWD48_Vca_Vocar.0031s0026.1:0.7056331215249939)89:0.155176889078868,(((((((((((((((((('BMI1-like_Amborella-evm_27.model.AmTr_v1.0_scaffold00002.502':0.2647331011751751,'BMI1-like_Spirodela-polyrhiza-Spipo2G0058300':0.2647331011751751)25:0.011698338346412889,((((((((('BMI1-like_SotubPGSC0003DMT400038984':0.02241702202836071,'BMI1-like_Solyc09g065990.2.1':0.02241702202836071)100:0.08018324085624169,('Sde-like_SotubPGSC0003DMT400013629':0.011090393618055881,'BMI1-like_Solyc06g008600.2.1':0.011090393618055881)100:0.09150986926654651)68:0.02907685271381177,(('BMI1-like_SotubPGSC0003DMT400051660':5.903778568172204E-17,'BMI1-like_SotubPGSC0003DMT400051661':5.903778568172204E-17)99:0.028172111742767847,'BMI1-like_Solyc06g084040.2.1':0.028172111742767895)100:0.10350500385564629)80:0.070464087703139,('BMI1-like_Migut.D00380.1':0.11605962918407156,'BMI1-like_Migut.N02185.1':0.11605962918407156)93:0.0860815741174816)30:0.00209296736360011,(((((((('BMI1-like_Ciclev10020170m':0.0054624527497039495,'BMI1-like_orange1.1g013534m':0.0054624527497039495)100:0.10598865216896802,'BMI1-like_VivinGSVIVT01000748001':0.11145110491867195)27:0.017912949597475893,(((('BMI1-like_Gorai.007G142500.1':0.0453564152375733,'BMI1-like_Thecc1EG004200t1':0.0453564152375733)79:0.033599244511369364,'BMI1-like_Gorai.013G104800.1':0.07895565974894266)43:0.02059172243039171,'BMI1-like_Gorai.004G074300.1':0.09954738217933436)28:0.011626978886377039,(('BMI1-like_Manes.05G085200.1':0.05130796140455909,'BMI1-like_Manes.01G201200.1':0.05130796140455909)93:0.04690572831142991,'BMI1-like_Eucgr.B01495.1':0.09821368971598898)27:0.012960671349722407)10:0.018189693450436445)14:0.005917201257471404,((('BMI1-like_Glyma.19G161700.1':0.0453564152375733,'BMI1-like_Glyma.03G159500.1':0.0453564152375733)41:0.0029757730834928916,'BMI1-like_Phvul.001G157400.1':0.04833218832106619)66:0.021313548980721214,'BMI1-like_Medtr7g096210.2':0.0696457373017874)90:0.06563551847183186)13:0.008159983463690488,(('BMI1-like_Prupe.8G231300.1':0.0518363098939346,'Sde-like_MDP0000273221':0.0518363098939346)88:0.04362101212556578,'Fraves_mrna08209.1-v1.0-hybrid':0.09545732201950037)76:0.047983917217809376)27:0.035435075043729156,(((('Sde-like_SapurV1A.2994s0010.1':5.903778568172204E-17,'BMI1-like_SapurV1A.0860s0160.1':5.903778568172204E-17)97:0.02219477491710046,'BMI1-like_SapurV1A.0006s1200.1':0.02219477491710052)51:0.00955633617932587,'BMI1-like_Potri.005G219000.1':0.03175111109642639)78:0.020137218724115353,'BMI1-like_Potri.002G044100.1':0.05188832982054174)100:0.12698798446049714)9:0.017509580785572694,'BMI1-like_Cucsa.168400.1':0.19638589506661158)6:0.001900947992860228,Ricom29883.m002004:0.19828684305947178)4:0.005947327605681457)4:0.01936827506707872,(((('BMI1-like_Thhalv10007754m':0.07741925847298353,'BMI1-like_Aly919392':0.07741925847298353)56:0.022064307324683168,'BMI1-like_AT1G06770.1':0.09948356579766668)76:0.0374532666663005,('BMI1-like_Carubv10009276m':5.903778568172204E-17,'BMI1-like_Cagra.1671s0301.1':5.903778568172204E-17)100:0.13693683246396712)76:0.03546266328499847,(((((('BMI1-like_Bostr.24513s0177.1':5.903778568172204E-17,'BMI1-like_Bostr.24513s0177.2':5.903778568172204E-17)97:0.02219477491710046,'BMI1-like_Aly933560':0.02219477491710052)33:0.0057895202811674455,('BMI1-like_Brara.D01830.1':0.010981600365184183,'BMI1-like_Thhalv10016711m':0.010981600365184183)70:0.01700269483308378)17:0.009209505089950946,'BMI1-like_AT2G30580.1':0.03719380028821892)38:0.007303208017796422,'BMI1-like_Brara.E01276.2':0.04449700830601533)94:0.04368076424008543,('BMI1-like_Carubv10023287m':0.005571188718673266,'BMI1-like_Cagra.0567s0022.1':0.005571188718673266)100:0.08260658382742748)94:0.08422172320286486)60:0.05120294998326636)2:0.011403932941879878,('BMI1-like_Lus10033860':0.005409661090933269,'BMI1-like_Lus10014749':0.005409661090933269)100:0.22959671758317862)8:0.007947047923111634,(((((((((((('BMI1-like_Thecc1EG026320t2':0.03399016867723678,'BMI1-like_Ricom29598.m000455':0.03399016867723678)56:0.01758366918900417,'BMI1-like_Manes.09G151900.1':0.05157383786624095)26:0.012155112858894306,'BMI1-like_Gorai.007G278000.1':0.06372895072513526)21:0.009178109546483928,'BMI1-like_Manes.08G135600.1':0.07290706027161918)17:0.010742895519421748,'BMI1-like_Ciclev10028433m':0.08364995579104091)9:0.00327466971581622,((('BMI1-like_Glyma.10G162800.1':0.02789129537241669,'BMI1-like_Phvul.007G187800.1':0.02789129537241669)40:0.0028791028437099,'BMI1-like_Glyma.20G225400.1':0.03077039821612659)94:0.042956264507444566,'BMI1-like_Medtr7g115240.1':0.07372666272357115)50:0.013197962783286003)25:0.02149111418143051,(('BMI1-like_SapurV1A.0729s0090.1':0.039470742544445776,'BMI1-like_Potri.005G054400.1':0.039470742544445776)90:0.03490313947824525,('BMI1-like_SapurV1A.0110s0250.1':0.033649501059836495,'BMI1-like_Potri.013G042000.1':0.033649501059836495)85:0.04072438096285454)49:0.034041857665596635)64:0.027922002188993336,'BMI1-like_Prupe.6G344100.1':0.13633774187728098)63:0.021364653246039166,'BMI1-like_Eucgr.B02121.1':0.15770239512332013)58:0.02959592774238048,'BMI1-like_MDP0000234344':0.18729832286570064)43:0.01797557247484231,Cucsa.133170.1:0.20527389534054294)37:0.027897445540912547,'BMI1-like_VivinGSVIVT01036276001':0.2331713408814555)9:0.00978208571576801)1:0.013675463117064489,(('BMI1-like_Glyma.02G141500.1':0.039470742544445776,'BMI1-like_Phvul.007G177500.1':0.039470742544445776)48:0.005918609430056662,'BMI1-like_Glyma.10G032500.1':0.04538935197450244)99:0.21123953773978557)3:0.019802549807300018)3:0.021256072676379,(('BMI1-like_Musa-acuminata-GSMUA_Achr5T03230_001':0.1586804360533631,'BMI1-like_Musa-acuminata-GSMUA_Achr9T10710_001':0.1586804360533631)79:0.050526777855576695,'Sde-like_Musa-acuminata-GSMUA_Achr8T18370_001':0.20920721390893976)90:0.08848029828902726)1:0.005158550830260172,('BMI1-like_Lus10021993':0.05732687228615624,'BMI1-like_Lus10042532':0.05732687228615624)100:0.24551919074207096)2:0.006563246958047753,(((((((((('BMI1-like_Manes.03G169500.1':0.11480190603579898,'BMI1-like_Thecc1EG020781t1':0.11480190603579898)22:0.010481636019807578,(('BMI1-like_SapurV1A.0227s0280.1':0.06885878546625798,'BMI1-like_Potri.010G077800.1':0.06885878546625798)73:0.03634781848295364,('Sde-like_SapurV1A.0580s0090.1':0.05732687228615624,'BMI1-like_Potri.008G161500.2':0.05732687228615624)86:0.04787973166305538)45:0.020076938106394937)16:0.010445011654386688,('BMI1-like_Ciclev10005027m':5.903778568172204E-17,'BMI1-like_orange1.1g017653m':5.903778568172204E-17)100:0.13572855370999318)43:0.022607835531288378,'BMI1-like_BMI1-like_Ricom29844.m003171':0.15833638924128163)79:0.06160986954036089,'Sde-like_Medtr1g093150.1':0.21994625878164253)26:0.009764229925571185,'BMI1-like_Cucsa.254880.1':0.2297104887072137)16:0.009278352258797643,('BMI1-like_Capap-evm.model.supercontig_58.41':0.07660283930683755,'BMI1-like_Capap-evm.model.supercontig_58.40':0.07660283930683755)100:0.1623860016591738)15:0.0200722049664203,'BMI1-like_VivinGSVIVT01018105001':0.2590610459324317)7:0.009079266057482577,(('BMI1-like_Glyma.20G210200.1':0.045820803446325664,'BMI1-like_Glyma.10G180300.1':0.045820803446325664)97:0.05680028517130926,'BMI1-like_Phvul.007G109200.1':0.10262108861763491)100:0.16551922337227928)8:0.019023536552372624,(('BMI1-like_MDP0000168974':0.14963853133522598,'Sde-like_MDP0000239768':0.14963853133522598)59:0.0428828866714061,'BMI1-like_Prupe.1G028000.1':0.19252141800663208)67:0.09464243053565483)13:0.0222454614439881)1:0.0077746792817506225,(('BMI1-like_Kalax.0694s0005.1':5.903778568172204E-17,Sde_like_Kaladp0007s0101.1:5.903778568172204E-17)100:0.0,'BMI1-like_Kalax.0032s0168.1':5.903778568172204E-17)100:0.31718398926802543)6:0.008876873229495754,'BMI1-like_Aquca_049_00063.1':0.3260608624975213)15:0.023557819264335894,(((('BMI1-like_Brachypodium-stacei-Brast02G238300.1':0.03399016867723678,'BMI1-like_Brachypodium-distachyon-Bradi1g14270.1':0.03399016867723678)93:0.06234106556821776,'BMI1-like_LOC_Os03g43360.2':0.09633123424545455)56:0.013502059272905062,(((('BMI1-like_Sevir.9G161500.1':5.903778568172204E-17,'BMI1-like_Seita.9G163300.1':5.903778568172204E-17)99:0.028172111742767847,'BMI1-like_Pahal.I02502.1':0.028172111742767895)35:0.010731038034371403,('BMI1-like_GRMZM2G141379_T01':0.028172111742767895,'BMI1-like_Sobic.001G161900.1':0.028172111742767895)54:0.010731038034371403)19:0.0015904340249963047,('BMI1-like_Pavir.J33122.1':0.01672355116047563,'BMI1-like_Pavir.Ib03993.1':0.01672355116047563)71:0.023770032641659982)98:0.06933970971622401)99:0.10126051680988488,((((('BMI1-like_GRMZM2G180195_T01':0.02241702202836071,'BMI1-like_GRMZM2G116574_T01':0.02241702202836071)41:0.00287754485720359,'BMI1-like_Sobic.008G156200.2':0.02529456688556431)65:0.013022438512866618,((('BMI1-like_Sevir.3G395600.1':5.903778568172204E-17,'BMI1-like_Seita.3G378900.1':5.903778568172204E-17)91:0.005516284935694014,'BMI1-like_Pahal.C04659.1':0.005516284935694073)44:0.0065228097494414205,('BMI1-like_Pavir.Cb00265.1':0.005516284935694073,'BMI1-like_Pavir.Ca02730.1':0.005516284935694073)65:0.0065228097494414205)88:0.02627791071329543)98:0.057740552495247024,'BMI1-like_LOC_Os12g40790.1':0.09605755789367795)45:0.0033665816818241336,('BMI1-like_Brachypodium-stacei-Brast10G025700.1':0.06407540249558107,'BMI1-like_Brachypodium-distachyon-Bradi4g02647.1':0.06407540249558107)88:0.03534873707992102)99:0.11166967075274238)92:0.13852487143361275)33:0.053185885791981864,'Sde-like_Migut.N02806.1':0.40280456755383903)27:0.01874710038566866,'BMI1-like_Aquca_017_00616.1':0.4215516679395077)17:0.0019097294390727508,(((BMI_like_Kaladp0004s0006.1:0.02219477491710052,'BMI1-like_Kalax.0691s0001.1':0.02219477491710052)53:0.011486244041330715,'BMI1-like_Kalax.0383s0031.1':0.03368101895843123)99:0.07226814117649562,(('BMI1-like_Kalax.0024s0152.1':0.0054624527497039495,BMI_like_Kaladp0061s0106.1:0.0054624527497039495)58:0.0083076634697293,'BMI1-like_Kalax.0102s0084.1':0.01377011621943325)100:0.09217904391549359)100:0.31751223724365363)10:0.023890337142216247,((((('BMI1-like_GRMZM2G018798_T01':0.03987258595401219,'BMI1-like_Sobic.001G095200.1':0.03987258595401219)100:0.12625566231082033,'Sde-like_Pavir.Fa00087.1':0.16612824826483258)68:0.037111874357058046,(('BMI1-like_Pavir.J05104.1':0.057920645139696345,'BMI1-like_Pahal.I01783.1':0.057920645139696345)100:0.10075979091366669,('BMI1-like_Sevir.9G096000.1':5.903778568172204E-17,'BMI1-like_Seita.9G097700.1':5.903778568172204E-17)100:0.158680436053363)76:0.04455968656852753)82:0.060993229717210364,'BMI1-like_LOC_Os03g53080.1':0.26423335233910095)91:0.08857977458832318,(('BMI1-like_Brachypodium-stacei-Brast02G301700.1':0.05852685947955941,'BMI1-like_Brachypodium-distachyon-Bradi1g09140.1':0.05852685947955941)100:0.10100238645305136,'BMI-like_Brachypodium-distachyon-Bradi1g08871.1':0.1595292459326108)99:0.19328388099481333)96:0.09453860759337256)7:0.01199403813482181,((('BMI1-like_Brara.C03904.1':0.13542886557662182,'BMI1-like_Brara.A02682.1':0.13542886557662182)53:0.039616911333925954,'BMI1-like_Thhalv10022423m':0.17504577691054776)91:0.07009473141354626,(('BMI1-like_AT3G23060.1':0.07580348827526563,'BMI1-like_Aly479814':0.07580348827526563)92:0.04582943059407062,'BMI1-like_Bostr.19424s0348.1':0.12163291886933623)96:0.1235075894547578)100:0.21420526433152454)7:0.005685534314351024,((('BMI1-like_Brachypodium-stacei-Brast02G341800.1':0.03433780710310732,'BMI1-like_Brachypodium-distachyon-Bradi1g05390.2':0.03433780710310732)100:0.1078726085132135,'BMI1-like_LOC_Os03g58390.1':0.14221041561632083)69:0.027754993544805182,(('BMI1-like_Sobic.001G055900.1':0.045820803446325664,'BMI1-like_GRMZM2G457544_T01':0.045820803446325664)98:0.07690887472079092,((('BMI1-like_Pavir.J02498.1':0.011090393618055881,'BMI1-like_Pavir.J27859.1':0.011090393618055881)93:0.03175630108211305,('BMI1-like_Sevir.9G053600.1':5.903778568172204E-17,'BMI1-like_Seita.9G054100.1':5.903778568172204E-17)100:0.04284669470016888)26:1.6636146354185662E-5,('BMI1-like_Pahal.I01405.1':0.028172111742767895,'BMI1-like_Pavir.J03329.1':0.028172111742767895)62:0.014691219103755218)98:0.07986634732059349)87:0.04723573099400941)100:0.29506589780884357)11:0.01563548382231838,(('BMI1-like_Kalax.1058s0003.1':5.903778568172204E-17,BMI_like_Kaladp0082s0010.2:5.903778568172204E-17)100:0.0,'BMI1-like_Kalax.0840s0008.1':5.903778568172204E-17)100:0.48066679079228786)21:0.04024051896851844,((((((('Sde-like_Mapoly0016s0017.1':0.38565492499692244,'Sde-like_Sm413683':0.38565492499692244)21:0.012259531222028958,((((((('Sde-like_Pahal.G00832.1':0.05732687228615624,Sde_like_Sobic.006G057000.2:0.05732687228615624)98:0.05534135186671828,Sde_like_LOC_Os04g32510.1:0.1126682241528745)80:0.062041744426957396,('Sde-like_Brachypodium-stacei-Brast09G063000.1':0.028172111742767895,'Sde-like_Brachypodium-distachyon-Bradi5g08630.2':0.028172111742767895)100:0.14653785683706402)90:0.09239250183495884,'Sde-like_Musa-acuminata-GSMUA_AchrUn_randomT23570_001':0.26710247041479074)32:0.009826043256486044,(((((((((((((('Sde-like_Potri.001G062700.1':0.022875144046093907,'Sde-like_SapurV1A.0340s0240.1':0.022875144046093907)69:0.017860533881103466,'Sde-like_Potri.003G164800.1':0.04073567792719738)76:0.03476405518116168,'Sde-like_SapurV1A.1110s0040.1':0.07549973310835904)51:0.019076678593497366,'Sde-like_VivinGSVIVT01000970001':0.09457641170185643)41:0.007011780392521716,('Sde-like_Thecc1EG008415t1':0.047272871383981625,'Sde-like_Gorai.005G196300.1':0.047272871383981625)90:0.05431532071039651)76:0.049466307151836225,(((('Sde-like_Cagra.0596s0017.1':0.010667661637056592,'Sde-like_AT5G13250.1':0.010667661637056592)47:0.005338879509717428,'Sde-like_Bostr.2902s0060.1':0.01600654114677402)95:0.03347475036916735,'Sde-like_Brara.B00482.1':0.04948129151594137)67:0.01437091935210476,'Sde-like_Brara.C00555.1':0.06385221086804613)99:0.08720228837816825)30:0.02988798788588341,'Sde-like_Eucgr.B03547.1':0.18094248713209776)19:0.006670949980345898,(((((('Sde-like_Manes.08G102600.1':0.07825329933763638,'Sde-like_Prupe.1G218100.1':0.07825329933763638)70:0.050317874521138485,Aqcoe3G217100.1:0.12857117385877484)15:0.006256797207986861,('Sde-like_Glyma.18G282500.1':0.06407540249558107,'Sde-like_Phvul.008G018800.1':0.06407540249558107)96:0.07075256857118063)13:0.01616437064817889,'Sde-like_Eucgr.G01956.1':0.15099234171494058)8:0.007654011117614691,'Sde-like_Manes.09G186300.1':0.15864635283255527)7:0.00852028660581385,(('Sde-like_Kalax.0770s0005.1':0.01056696666725324,'Sde-like_Kalax.0065s0111.1':0.01056696666725324)99:0.03873116094712426,(('Sde-like_Kalax.0073s0042.1':5.903778568172204E-17,Sde_like_Kaladp0040s0133.1:5.903778568172204E-17)100:0.0,'Sde-like_Kalax.0001s0254.1':5.903778568172204E-17)100:0.04929812761437743)99:0.11786851182399166)15:0.020446797674074518)4:0.02815779503601824,(((('Sde-like_Bostr.15697s0125.1':0.0333155965974387,'Sde-like_Cagra.1822s0055.1':0.0333155965974387)37:0.008017552254474052,'Sde-like_Brara.H02019.1':0.04133314885191275)19:0.0026294821960425956,('Sde-like_AT1G28080.1':0.02761602328601525,'Sde-like_Aly313512+912634':0.02761602328601525)64:0.016346607761940087)60:0.022569423289027567,'Sde-like_Brara.I02983.1':0.06653205433698291)100:0.14923917781147897)2:0.013908343293230247,'Sde-like_Gorai.012G125300.1':0.22967957544169215)2:4.592487490607278E-4,'Sde-like_Gorai.008G156200.1':0.23013882419075288)4:0.006262932053734275,('Sde-like_Solyc01g009720.1.1':0.21060889939125013,'Sde-like_Migut.K01039.1':0.21060889939125013)27:0.02579285685323698)13:0.014404142478057703,'Sde-like_Cucsa.095630.1':0.25080589872254483)20:0.008575376665448357,'Sde-like_Aquca_100_00017.1':0.2593812753879932)40:0.017547238283283584)40:0.05239501617842177,((('Sde-like_Brachypodium-distachyon-Bradi4g07490.2':0.005357880079237103,'Sde_like_Brachypodium-stacei-Brast10G084900.1':0.005357880079237103)100:0.06045525295988506,Sde_like_LOC_Os12g29500.1:0.06581313303912216)59:0.012703433985864671,((Sobic.008G095200.2:0.02197689197576087,'Sde-like_Pavir.Ca02213.1':0.02197689197576087)49:0.00281956565512719,'Sde-like_Pahal.I03327.1':0.024796457630888065)98:0.05372010939409877)100:0.25080696282471177)56:0.047602511907849934,'Sde-like_Amborella-evm_27.model.AmTr_v1.0_scaffold00016.99':0.3769260417575485)27:0.020988414461402965)4:0.005456574292530318,((((('Sde-like_Sobic.003G412600.2':0.08665713691605167,'>Sde-like_GRMZM2G092679_T01':0.08665713691605167)73:0.0892559701768656,'Sde-like_GRMZM2G010176_T01':0.17591310709291727)49:0.02877317967314767,(('Sde-like_Sevir.5G445200.1':0.07030223124722017,'Sde-like_Seita.5G438600.1':0.07030223124722017)64:0.021693011290642397,('Sde-like_Pavir.Ea03854.1':0.03585715944501892,'Sde-like_Pahal.C03932.1':0.03585715944501892)88:0.056138083092843634)85:0.11269104422820235)48:0.02485793939054019,Sde_like_LOC_Os01g70340.1:0.2295442261566051)46:0.038224427481899664,('Sde-like_Brachypodium-stacei-Brast01G036300.1':0.05248488309202455,'Sde-like_Brachypodium-distachyon-Bradi2g59523.3':0.05248488309202455)100:0.21528377054648026)96:0.13560237687297702)7:0.02338915994154786,('Sde-like_Sphfalx0030s0137.1':0.38651191970165844,'Sde-like_Sphfalx0000s0733.1':0.38651191970165844)49:0.04024827075137124)10:0.020758423664116236,('Sde-like_Sevir.7G085600.3':5.903778568172204E-17,'Sde-like_Seita.7G078600.1':5.903778568172204E-17)100:0.4475186141171458)9:0.017404083031791924,('Sde-like_Pp3c6_4830V3.1':0.09307659135559328,'Sde-like_Pp3c5_26550V3.6':0.09307659135559328)100:0.37184610579334454)8:0.00966844668055173,(((('Sde-like_Gorai.011G121600.1':0.11899324327672023,'Sde-like_Thecc1EG003272t1':0.11899324327672023)77:0.03282818617446658,'Sde-like_Capap-vm.model.supercontig_632.1':0.15182142945118682)91:0.05018196632512111,('Sde-like_SapurV1A.0591s0040.1':0.059720171309409646,'Sde-like_Potri.004G137200.1':0.059720171309409646)100:0.14228322446689826)93:0.06706854021593087,'Sde-like_Solyc04g049190':0.2690719359922388)99:0.20551920783725075)17:0.04631616593131684)2:0.005627435080017678,((('BMI1-like_Sm440578':0.3113873111641629,'BMI1-like_Mapoly0003s0275.1':0.3113873111641629)33:0.03903017190607663,(('BMI1-like_Pp3c25_1770V3.1':0.062181685635703775,'BMI1-like_Pp3c16_3430V3.1':0.062181685635703775)100:0.14397754690308945,'BMI1-like_Sphfalx0090s0016.1':0.2061592325387932)98:0.14425825053144634)35:0.07194509694989336,'BMI1-like_Sm438486':0.4223625800201329)42:0.10417216482069117)8:0.0017104678937263818,(('BMI1-like_Thecc1EG037561t1':0.15307166225513055,'BMI1-like_Gorai.001G015000.1':0.15307166225513055)99:0.23287078286939686,'BMI1-like_Aquca_020_00540.1':0.3859424451245274)86:0.14230276761002306)97:0.3325647978693115)47:0.09137714430115879)64:0.039932264241649175):0.0;
